# Supplementary material for: Decoding rheumatoid arthritis: Biomarker identification and immune profiling via bioinformatics and Mendelian randomization
Source: Medicine (Baltimore). 2025 Aug 22;104(34):e43872. doi: 10.1097/MD.0000000000043872 (PMC12385112; doi:10.1097/MD.0000000000043872)
Supplement: Supplementary file 1 [file medi-104-e43872-s001.xlsx]

## Sheet: supplementary table. 1
All eQTL-related SNP information
pos.exposure	pval.exposure	se.exposure	samplesize.exposure	chr.exposure	beta.exposure	id.exposure	SNP	effect_allele.exposure	other_allele.exposure	eaf.exposure	exposure	mr_keep.exposure	pval_origin.exposure	data_source.exposure	R2	F
27958339	5.56545e-29	0.0253262	29937	1	0.282954	eqtl-a-ENSG00000000938	rs34806307	T	C	0.0581208	FGR	TRUE	reported	igd	0.00415218	124.814
179168097	6.08275e-17	0.0129886	31684	5	-0.10863	eqtl-a-ENSG00000000938	rs17617068	C	T	0.297362	FGR	TRUE	reported	igd	0.00220281	69.9435
173205318	2.4797e-13	0.0137126	31569	5	0.100376	eqtl-a-ENSG00000000938	rs2594836	A	G	0.749651	FGR	TRUE	reported	igd	0.00169443	53.5788
144385777	3.13329e-12	0.026612	25735	6	0.185528	eqtl-a-ENSG00000000938	rs149110519	T	C	0.0526158	FGR	TRUE	reported	igd	0.00188504	48.5993
42515791	1.22651e-08	0.0146022	27823	6	0.0831772	eqtl-a-ENSG00000000938	rs16895831	T	C	0.209742	FGR	TRUE	reported	igd	0.00116483	32.4445
28724374	3.53932e-09	0.0131112	31355	7	0.0774135	eqtl-a-ENSG00000000938	rs56388170	T	G	0.289189	FGR	TRUE	reported	igd	0.0011106	34.8595
50370254	6.78578e-23	0.0166246	30077	7	-0.163765	eqtl-a-ENSG00000000938	rs149007767	T	C	0.149708	FGR	TRUE	reported	igd	0.00321593	97.0311
309508	1.6263e-13	0.0149798	17978	11	-0.110495	eqtl-a-ENSG00000000938	rs741738	A	G	0.195461	FGR	TRUE	reported	igd	0.00301731	54.4033
40974023	4.4948e-10	0.0292309	29277	13	0.182278	eqtl-a-ENSG00000000938	rs77526211	A	G	0.0432109	FGR	TRUE	reported	igd	0.00132642	38.8825
196678432	4.5436e-37	0.01205	31529	1	0.153282	eqtl-a-ENSG00000000971	rs203683	C	G	0.593851	CFH	TRUE	reported	igd	0.00510593	161.801
197223447	9.97011e-11	0.0288023	29788	1	-0.186279	eqtl-a-ENSG00000000971	rs523427	G	A	0.95544	CFH	TRUE	reported	igd	0.00140224	41.8258
169497585	1.41775e-18	0.0137489	31644	3	-0.120934	eqtl-a-ENSG00000000971	rs1317082	G	A	0.247755	CFH	TRUE	reported	igd	0.00243898	77.363
35874575	1.44981e-08	0.0135048	31259	5	-0.0765344	eqtl-a-ENSG00000000971	rs6897932	T	C	0.262908	CFH	TRUE	reported	igd	0.0010264	32.1151
53515483	1.80418e-08	0.014345	31315	6	-0.0807579	eqtl-a-ENSG00000001084	rs6942249	A	G	0.220282	GCLC	TRUE	reported	igd	0.00101106	31.6914
53443269	1.19316e-43	0.0151051	31644	6	-0.209273	eqtl-a-ENSG00000001084	rs809942	A	G	0.188827	GCLC	TRUE	reported	igd	0.00602922	191.934
53370107	1.6761e-71	0.0118763	31644	6	-0.212352	eqtl-a-ENSG00000001084	rs661603	C	T	0.433538	GCLC	TRUE	reported	igd	0.0100021	319.686
45937610	4.89734e-08	0.0125754	30696	6	-0.0685989	eqtl-a-ENSG00000001561	rs2057148	C	G	0.662706	ENPP4	TRUE	reported	igd	0.000968474	29.7552
46077847	1e-200	0.0229873	31355	6	-0.81601	eqtl-a-ENSG00000001561	rs56139334	T	C	0.0658828	ENPP4	TRUE	reported	igd	0.0386363	1260.05
46042757	1e-200	0.0116326	31132	6	0.460012	eqtl-a-ENSG00000001561	rs7744030	T	C	0.380286	ENPP4	TRUE	reported	igd	0.0478291	1563.71
46471256	3.5009e-09	0.0230028	31355	6	0.135859	eqtl-a-ENSG00000001561	rs77868167	T	C	0.0719597	ENPP4	TRUE	reported	igd	0.00111129	34.8809
18093497	2.96108e-10	0.0252506	25173	4	-0.159097	eqtl-a-ENSG00000002549	rs148021887	A	C	0.0588673	LAP3	TRUE	reported	igd	0.00157457	39.6959
17330381	2.72621e-10	0.0135529	28533	4	0.0855677	eqtl-a-ENSG00000002549	rs2872795	C	T	0.740191	LAP3	TRUE	reported	igd	0.00139509	39.8589
17914257	1.87456e-49	0.0336696	23500	4	0.497758	eqtl-a-ENSG00000002549	rs112570672	A	G	0.0317809	LAP3	TRUE	reported	igd	0.00921451	218.536
17533328	7.54223e-92	0.0141406	28799	4	-0.287426	eqtl-a-ENSG00000002549	rs1609903	C	G	0.779076	LAP3	TRUE	reported	igd	0.0141434	413.13
17797314	7.6366e-24	0.0453355	23593	4	-0.456437	eqtl-a-ENSG00000002549	rs150530659	C	T	0.0174155	LAP3	TRUE	reported	igd	0.00427799	101.356
17540848	1e-200	0.0147013	24204	4	0.508059	eqtl-a-ENSG00000002549	rs28727456	G	A	0.185536	LAP3	TRUE	reported	igd	0.0470232	1194.21
131813204	1.59331e-08	0.0131962	28473	5	-0.0745715	eqtl-a-ENSG00000002549	rs13164856	C	T	0.283115	LAP3	TRUE	reported	igd	0.00112028	31.9314
28539848	1.34153e-14	0.012035	28533	16	-0.0926903	eqtl-a-ENSG00000002549	rs4788084	T	C	0.419635	LAP3	TRUE	reported	igd	0.00207456	59.3125
150536031	1.76279e-15	0.0379894	19650	7	-0.302282	eqtl-a-ENSG00000002726	rs13226058	A	G	0.0250636	AOC1	TRUE	reported	igd	0.00321174	63.3075
150596308	6.27191e-25	0.0285358	25983	7	0.294244	eqtl-a-ENSG00000002726	rs765483	T	C	0.0452219	AOC1	TRUE	reported	igd	0.00407542	106.317
150658795	9.21722e-73	0.0304821	23989	7	0.549942	eqtl-a-ENSG00000002726	rs73167624	A	G	0.0387678	AOC1	TRUE	reported	igd	0.0133869	325.468
150186821	9.05691e-10	0.0488658	4993	7	0.299313	eqtl-a-ENSG00000002726	rs77270862	G	T	0.015021	AOC1	TRUE	reported	igd	0.0074581	37.5031
150435443	1e-200	0.0122357	25885	7	0.398501	eqtl-a-ENSG00000002726	rs9657890	T	C	0.327004	AOC1	TRUE	reported	igd	0.0393651	1060.64
2478609	5.75241e-09	0.0444577	15975	7	0.258917	eqtl-a-ENSG00000002822	rs146817114	A	G	0.018211	MAD1L1	TRUE	reported	igd	0.00211868	33.9135
1929255	7.00648e-16	0.0448661	25036	7	-0.362079	eqtl-a-ENSG00000002822	rs73288749	T	C	0.0178348	MAD1L1	TRUE	reported	igd	0.00259464	65.1231
1989888	1e-200	0.01209	30902	7	0.365474	eqtl-a-ENSG00000002822	rs7801421	G	C	0.35037	MAD1L1	TRUE	reported	igd	0.0287222	913.76
2117261	3.25087e-86	0.0152919	31017	7	0.300934	eqtl-a-ENSG00000002822	rs3800875	T	C	0.179747	MAD1L1	TRUE	reported	igd	0.0123319	387.25
1843708	4.42792e-25	0.0401381	28417	7	-0.415204	eqtl-a-ENSG00000002822	rs75649291	T	C	0.0223203	MAD1L1	TRUE	reported	igd	0.00375145	106.999
1614662	1.63343e-13	0.0328778	5668	7	-0.242497	eqtl-a-ENSG00000002822	rs6463939	G	A	0.0337862	MAD1L1	TRUE	reported	igd	0.00950668	54.3818
148200011	2.1709e-08	0.0120539	31569	5	0.0674741	eqtl-a-ENSG00000002919	rs56330463	C	T	0.582097	SNX11	TRUE	reported	igd	0.000991579	31.3322
46552897	1.49279e-132	0.0313353	31236	17	-0.767698	eqtl-a-ENSG00000002919	rs11079822	A	G	0.0358931	SNX11	TRUE	reported	igd	0.0188535	600.185
45986496	1e-200	0.0202656	31562	17	-0.702722	eqtl-a-ENSG00000002919	rs78317601	G	A	0.0870616	SNX11	TRUE	reported	igd	0.0366983	1202.32
46073854	1.24291e-10	0.0522445	21129	17	0.336141	eqtl-a-ENSG00000002919	rs118036504	C	T	0.013112	SNX11	TRUE	reported	igd	0.00195539	41.3924
46092539	9.90832e-168	0.017994	31567	17	-0.496707	eqtl-a-ENSG00000002919	rs1473117	T	C	0.117639	SNX11	TRUE	reported	igd	0.0235696	761.934
43721508	3.09393e-10	0.0120214	31300	2	0.0756615	eqtl-a-ENSG00000002933	rs12478601	T	C	0.574604	TMEM176A	TRUE	reported	igd	0.001264	39.6107
128297569	1.6308e-08	0.0121727	31569	3	-0.0687407	eqtl-a-ENSG00000002933	rs9880192	C	G	0.392874	TMEM176A	TRUE	reported	igd	0.00100915	31.8879
150082342	3.74628e-39	0.018904	31355	7	-0.247459	eqtl-a-ENSG00000002933	rs4725338	A	G	0.889954	TMEM176A	TRUE	reported	igd	0.00543532	171.345
150598659	1.16413e-57	0.0193687	31684	7	0.310011	eqtl-a-ENSG00000002933	rs17173656	C	T	0.103442	TMEM176A	TRUE	reported	igd	0.00802077	256.169
150669976	4.67627e-10	0.0159547	31231	7	-0.0993911	eqtl-a-ENSG00000002933	rs3778872	G	C	0.166501	TMEM176A	TRUE	reported	igd	0.00124106	38.8052
150153771	1.0782e-59	0.0251818	31200	7	0.41033	eqtl-a-ENSG00000002933	rs71537963	T	C	0.0582201	TMEM176A	TRUE	reported	igd	0.00843836	265.5
150186821	4.3421e-21	0.0487775	4993	7	0.459684	eqtl-a-ENSG00000002933	rs77270862	G	T	0.015021	TMEM176A	TRUE	reported	igd	0.0174768	88.7781
150496529	1.55239e-182	0.0143821	31270	7	-0.414367	eqtl-a-ENSG00000002933	rs7781584	G	A	0.79708	TMEM176A	TRUE	reported	igd	0.0258595	830.038
150206215	1e-200	0.011662	31676	7	-0.358062	eqtl-a-ENSG00000002933	rs59621822	G	A	0.423537	TMEM176A	TRUE	reported	igd	0.0289004	942.634
57885709	3.83796e-11	0.0207568	31569	17	-0.137207	eqtl-a-ENSG00000002933	rs7212590	T	C	0.0900785	TMEM176A	TRUE	reported	igd	0.0013822	43.6922
9082391	8.56249e-12	0.0489682	9433	12	0.334399	eqtl-a-ENSG00000003056	rs117302528	T	C	0.0149475	M6PR	TRUE	reported	igd	0.00491938	46.624
9143781	3.65847e-14	0.0500134	20275	12	-0.378731	eqtl-a-ENSG00000003056	rs76450399	A	G	0.0143092	M6PR	TRUE	reported	igd	0.00282034	57.3385
9308551	1.53003e-30	0.0215805	31354	12	-0.247904	eqtl-a-ENSG00000003056	rs6487636	C	G	0.917903	M6PR	TRUE	reported	igd	0.00419109	131.952
9061971	1e-200	0.0135131	31355	12	0.479323	eqtl-a-ENSG00000003056	rs11047939	A	G	0.231883	M6PR	TRUE	reported	igd	0.0385792	1258.11
9479318	2.113e-11	0.0125755	29994	12	-0.0842297	eqtl-a-ENSG00000003056	rs4262771	C	G	0.33655	M6PR	TRUE	reported	igd	0.00149347	44.8591
72189602	1.39531e-10	0.0299847	30971	2	-0.192394	eqtl-a-ENSG00000003137	rs981390	A	G	0.0409627	CYP26B1	TRUE	reported	igd	0.00132755	41.1676
72369839	1e-200	0.0377241	26141	2	1.206	eqtl-a-ENSG00000003137	rs114857151	T	C	0.0237762	CYP26B1	TRUE	reported	igd	0.0376252	1021.94
72822429	1.54206e-16	0.0459779	16628	2	0.379474	eqtl-a-ENSG00000003137	rs141151334	G	T	0.0169641	CYP26B1	TRUE	reported	igd	0.00407991	68.1104
72456543	1e-200	0.0181271	31182	2	1.17139	eqtl-a-ENSG00000003137	rs72835275	C	T	0.0915783	CYP26B1	TRUE	reported	igd	0.118103	4175.6
72787000	2.1717e-12	0.0353007	24524	2	-0.247913	eqtl-a-ENSG00000003137	rs17561305	A	G	0.0291789	CYP26B1	TRUE	reported	igd	0.0020071	49.317
89656545	1.1944e-09	0.0228086	27979	16	-0.138697	eqtl-a-ENSG00000003249	rs12927153	G	T	0.0732841	DBNDD1	TRUE	reported	igd	0.00131987	36.9748
90018389	5.16654e-29	0.0185776	25662	16	-0.207678	eqtl-a-ENSG00000003249	rs11859970	C	T	0.114951	DBNDD1	TRUE	reported	igd	0.0048462	124.959
90067079	3.41193e-41	0.0173184	30398	16	-0.232799	eqtl-a-ENSG00000003249	rs35991606	C	T	0.134779	DBNDD1	TRUE	reported	igd	0.00590919	180.683
89787968	1e-200	0.0235533	30817	16	0.721765	eqtl-a-ENSG00000003249	rs147792551	G	C	0.0639616	DBNDD1	TRUE	reported	igd	0.0295707	938.988
202153789	5.27716e-20	0.0212098	30873	2	0.194245	eqtl-a-ENSG00000003393	rs17383714	T	C	0.0856074	ALS2	TRUE	reported	igd	0.00270938	83.8684
202557374	1.52055e-125	0.0199742	30077	2	-0.476044	eqtl-a-ENSG00000003393	rs78003444	A	G	0.0942325	ALS2	TRUE	reported	igd	0.0185351	567.971
202566411	1.24451e-42	0.049337	22434	2	-0.675177	eqtl-a-ENSG00000003393	rs3219172	C	T	0.0145746	ALS2	TRUE	reported	igd	0.0082789	187.263
202549620	1e-200	0.0257605	30077	2	-0.895928	eqtl-a-ENSG00000003393	rs10432516	A	G	0.0518559	ALS2	TRUE	reported	igd	0.0386616	1209.51
203574996	4.0977e-09	0.0375348	8025	2	-0.220705	eqtl-a-ENSG00000003393	rs75664718	A	G	0.0257445	ALS2	TRUE	reported	igd	0.00428987	34.5659
43116830	1.44381e-10	0.012782	31684	5	0.0819467	eqtl-a-ENSG00000003393	rs1532331	T	G	0.683885	ALS2	TRUE	reported	igd	0.00129557	41.0996
201728141	1.13339e-10	0.0120475	25826	2	-0.0776808	eqtl-a-ENSG00000003402	rs6757272	G	A	0.418416	CFLAR	TRUE	reported	igd	0.00160723	41.5719
201595517	1.35329e-08	0.0215981	26609	2	0.12266	eqtl-a-ENSG00000003402	rs10200697	A	G	0.917415	CFLAR	TRUE	reported	igd	0.00121065	32.2509
202022527	1e-200	0.011476	25575	2	0.375611	eqtl-a-ENSG00000003402	rs2268791	C	G	0.498612	CFLAR	TRUE	reported	igd	0.0402031	1071.18
28724374	1.42298e-08	0.0131124	26280	7	0.0743565	eqtl-a-ENSG00000003402	rs56388170	T	G	0.289189	CFLAR	TRUE	reported	igd	0.00122213	32.1544
188415764	2.01229e-10	0.0324332	30169	2	0.206291	eqtl-a-ENSG00000003436	rs35007051	G	A	0.0347892	TFPI	TRUE	reported	igd	0.00133918	40.4531
56849749	2.14783e-11	0.0122309	31684	3	0.0818935	eqtl-a-ENSG00000003436	rs1354034	C	T	0.618137	TFPI	TRUE	reported	igd	0.00141295	44.8285
135411228	1.25806e-14	0.0134923	31300	6	0.104028	eqtl-a-ENSG00000003436	rs9376090	C	T	0.262879	TFPI	TRUE	reported	igd	0.00189566	59.443
144385777	2.01558e-12	0.0266112	25735	6	0.18717	eqtl-a-ENSG00000004059	rs149110519	T	C	0.0526158	ARF5	TRUE	reported	igd	0.0019186	49.4663
50370254	5.01996e-16	0.0166429	30077	7	-0.134987	eqtl-a-ENSG00000004059	rs149007767	T	C	0.149708	ARF5	TRUE	reported	igd	0.00218244	65.7805
127230474	1.39894e-17	0.012286	31564	7	-0.104862	eqtl-a-ENSG00000004059	rs34029720	C	T	0.371437	ARF5	TRUE	reported	igd	0.00230262	72.843
15753299	1.31311e-18	0.0169156	31349	4	0.148937	eqtl-a-ENSG00000004468	rs10000290	G	A	0.143801	CD38	TRUE	reported	igd	0.0024668	77.518
94485211	4.68824e-10	0.0118872	31086	10	0.0740464	eqtl-a-ENSG00000004468	rs2497306	C	A	0.500343	CD38	TRUE	reported	igd	0.00124664	38.799
10560957	3.21514e-12	0.0126168	31086	12	-0.0879154	eqtl-a-ENSG00000004468	rs2617170	C	T	0.668027	CD38	TRUE	reported	igd	0.00155951	48.5516
28490517	3.39e-08	0.012098	30476	16	-0.066781	eqtl-a-ENSG00000004468	rs151181	C	T	0.407827	CD38	TRUE	reported	igd	0.000998819	30.4684
38053207	3.09813e-08	0.011892	31355	17	-0.0658343	eqtl-a-ENSG00000004468	rs12453507	G	C	0.492239	CD38	TRUE	reported	igd	0.00097648	30.6455
50124046	6.14469e-99	0.0352007	18493	3	-0.743165	eqtl-a-ENSG00000004534	rs76298543	C	T	0.0285268	RBM6	TRUE	reported	igd	0.0235352	445.678
50456570	5.26623e-17	0.0479963	20074	3	0.402247	eqtl-a-ENSG00000004534	rs116375541	A	G	0.0155425	RBM6	TRUE	reported	igd	0.00348674	70.2307
49385417	1e-200	0.0124186	26096	3	0.426905	eqtl-a-ENSG00000004534	rs13086611	T	A	0.304928	RBM6	TRUE	reported	igd	0.0433221	1181.64
50243510	8.20352e-157	0.0190918	23341	3	-0.509349	eqtl-a-ENSG00000004534	rs2236939	T	G	0.103161	RBM6	TRUE	reported	igd	0.0295919	711.705
47481533	3.45621e-08	0.0119728	31185	11	-0.0660466	eqtl-a-ENSG00000004534	rs7950696	C	T	0.441548	RBM6	TRUE	reported	igd	0.000974855	30.4286
36078082	2.7227e-10	0.0130905	29827	19	0.0826533	eqtl-a-ENSG00000004777	rs12984019	T	C	0.290562	ARHGAP33	TRUE	reported	igd	0.00133481	39.8638
36079704	1e-200	0.0115262	31346	19	-0.389125	eqtl-a-ENSG00000004777	rs756783	T	C	0.557326	ARHGAP33	TRUE	reported	igd	0.0350843	1139.67
36164495	8.18465e-155	0.0221543	31682	19	-0.587228	eqtl-a-ENSG00000004777	rs113559151	G	A	0.0742662	ARHGAP33	TRUE	reported	igd	0.021695	702.538
94777819	5.54498e-19	0.0453314	21984	7	0.40349	eqtl-a-ENSG00000004799	rs117629564	A	G	0.0174463	PDK4	TRUE	reported	igd	0.00359086	79.2187
95175185	1.044e-99	0.0118704	31565	7	-0.251601	eqtl-a-ENSG00000004799	rs12704801	C	T	0.420253	PDK4	TRUE	reported	igd	0.014033	449.228
95249487	2.54507e-12	0.035039	28311	7	-0.245298	eqtl-a-ENSG00000004799	rs142272045	C	T	0.0296307	PDK4	TRUE	reported	igd	0.00172814	49.0065
46627603	6.00759e-20	0.019784	31185	22	0.180909	eqtl-a-ENSG00000004799	rs4253772	T	C	0.0999617	PDK4	TRUE	reported	igd	0.00267414	83.6112
110728379	1e-200	0.0120986	31684	6	-0.389752	eqtl-a-ENSG00000004809	rs17577280	A	G	0.343249	SLC22A16	TRUE	reported	igd	0.0317154	1037.72
110357358	9.17487e-15	0.0125738	31564	6	0.0974519	eqtl-a-ENSG00000004809	rs9372244	C	T	0.336007	SLC22A16	TRUE	reported	igd	0.00189946	60.0648
110798217	1e-200	0.016526	20794	6	-0.679832	eqtl-a-ENSG00000004809	rs13205109	A	T	0.133692	SLC22A16	TRUE	reported	igd	0.0752576	1692.1
110851976	6.90399e-68	0.0155592	30746	6	0.270889	eqtl-a-ENSG00000004809	rs1080261	G	T	0.173269	SLC22A16	TRUE	reported	igd	0.00976245	303.096
57838583	3.05823e-10	0.0147706	31300	4	0.0929941	eqtl-a-ENSG00000004864	rs17087335	T	G	0.203202	SLC25A13	TRUE	reported	igd	0.0012648	39.6357
95795988	1e-200	0.0118328	31179	7	0.400006	eqtl-a-ENSG00000004864	rs1016968	A	T	0.373698	SLC25A13	TRUE	reported	igd	0.035356	1142.69
96379688	4.03376e-09	0.0380244	27713	7	0.22369	eqtl-a-ENSG00000004864	rs145659320	G	T	0.0250685	SLC25A13	TRUE	reported	igd	0.00124722	34.6049
56849749	6.56599e-37	0.012181	31684	3	0.154599	eqtl-a-ENSG00000004866	rs1354034	C	T	0.618137	ST7	TRUE	reported	igd	0.00505831	161.072
116635048	3.92645e-16	0.0142758	31684	7	-0.116213	eqtl-a-ENSG00000004866	rs12706135	C	T	0.222519	ST7	TRUE	reported	igd	0.00208719	66.2645
116799440	3.27612e-08	0.031743	28396	7	0.175412	eqtl-a-ENSG00000004866	rs2402155	T	C	0.036405	ST7	TRUE	reported	igd	0.00107423	30.5346
118153011	1.34493e-12	0.0156893	26022	1	-0.111228	eqtl-a-ENSG00000004939	rs11587735	C	A	0.173499	SLC4A1	TRUE	reported	igd	0.00192771	50.256
205249450	2.50098e-08	0.0120451	26022	1	-0.0671283	eqtl-a-ENSG00000004939	rs9660992	G	A	0.420138	SLC4A1	TRUE	reported	igd	0.00119215	31.0568
30128442	1.6214e-09	0.0235888	21683	6	-0.142278	eqtl-a-ENSG00000004939	rs12212092	T	C	0.068141	SLC4A1	TRUE	reported	igd	0.00167501	36.3767
42326258	2.25736e-66	0.0129543	22267	17	0.222934	eqtl-a-ENSG00000004939	rs5033	T	C	0.707969	SLC4A1	TRUE	reported	igd	0.0131258	296.132
33946107	5.52841e-29	0.0119365	25693	17	-0.133365	eqtl-a-ENSG00000004939	rs225245	G	A	0.440335	SLC4A1	TRUE	reported	igd	0.00483515	124.823
11297258	4.36918e-19	0.0244285	26022	19	0.218083	eqtl-a-ENSG00000004939	rs12974711	C	T	0.0629954	SLC4A1	TRUE	reported	igd	0.00305338	79.6924
44576502	8.69501e-09	0.0153516	25553	20	0.0883408	eqtl-a-ENSG00000004939	rs7679	C	T	0.183703	SLC4A1	TRUE	reported	igd	0.00129423	33.1117
4157072	3.02482e-54	0.012249	26022	20	0.189967	eqtl-a-ENSG00000004939	rs6084653	G	C	0.36636	SLC4A1	TRUE	reported	igd	0.00915838	240.504
55991637	7.75961e-09	0.0118917	21737	20	0.0686581	eqtl-a-ENSG00000004939	rs6014993	G	A	0.490224	SLC4A1	TRUE	reported	igd	0.0015312	33.3316
26833308	6.21441e-71	0.036818	28045	7	-0.655621	eqtl-a-ENSG00000005020	rs117299259	G	A	0.0262465	SKAP2	TRUE	reported	igd	0.0111801	317.069
26941945	2.4149e-20	0.0510069	10978	7	0.471421	eqtl-a-ENSG00000005020	rs142139359	A	G	0.0137218	SKAP2	TRUE	reported	igd	0.00772095	85.4045
27074801	3.62744e-26	0.0495654	8581	7	0.524481	eqtl-a-ENSG00000005020	rs113662511	T	C	0.0145161	SKAP2	TRUE	reported	igd	0.0128805	111.944
26694926	1e-200	0.0134186	28198	7	0.568574	eqtl-a-ENSG00000005020	rs7805778	A	G	0.225286	SKAP2	TRUE	reported	igd	0.0598596	1795.27
26756193	6.3387e-13	0.0531357	14813	7	0.382211	eqtl-a-ENSG00000005020	rs147544721	C	A	0.0126608	SKAP2	TRUE	reported	igd	0.00348078	51.7339
26970217	6.81868e-15	0.0528234	9956	7	0.411383	eqtl-a-ENSG00000005020	rs113285204	T	C	0.0128048	SKAP2	TRUE	reported	igd	0.00605505	60.6391
27020453	5.15585e-25	0.0512092	20857	7	-0.528981	eqtl-a-ENSG00000005020	rs117435545	T	C	0.0135914	SKAP2	TRUE	reported	igd	0.00508998	106.695
27106284	7.07946e-104	0.0302517	24524	7	-0.654735	eqtl-a-ENSG00000005020	rs185084812	T	C	0.0389834	SKAP2	TRUE	reported	igd	0.0187423	468.378
26858395	1e-200	0.0131295	30967	7	0.669998	eqtl-a-ENSG00000005020	rs10275896	C	T	0.223386	SKAP2	TRUE	reported	igd	0.0775685	2603.89
26982213	1.9391e-14	0.0288606	2516	7	-0.220911	eqtl-a-ENSG00000005020	rs181684511	G	T	0.0443164	SKAP2	TRUE	reported	igd	0.022757	58.5435
27221227	6.04644e-41	0.0377964	26296	7	-0.506468	eqtl-a-ENSG00000005020	rs67971665	T	C	0.0251157	SKAP2	TRUE	reported	igd	0.006782	179.544
101960060	1e-200	0.02478	28468	7	0.846724	eqtl-a-ENSG00000005075	rs78627998	C	G	0.0564699	POLR2J	TRUE	reported	igd	0.0393974	1167.48
102901859	2.65522e-24	0.047274	15415	7	-0.480843	eqtl-a-ENSG00000005075	rs147944569	A	C	0.0159909	POLR2J	TRUE	reported	igd	0.00666674	103.444
101642837	9.81974e-23	0.0461314	24343	7	0.452733	eqtl-a-ENSG00000005075	rs74739396	A	C	0.0168154	POLR2J	TRUE	reported	igd	0.00394096	96.3064
101991744	5.38394e-75	0.0131555	11384	7	-0.241054	eqtl-a-ENSG00000005075	rs71540934	G	A	0.723779	POLR2J	TRUE	reported	igd	0.0286481	335.689
102077619	2.73653e-20	0.0401852	15545	7	-0.370853	eqtl-a-ENSG00000005075	rs146928022	T	C	0.0223018	POLR2J	TRUE	reported	igd	0.00544889	85.156
102108686	1e-200	0.021871	20836	7	0.983849	eqtl-a-ENSG00000005075	rs113296404	C	T	0.0696151	POLR2J	TRUE	reported	igd	0.088522	2023.38
102753029	8.38147e-09	0.0546736	5660	7	-0.314947	eqtl-a-ENSG00000005075	rs138561863	G	A	0.0119658	POLR2J	TRUE	reported	igd	0.0058286	33.1716
103554773	1.74109e-10	0.0118871	31569	4	0.0758721	eqtl-a-ENSG00000005102	rs5026472	G	C	0.494224	MEOX1	TRUE	reported	igd	0.00128882	40.7366
90976768	2.54859e-12	0.0162832	29113	6	-0.11399	eqtl-a-ENSG00000005102	rs72928038	A	G	0.158151	MEOX1	TRUE	reported	igd	0.00168049	49.0032
41443647	7.63185e-10	0.0276328	30017	17	-0.170008	eqtl-a-ENSG00000005102	rs147832718	G	T	0.0486328	MEOX1	TRUE	reported	igd	0.00125943	37.8495
41869576	2.4027e-14	0.0474188	24801	17	-0.361654	eqtl-a-ENSG00000005102	rs112684675	T	C	0.0159434	MEOX1	TRUE	reported	igd	0.00233991	58.1635
41983417	8.58242e-09	0.0187186	30902	17	0.107757	eqtl-a-ENSG00000005102	rs72836582	T	C	0.113815	MEOX1	TRUE	reported	igd	0.00107125	33.1372
41695326	1e-200	0.0115903	31383	17	0.389037	eqtl-a-ENSG00000005102	rs35953779	C	G	0.423863	MEOX1	TRUE	reported	igd	0.0346561	1126.59
33063675	7.00164e-49	0.0133996	31684	17	0.1969	eqtl-a-ENSG00000005156	rs12941768	G	A	0.735973	LIG3	TRUE	reported	igd	0.0067689	215.914
33593024	1.59404e-25	0.0185784	31355	17	0.193998	eqtl-a-ENSG00000005156	rs2291190	C	T	0.115088	LIG3	TRUE	reported	igd	0.00346548	109.031
33123582	1e-200	0.011772	31566	17	0.430557	eqtl-a-ENSG00000005156	rs12450763	C	A	0.371504	LIG3	TRUE	reported	igd	0.0406552	1337.62
34136037	1.26099e-10	0.0211365	31684	17	-0.135946	eqtl-a-ENSG00000005156	rs4251710	C	A	0.0865497	LIG3	TRUE	reported	igd	0.00130395	41.3656
50370254	7.78037e-20	0.0166327	30037	7	0.15163	eqtl-a-ENSG00000005175	rs149007767	T	C	0.149708	RPAP3	TRUE	reported	igd	0.00275923	83.1028
47831561	6.42096e-11	0.0335031	29619	12	0.218903	eqtl-a-ENSG00000005175	rs75647145	A	G	0.0325212	RPAP3	TRUE	reported	igd	0.00143925	42.6878
48050792	3.41271e-28	0.014417	30124	12	0.158735	eqtl-a-ENSG00000005175	rs7976419	C	G	0.215353	RPAP3	TRUE	reported	igd	0.0040081	121.218
47960581	1e-200	0.0203231	31527	12	-0.818859	eqtl-a-ENSG00000005175	rs61918136	A	C	0.0839687	RPAP3	TRUE	reported	igd	0.0489721	1623.34
35014767	1.72302e-10	0.0145428	25572	9	-0.0928409	eqtl-a-ENSG00000005238	rs35426954	A	G	0.211921	ATOSB	TRUE	reported	igd	0.00159121	40.752
35040245	3.78704e-18	0.0456896	18937	9	-0.39681	eqtl-a-ENSG00000005238	rs10491510	T	C	0.0171736	ATOSB	TRUE	reported	igd	0.00396728	75.4197
4157072	3.35197e-17	0.0123219	30650	20	0.103918	eqtl-a-ENSG00000005238	rs6084653	G	C	0.36636	ATOSB	TRUE	reported	igd	0.0023152	71.121
56849749	2.96483e-158	0.01195	31684	3	0.320298	eqtl-a-ENSG00000005249	rs1354034	C	T	0.618137	PRKAR2B	TRUE	reported	igd	0.0221715	718.365
106655445	1.20476e-41	0.0118347	31684	7	-0.159996	eqtl-a-ENSG00000005249	rs6466154	G	A	0.482168	PRKAR2B	TRUE	reported	igd	0.00573543	182.758
65104500	1.13781e-08	0.0120339	31569	10	0.0687004	eqtl-a-ENSG00000005249	rs7896518	G	A	0.422848	PRKAR2B	TRUE	reported	igd	0.00103133	32.5895
243268	1.01836e-12	0.0142947	31569	11	0.101894	eqtl-a-ENSG00000005249	rs505404	G	T	0.222031	PRKAR2B	TRUE	reported	igd	0.0016069	50.8065
122216910	2.48863e-09	0.019026	30031	12	0.113437	eqtl-a-ENSG00000005249	rs11553699	G	A	0.10963	PRKAR2B	TRUE	reported	igd	0.00118231	35.5456
28724374	9.30679e-13	0.0131037	9188	7	-0.0935656	eqtl-a-ENSG00000005302	rs56388170	T	G	0.289189	MSL3	TRUE	reported	igd	0.00551849	50.9741
50370254	1.6293e-22	0.0166256	8025	7	0.162309	eqtl-a-ENSG00000005302	rs149007767	T	C	0.149708	MSL3	TRUE	reported	igd	0.011737	95.2845
61679038	6.99359e-14	0.0144789	9188	8	-0.108421	eqtl-a-ENSG00000005302	rs13277976	T	A	0.785822	MSL3	TRUE	reported	igd	0.00606586	56.061
31390410	4.42976e-08	0.012059	30773	6	0.065995	eqtl-a-ENSG00000005379	rs2516448	C	T	0.583185	TSPOAP1	TRUE	reported	igd	0.000972315	29.9482
139932927	2.5787e-10	0.0131332	23577	9	-0.0830294	eqtl-a-ENSG00000005379	rs7025728	A	G	0.287386	TSPOAP1	TRUE	reported	igd	0.00169238	39.9656
30482803	6.47292e-11	0.0119295	31026	16	0.0779259	eqtl-a-ENSG00000005379	rs12716977	C	T	0.542883	TSPOAP1	TRUE	reported	igd	0.0013734	42.6669
56427656	1.14393e-39	0.0159552	31352	17	0.210291	eqtl-a-ENSG00000005379	rs12948345	T	C	0.164528	TSPOAP1	TRUE	reported	igd	0.00551026	173.704
57748369	5.2723e-14	0.012307	29001	20	0.0926115	eqtl-a-ENSG00000005379	rs259981	A	T	0.369389	TSPOAP1	TRUE	reported	igd	0.00194879	56.6233
83547862	1.39027e-18	0.0148606	31684	4	-0.130743	eqtl-a-ENSG00000005381	rs17005891	A	G	0.199218	MPO	TRUE	reported	igd	0.00243705	77.3993
61650831	3.0493e-13	0.0155185	31569	8	-0.113162	eqtl-a-ENSG00000005381	rs7846314	T	A	0.178349	MPO	TRUE	reported	igd	0.00168155	53.1709
6898998	1.41299e-08	0.0118966	31569	8	0.067476	eqtl-a-ENSG00000005381	rs12716641	C	T	0.483351	MPO	TRUE	reported	igd	0.001018	32.1681
41216534	1.25271e-08	0.0127905	31569	13	0.0728089	eqtl-a-ENSG00000005381	rs4325427	T	C	0.315692	MPO	TRUE	reported	igd	0.00102539	32.4016
56357833	1e-200	0.0162906	31567	17	0.593632	eqtl-a-ENSG00000005381	rs2856857	A	G	0.142232	MPO	TRUE	reported	igd	0.0403675	1327.8
56027903	3.35112e-10	0.0147449	31224	17	0.0926217	eqtl-a-ENSG00000005381	rs2585830	G	T	0.795843	MPO	TRUE	reported	igd	0.00126213	39.4561
836149	1.28322e-17	0.014144	13932	19	-0.12086	eqtl-a-ENSG00000005381	rs57228624	C	T	0.228262	MPO	TRUE	reported	igd	0.00521359	73.006
38552078	3.1408e-08	0.0125664	31684	20	0.069536	eqtl-a-ENSG00000005381	rs2224538	C	T	0.338244	MPO	TRUE	reported	igd	0.000965469	30.6175
32265903	4.71867e-09	0.0132977	31300	22	-0.077882	eqtl-a-ENSG00000005381	rs1012068	G	T	0.276034	MPO	TRUE	reported	igd	0.00109472	34.2999
32669955	1.8273e-08	0.0135867	29827	6	-0.0764577	eqtl-a-ENSG00000005471	rs9275406	T	G	0.25806	ABCB4	TRUE	reported	igd	0.00106058	31.6654
87079880	1.07895e-106	0.0156794	31569	7	-0.344006	eqtl-a-ENSG00000005471	rs45493392	G	A	0.16734	ABCB4	TRUE	reported	igd	0.015019	481.333
87158115	6.33753e-10	0.0524946	9117	7	-0.324501	eqtl-a-ENSG00000005471	rs80351204	A	G	0.0129886	ABCB4	TRUE	reported	igd	0.00417383	38.2039
38053207	6.51929e-12	0.0118851	31569	17	-0.0816268	eqtl-a-ENSG00000005471	rs12453507	G	C	0.492239	ABCB4	TRUE	reported	igd	0.00149194	47.1664
103434253	9.61944e-10	0.0127359	31569	4	0.0778899	eqtl-a-ENSG00000005513	rs3774937	C	T	0.320593	SOX8	TRUE	reported	igd	0.00118339	37.4003
133428601	4.32006e-10	0.0261485	30902	5	-0.163216	eqtl-a-ENSG00000005513	rs4388254	T	C	0.0546521	SOX8	TRUE	reported	igd	0.00125921	38.9586
1079479	1.96698e-29	0.0165221	23787	16	0.186115	eqtl-a-ENSG00000005513	rs443887	G	A	0.151587	SOX8	TRUE	reported	igd	0.00530618	126.881
1030154	4.25794e-61	0.0121425	31146	16	-0.200241	eqtl-a-ENSG00000005513	rs11863963	C	G	0.38048	SOX8	TRUE	reported	igd	0.00865589	271.933
56849749	1.4568e-16	0.0122208	31684	3	-0.100944	eqtl-a-ENSG00000005844	rs1354034	C	T	0.618137	ITGAL	TRUE	reported	igd	0.00214876	68.2236
144385777	2.04456e-12	0.0266112	25735	6	0.187114	eqtl-a-ENSG00000005844	rs149110519	T	C	0.0526158	ITGAL	TRUE	reported	igd	0.00191746	49.4367
30485393	7.94328e-150	0.0116715	31481	16	-0.304278	eqtl-a-ENSG00000005844	rs11574938	C	G	0.543664	ITGAL	TRUE	reported	igd	0.0211331	679.611
118153977	5.51188e-33	0.0128213	31355	1	0.153388	eqtl-a-ENSG00000005961	rs826415	G	T	0.308498	ITGA2B	TRUE	reported	igd	0.00454395	143.117
38050232	4.25011e-12	0.012609	31470	2	-0.0873612	eqtl-a-ENSG00000005961	rs4670221	G	C	0.332826	ITGA2B	TRUE	reported	igd	0.00152306	48.0008
56849749	1e-200	0.011269	31470	3	0.570761	eqtl-a-ENSG00000005961	rs1354034	C	T	0.618137	ITGA2B	TRUE	reported	igd	0.0753717	2565.13
88180196	7.2929e-12	0.0266851	29817	5	0.182841	eqtl-a-ENSG00000005961	rs114694170	C	T	0.0523176	ITGA2B	TRUE	reported	igd	0.00157204	46.944
135419018	4.41977e-08	0.0134814	31355	6	0.073788	eqtl-a-ENSG00000005961	rs9399137	C	T	0.264393	ITGA2B	TRUE	reported	igd	0.000954509	29.9553
99192919	5.21075e-11	0.0139766	25947	9	0.0917561	eqtl-a-ENSG00000005961	rs10820606	C	A	0.236914	ITGA2B	TRUE	reported	igd	0.00165828	43.0956
65066186	1.3326e-52	0.0119574	31470	10	0.182517	eqtl-a-ENSG00000005961	rs10761741	T	G	0.420816	ITGA2B	TRUE	reported	igd	0.00734908	232.973
243268	6.63285e-50	0.0142098	31355	11	0.211064	eqtl-a-ENSG00000005961	rs505404	G	T	0.222031	ITGA2B	TRUE	reported	igd	0.00698716	220.61
54712308	3.82737e-60	0.0119883	31470	12	0.196102	eqtl-a-ENSG00000005961	rs10876550	A	G	0.590064	ITGA2B	TRUE	reported	igd	0.00843092	267.56
122216910	1.4171e-34	0.0189493	29817	12	0.232392	eqtl-a-ENSG00000005961	rs11553699	G	A	0.10963	ITGA2B	TRUE	reported	igd	0.00501888	150.393
57036023	4.8863e-08	0.0127721	31355	12	0.0696781	eqtl-a-ENSG00000005961	rs2950393	A	G	0.317506	ITGA2B	TRUE	reported	igd	0.000948307	29.7605
88556880	2.45641e-16	0.0130431	19914	16	0.10692	eqtl-a-ENSG00000005961	rs10852622	G	A	0.293204	ITGA2B	TRUE	reported	igd	0.00336306	67.1912
33884804	3.3266e-178	0.015097	31470	17	0.429713	eqtl-a-ENSG00000005961	rs10512472	C	T	0.179037	ITGA2B	TRUE	reported	igd	0.025098	810.118
20720973	4.69894e-12	0.0118836	31086	18	0.0821669	eqtl-a-ENSG00000005961	rs11082304	T	G	0.50307	ITGA2B	TRUE	reported	igd	0.00153556	47.8046
1924707	7.51104e-13	0.0131712	31355	20	-0.0944323	eqtl-a-ENSG00000005961	rs13042885	T	C	0.284247	ITGA2B	TRUE	reported	igd	0.00163671	51.4
248039451	2.7477e-09	0.01257	31684	1	-0.0747402	eqtl-a-ENSG00000006007	rs3811444	T	C	0.337611	GDE1	TRUE	reported	igd	0.00111459	35.3517
50427982	6.21012e-15	0.0119389	31684	7	0.093121	eqtl-a-ENSG00000006007	rs6592965	A	G	0.449532	GDE1	TRUE	reported	igd	0.00191643	60.833
19477624	2.50207e-50	0.0319531	29715	16	0.476693	eqtl-a-ENSG00000006007	rs118174930	C	A	0.0354099	GDE1	TRUE	reported	igd	0.00743422	222.547
19589739	8.71766e-14	0.0398922	24117	16	0.29756	eqtl-a-ENSG00000006007	rs12929106	A	G	0.0226867	GDE1	TRUE	reported	igd	0.0023017	55.6336
19397568	1e-200	0.0259658	30958	16	-0.799882	eqtl-a-ENSG00000006007	rs35659432	A	G	0.051926	GDE1	TRUE	reported	igd	0.0297415	948.9
19444627	1e-200	0.0272274	30902	16	-0.966815	eqtl-a-ENSG00000006007	rs28576302	C	T	0.045979	GDE1	TRUE	reported	igd	0.039203	1260.8
16170764	2.6947e-08	0.0118982	31569	17	-0.0661553	eqtl-a-ENSG00000006007	rs7210990	A	C	0.481977	GDE1	TRUE	reported	igd	0.00097832	30.9129
18972008	1.29351e-09	0.0224165	26196	19	-0.136026	eqtl-a-ENSG00000006015	rs10405364	G	A	0.0761021	REX1BD	TRUE	reported	igd	0.00140366	36.8193
18660566	1e-200	0.0111578	21129	19	-0.517569	eqtl-a-ENSG00000006015	rs10414427	C	T	0.555728	REX1BD	TRUE	reported	igd	0.0924237	2151.48
18810795	1.30527e-33	0.0226486	26079	19	0.273656	eqtl-a-ENSG00000006015	rs757348	T	A	0.0737959	REX1BD	TRUE	reported	igd	0.00556688	145.98
18979061	2.58571e-08	0.0356319	20235	19	0.198377	eqtl-a-ENSG00000006015	rs117558072	C	A	0.0286608	REX1BD	TRUE	reported	igd	0.00152946	30.9929
48574202	6.96627e-109	0.0124063	31676	17	-0.275025	eqtl-a-ENSG00000006282	rs11655670	A	G	0.333878	SPATA20	TRUE	reported	igd	0.0152772	491.397
48305596	1.26386e-12	0.0132938	31555	17	-0.0943618	eqtl-a-ENSG00000006282	rs7220357	C	T	0.275793	SPATA20	TRUE	reported	igd	0.00159416	50.381
48490945	1e-200	0.0128972	30077	17	-0.412784	eqtl-a-ENSG00000006282	rs144232687	T	C	0.273178	SPATA20	TRUE	reported	igd	0.0329363	1024.3
48617493	1e-200	0.0144966	31684	17	0.588087	eqtl-a-ENSG00000006282	rs62059698	G	A	0.185294	SPATA20	TRUE	reported	igd	0.0493764	1645.6
48702463	1.28588e-56	0.0126253	26121	17	-0.200178	eqtl-a-ENSG00000006282	rs2107440	A	G	0.32208	SPATA20	TRUE	reported	igd	0.00953235	251.371
48373667	3.86901e-31	0.0133225	26701	17	0.154614	eqtl-a-ENSG00000006282	rs11655373	A	G	0.271294	SPATA20	TRUE	reported	igd	0.00501896	134.677
48834023	1.10433e-16	0.0118755	31684	17	-0.0984851	eqtl-a-ENSG00000006282	rs3760403	G	A	0.493705	SPATA20	TRUE	reported	igd	0.00216599	68.7717
131656997	1.18839e-09	0.012641	31684	5	-0.0768826	eqtl-a-ENSG00000006530	rs270601	C	T	0.669999	AGK	TRUE	reported	igd	0.00116613	36.9884
141343087	4.26776e-67	0.0119204	31567	7	0.20629	eqtl-a-ENSG00000006530	rs3779086	T	C	0.42326	AGK	TRUE	reported	igd	0.00939811	299.466
141583683	2.07922e-19	0.0433954	23222	7	-0.390945	eqtl-a-ENSG00000006530	rs73153906	T	G	0.0190665	AGK	TRUE	reported	igd	0.0034828	81.1534
182319301	1.22301e-09	0.0119574	31684	2	0.0726661	eqtl-a-ENSG00000006534	rs1449263	T	C	0.553798	ALDH3B1	TRUE	reported	igd	0.00116424	36.9286
144385777	8.7882e-23	0.0265671	25735	6	0.261024	eqtl-a-ENSG00000006534	rs149110519	T	C	0.0526158	ALDH3B1	TRUE	reported	igd	0.00373699	96.5248
113912553	2.24213e-08	0.0119087	31569	9	-0.0665947	eqtl-a-ENSG00000006534	rs10980797	G	A	0.472236	ALDH3B1	TRUE	reported	igd	0.0009896	31.2697
67793448	1.29718e-111	0.0139727	31683	11	-0.313679	eqtl-a-ENSG00000006534	rs2286164	G	A	0.226473	ALDH3B1	TRUE	reported	igd	0.0156578	503.945
67735589	1.29981e-10	0.0486885	8975	11	-0.312926	eqtl-a-ENSG00000006534	rs145506132	A	G	0.0151282	ALDH3B1	TRUE	reported	igd	0.00458144	41.2984
242159975	1e-200	0.0140146	30597	2	0.424463	eqtl-a-ENSG00000006607	rs73114178	G	A	0.216009	FARP2	TRUE	reported	igd	0.0291079	917.255
241921688	3.31467e-09	0.0168588	30594	2	-0.0997212	eqtl-a-ENSG00000006607	rs4303712	C	T	0.145495	FARP2	TRUE	reported	igd	0.00114232	34.9859
242087346	3.1798e-29	0.0121269	30598	2	0.136089	eqtl-a-ENSG00000006607	rs6726954	G	A	0.393906	FARP2	TRUE	reported	igd	0.00409892	125.927
30504160	1e-200	0.0143903	31470	7	0.473269	eqtl-a-ENSG00000006625	rs736781	T	C	0.198147	GGCT	TRUE	reported	igd	0.033228	1081.56
30667433	2.14981e-17	0.0201572	31470	7	-0.171042	eqtl-a-ENSG00000006625	rs2709778	G	A	0.904055	GGCT	TRUE	reported	igd	0.00228274	71.9975
30436719	1.1766e-09	0.024729	25181	7	-0.150439	eqtl-a-ENSG00000006625	rs10279910	T	A	0.938435	GGCT	TRUE	reported	igd	0.00146756	37.0061
56849749	3.17322e-30	0.0121941	31684	3	0.139305	eqtl-a-ENSG00000006638	rs1354034	C	T	0.618137	TBXA2R	TRUE	reported	igd	0.00410212	130.499
106372903	6.04171e-09	0.0119729	31355	7	-0.0696284	eqtl-a-ENSG00000006638	rs342296	A	G	0.441001	TBXA2R	TRUE	reported	igd	0.00107745	33.8179
3622535	2.73275e-28	0.0120889	23991	19	-0.133344	eqtl-a-ENSG00000006638	rs4807492	A	G	0.598382	TBXA2R	TRUE	reported	igd	0.00504578	121.657
148200011	2.36265e-17	0.0120367	31569	5	-0.102005	eqtl-a-ENSG00000006652	rs56330463	C	T	0.582097	IFRD1	TRUE	reported	igd	0.00226976	71.8126
144385777	3.7139e-10	0.0266207	25735	6	0.1668	eqtl-a-ENSG00000006652	rs149110519	T	C	0.0526158	IFRD1	TRUE	reported	igd	0.00152324	39.2572
112292570	8.73776e-20	0.0436754	27503	7	0.397603	eqtl-a-ENSG00000006652	rs1234378	C	A	0.981184	IFRD1	TRUE	reported	igd	0.00300427	82.8694
112092857	1e-200	0.0131216	31683	7	0.527231	eqtl-a-ENSG00000006652	rs6966318	C	T	0.755694	IFRD1	TRUE	reported	igd	0.0484861	1614.36
111872453	8.64172e-11	0.0476953	9002	7	-0.309495	eqtl-a-ENSG00000006652	rs76272652	G	A	0.0157743	IFRD1	TRUE	reported	igd	0.00465576	42.0978
112721571	1.22659e-10	0.0372545	30294	7	-0.239767	eqtl-a-ENSG00000006652	rs56384744	A	C	0.0261311	IFRD1	TRUE	reported	igd	0.00136544	41.4183
111909855	1e-200	0.0211258	29658	7	0.657218	eqtl-a-ENSG00000006652	rs76274372	C	A	0.0808079	IFRD1	TRUE	reported	igd	0.0316013	967.75
38775323	1.76604e-110	0.0158956	31355	7	-0.354999	eqtl-a-ENSG00000006715	rs757685	A	G	0.838511	VPS41	TRUE	reported	igd	0.0156581	498.738
38950137	5.30396e-22	0.0131283	31355	7	0.126587	eqtl-a-ENSG00000006715	rs10239557	T	C	0.285952	VPS41	TRUE	reported	igd	0.00295644	92.968
39560862	9.9747e-26	0.0182159	31469	7	-0.191018	eqtl-a-ENSG00000006715	rs6963017	G	A	0.120434	VPS41	TRUE	reported	igd	0.00348217	109.956
12882087	1e-200	0.0116237	31228	17	0.357843	eqtl-a-ENSG00000006744	rs11650537	T	C	0.43431	ELAC2	TRUE	reported	igd	0.0294556	947.695
12851435	2.08689e-34	0.012843	31355	17	0.157101	eqtl-a-ENSG00000006744	rs7225631	A	G	0.306374	ELAC2	TRUE	reported	igd	0.00474953	149.623
13065700	9.70957e-14	0.0423005	26119	17	-0.314915	eqtl-a-ENSG00000006744	rs138142208	C	T	0.0201245	ELAC2	TRUE	reported	igd	0.00211748	55.4195
46042665	1.81001e-09	0.0335039	26236	19	0.201492	eqtl-a-ENSG00000007047	rs141651018	T	C	0.0325351	MARK4	TRUE	reported	igd	0.00137667	36.1653
46089055	3.67934e-09	0.0327765	26366	19	0.193322	eqtl-a-ENSG00000007047	rs73048457	C	T	0.0340519	MARK4	TRUE	reported	igd	0.00131771	34.786
45758364	1e-200	0.0119822	28464	19	-0.413205	eqtl-a-ENSG00000007047	rs184688	G	A	0.649813	MARK4	TRUE	reported	igd	0.0401039	1189.12
45808793	7.41993e-28	0.020402	28473	19	-0.223196	eqtl-a-ENSG00000007047	rs17875633	C	T	0.0930441	MARK4	TRUE	reported	igd	0.00418574	119.673
41905677	1.43681e-26	0.022855	24423	19	-0.243815	eqtl-a-ENSG00000007129	rs73047262	T	C	0.0725341	CEACAM21	TRUE	reported	igd	0.0046381	113.795
41985624	1e-200	0.0135916	26605	19	0.423529	eqtl-a-ENSG00000007129	rs887391	T	C	0.765683	CEACAM21	TRUE	reported	igd	0.0352122	970.94
41781294	9.93825e-10	0.0474565	14710	19	-0.289978	eqtl-a-ENSG00000007129	rs112335177	T	C	0.0159415	CEACAM21	TRUE	reported	igd	0.00253177	37.3319
42237641	2.88602e-16	0.0123261	26483	19	0.100804	eqtl-a-ENSG00000007129	rs11881921	A	G	0.366027	CEACAM21	TRUE	reported	igd	0.00251908	66.8762
42066641	3.66353e-16	0.0317064	20579	19	0.258388	eqtl-a-ENSG00000007129	rs4803482	A	G	0.0363963	CEACAM21	TRUE	reported	igd	0.00321682	66.4062
2461453	2.91407e-12	0.012528	25827	17	-0.0874664	eqtl-a-ENSG00000007168	rs8076127	G	T	0.341639	PAFAH1B1	TRUE	reported	igd	0.00188376	48.74
2491429	1.8906e-25	0.0412942	21583	17	-0.430525	eqtl-a-ENSG00000007168	rs115107247	A	G	0.0210582	PAFAH1B1	TRUE	reported	igd	0.00501101	108.687
2307902	4.18167e-08	0.0251964	26157	17	-0.138147	eqtl-a-ENSG00000007168	rs66494490	T	C	0.0591811	PAFAH1B1	TRUE	reported	igd	0.00114794	30.0589
2599272	4.39845e-62	0.0121018	26071	17	-0.201224	eqtl-a-ENSG00000007168	rs11654991	A	G	0.613018	PAFAH1B1	TRUE	reported	igd	0.0104935	276.456
160754947	1.26771e-10	0.0179014	31240	2	-0.115124	eqtl-a-ENSG00000007237	rs76840964	G	A	0.126123	GAS7	TRUE	reported	igd	0.00132212	41.3552
182323766	2.03002e-18	0.0119731	31569	2	0.104832	eqtl-a-ENSG00000007237	rs1375493	A	G	0.565077	GAS7	TRUE	reported	igd	0.00242248	76.6562
128297569	5.35945e-10	0.0121699	31569	3	-0.0755519	eqtl-a-ENSG00000007237	rs9880192	C	G	0.392874	GAS7	TRUE	reported	igd	0.00121934	38.538
148200011	1.09219e-11	0.0120476	31569	5	0.0818477	eqtl-a-ENSG00000007237	rs56330463	C	T	0.582097	GAS7	TRUE	reported	igd	0.00145988	46.1513
144385777	5.42126e-10	0.0266214	25735	6	0.165229	eqtl-a-ENSG00000007237	rs149110519	T	C	0.0526158	GAS7	TRUE	reported	igd	0.00149464	38.5192
42515791	1.69785e-19	0.0145769	27823	6	0.131649	eqtl-a-ENSG00000007237	rs16895831	T	C	0.209742	GAS7	TRUE	reported	igd	0.002923	81.5593
127009395	2.8622e-20	0.0158031	31569	9	-0.145767	eqtl-a-ENSG00000007237	rs55793580	T	C	0.169838	GAS7	TRUE	reported	igd	0.00268784	85.0759
111884608	2.80841e-10	0.011929	28418	12	0.0752626	eqtl-a-ENSG00000007237	rs3184504	C	T	0.542056	GAS7	TRUE	reported	igd	0.00139878	39.8034
9942454	1.28027e-74	0.0380215	27325	17	0.694889	eqtl-a-ENSG00000007237	rs9905556	T	C	0.0245393	GAS7	TRUE	reported	igd	0.0120763	333.995
10018742	1.84927e-159	0.0125347	31684	17	-0.337262	eqtl-a-ENSG00000007237	rs11078832	G	A	0.688526	GAS7	TRUE	reported	igd	0.0223386	723.902
9912102	2.88735e-35	0.021455	31226	17	0.265873	eqtl-a-ENSG00000007237	rs58209168	A	T	0.0830179	GAS7	TRUE	reported	igd	0.00489378	153.555
10075853	2.13599e-16	0.0124404	31684	17	0.102188	eqtl-a-ENSG00000007237	rs12936206	G	A	0.35099	GAS7	TRUE	reported	igd	0.00212504	67.4689
31265490	3.53069e-09	0.013792	30389	6	0.081439	eqtl-a-ENSG00000007264	rs2247056	C	T	0.753447	MATK	TRUE	reported	igd	0.00114603	34.8644
94450233	6.31481e-09	0.0120121	31270	10	0.0697712	eqtl-a-ENSG00000007264	rs9420589	T	G	0.428682	MATK	TRUE	reported	igd	0.00107775	33.7355
3812089	1.40961e-32	0.0284855	17628	19	0.338555	eqtl-a-ENSG00000007264	rs8109446	G	A	0.954727	MATK	TRUE	reported	igd	0.00794953	141.241
3762926	1.7346e-28	0.0122821	23655	19	-0.135977	eqtl-a-ENSG00000007264	rs7245624	A	G	0.631132	MATK	TRUE	reported	igd	0.00515488	122.56
3823192	3.80452e-15	0.0131434	31017	19	-0.103322	eqtl-a-ENSG00000007264	rs34503630	C	T	0.2859	MATK	TRUE	reported	igd	0.00198841	61.7934
16442019	6.80769e-09	0.0126582	22490	19	0.0733618	eqtl-a-ENSG00000007264	rs55908509	A	G	0.3284	MATK	TRUE	reported	igd	0.00149128	33.5859
31237858	1.34586e-14	0.0128365	27280	6	-0.0988592	eqtl-a-ENSG00000007312	rs34794906	C	T	0.310471	CD79B	TRUE	reported	igd	0.00216947	59.3074
130613614	9.09913e-11	0.0120219	31355	8	0.0779137	eqtl-a-ENSG00000007312	rs10098310	A	G	0.575007	CD79B	TRUE	reported	igd	0.00133781	42.0004
112007756	5.98605e-10	0.0119256	28204	12	0.07383	eqtl-a-ENSG00000007312	rs653178	T	C	0.539991	CD79B	TRUE	reported	igd	0.00135708	38.3243
86009760	1.1485e-08	0.014584	31470	16	0.0832351	eqtl-a-ENSG00000007312	rs12232384	A	C	0.210455	CD79B	TRUE	reported	igd	0.00103398	32.5711
38051348	3.07114e-18	0.0118718	31086	17	-0.103389	eqtl-a-ENSG00000007312	rs8067378	G	A	0.497388	CD79B	TRUE	reported	igd	0.00243384	75.8381
62006432	6.34454e-40	0.0122729	31374	17	-0.162302	eqtl-a-ENSG00000007312	rs12603821	A	G	0.366952	CD79B	TRUE	reported	igd	0.00554331	174.874
44747947	8.46447e-13	0.0136628	31086	20	-0.0977354	eqtl-a-ENSG00000007312	rs4810485	G	T	0.746826	CD79B	TRUE	reported	igd	0.00164341	51.1678
113501607	4.42629e-10	0.04413	21876	1	0.275296	eqtl-a-ENSG00000007341	rs147836155	T	C	0.018481	ST7L	TRUE	reported	igd	0.00177579	38.9128
113044731	1e-200	0.0116818	30901	1	-0.384084	eqtl-a-ENSG00000007341	rs351362	T	C	0.405735	ST7L	TRUE	reported	igd	0.0338008	1080.95
113254267	5.83579e-34	0.0145752	24642	1	-0.177072	eqtl-a-ENSG00000007341	rs7522283	C	G	0.791511	ST7L	TRUE	reported	igd	0.0059539	147.583
113307702	1.51649e-09	0.0371123	26273	1	-0.224247	eqtl-a-ENSG00000007341	rs184305120	C	T	0.0263468	ST7L	TRUE	reported	igd	0.00138773	36.5077
111833788	2.74448e-08	0.011926	28089	12	0.0662741	eqtl-a-ENSG00000007516	rs10774624	A	G	0.538565	BAIAP3	TRUE	reported	igd	0.00109821	30.8793
1224109	3.71689e-08	0.0132245	19733	16	0.0727861	eqtl-a-ENSG00000007516	rs4318204	C	T	0.281178	BAIAP3	TRUE	reported	igd	0.00153278	30.2897
1378788	4.40453e-17	0.0120148	19734	16	-0.100945	eqtl-a-ENSG00000007516	rs8048759	T	C	0.576369	BAIAP3	TRUE	reported	igd	0.00356427	70.5818
1374818	1e-200	0.0128811	23991	16	-0.42967	eqtl-a-ENSG00000007516	rs8063	G	A	0.728272	BAIAP3	TRUE	reported	igd	0.0443228	1112.57
627359	1.56939e-08	0.0436197	17064	16	0.246621	eqtl-a-ENSG00000007541	rs148117344	C	T	0.018934	PIGQ	TRUE	reported	igd	0.00186983	31.9627
673430	1.84077e-195	0.0125065	23849	16	0.373011	eqtl-a-ENSG00000007541	rs12444525	A	G	0.307766	PIGQ	TRUE	reported	igd	0.0359582	889.478
33875262	3.58344e-28	0.0128635	31185	17	0.141573	eqtl-a-ENSG00000007541	rs8073060	A	T	0.305723	PIGQ	TRUE	reported	igd	0.00386913	121.12
27730940	1.22011e-23	0.0121658	31300	2	0.121926	eqtl-a-ENSG00000007944	rs1260326	C	T	0.611153	MYLIP	TRUE	reported	igd	0.00319872	100.435
16138363	1.12279e-32	0.012757	31556	6	-0.151864	eqtl-a-ENSG00000007944	rs2142675	G	C	0.314263	MYLIP	TRUE	reported	igd	0.00447079	141.705
15900330	1.69824e-116	0.0200996	31684	6	-0.461163	eqtl-a-ENSG00000007944	rs2021900	T	C	0.90678	MYLIP	TRUE	reported	igd	0.0163432	526.389
19845376	6.85662e-09	0.0184241	31684	8	0.106758	eqtl-a-ENSG00000007944	rs7841189	T	C	0.118043	MYLIP	TRUE	reported	igd	0.00105859	33.5738
116648917	1.0501e-09	0.0167392	31300	11	0.102136	eqtl-a-ENSG00000007944	rs964184	C	G	0.852011	MYLIP	TRUE	reported	igd	0.00118803	37.2272
111708458	1.66621e-09	0.0120359	31240	12	0.0725461	eqtl-a-ENSG00000007944	rs1265564	C	A	0.421923	MYLIP	TRUE	reported	igd	0.0011616	36.3281
56990716	9.36936e-10	0.0127775	31569	16	0.0781973	eqtl-a-ENSG00000007944	rs247617	A	C	0.316679	MYLIP	TRUE	reported	igd	0.00118499	37.4511
23737013	7.02587e-14	0.0223143	30547	1	0.167078	eqtl-a-ENSG00000007968	rs114352248	T	C	0.0767509	E2F2	TRUE	reported	igd	0.00183192	56.0588
205244953	5.25896e-11	0.0122231	31684	1	0.0802265	eqtl-a-ENSG00000007968	rs1172130	A	G	0.383273	E2F2	TRUE	reported	igd	0.00135782	43.077
118153011	9.05191e-09	0.0156988	31569	1	0.0902321	eqtl-a-ENSG00000007968	rs11587735	C	A	0.173499	E2F2	TRUE	reported	igd	0.00104538	33.034
56849749	1.09711e-09	0.0122343	31684	3	-0.0745629	eqtl-a-ENSG00000007968	rs1354034	C	T	0.618137	E2F2	TRUE	reported	igd	0.00117095	37.1415
30128442	1.68729e-10	0.0235851	26412	6	-0.150645	eqtl-a-ENSG00000007968	rs12212092	T	C	0.068141	E2F2	TRUE	reported	igd	0.00154228	40.7945
50427982	6.15744e-33	0.0119045	31684	7	0.142312	eqtl-a-ENSG00000007968	rs6592965	A	G	0.449532	E2F2	TRUE	reported	igd	0.00449021	142.9
33875262	9.1791e-23	0.0128747	31185	17	0.126438	eqtl-a-ENSG00000007968	rs8073060	A	T	0.305723	E2F2	TRUE	reported	igd	0.00308315	96.4391
27179590	4.84641e-10	0.0144505	27324	17	0.0899397	eqtl-a-ENSG00000007968	rs35033748	C	T	0.215702	E2F2	TRUE	reported	igd	0.00141572	38.7352
43831259	4.4157e-12	0.0135605	31569	18	-0.0938822	eqtl-a-ENSG00000007968	rs9944715	G	A	0.740866	E2F2	TRUE	reported	igd	0.00151599	47.9278
4505445	2.10882e-09	0.0118919	24632	19	-0.0712206	eqtl-a-ENSG00000007968	rs16989695	A	G	0.487856	E2F2	TRUE	reported	igd	0.00145404	35.8652
55966904	6.25461e-18	0.0157011	27738	20	-0.135463	eqtl-a-ENSG00000007968	rs117963839	T	C	0.172794	E2F2	TRUE	reported	igd	0.00267635	74.4303
37462936	6.02726e-09	0.0119712	27015	22	0.0696246	eqtl-a-ENSG00000007968	rs855791	G	A	0.558409	E2F2	TRUE	reported	igd	0.00125055	33.8234
171016449	2.11544e-15	0.012853	1575	6	0.101983	eqtl-a-ENSG00000008018	rs4554352	C	A	0.691111	PSMB1	TRUE	reported	igd	0.0384365	62.8774
170764103	1e-200	0.0115066	31559	6	-0.362156	eqtl-a-ENSG00000008018	rs10946271	C	T	0.498471	PSMB1	TRUE	reported	igd	0.0304335	990.535
170804451	9.87643e-43	0.0123765	25240	6	-0.169583	eqtl-a-ENSG00000008018	rs9366235	T	C	0.352418	PSMB1	TRUE	reported	igd	0.00738348	187.73
15525604	1.69863e-14	0.0462188	23532	6	-0.354568	eqtl-a-ENSG00000008083	rs115972027	T	G	0.0167958	JARID2	TRUE	reported	igd	0.0024947	58.8471
15252083	5.26017e-169	0.0206928	31559	6	-0.573402	eqtl-a-ENSG00000008083	rs148916699	T	C	0.0858254	JARID2	TRUE	reported	igd	0.0237529	767.808
14959424	6.53281e-11	0.0312795	30740	6	-0.20428	eqtl-a-ENSG00000008083	rs114822866	T	G	0.0375024	JARID2	TRUE	reported	igd	0.00138556	42.6485
15769837	3.80654e-08	0.0430065	27367	6	0.236527	eqtl-a-ENSG00000008083	rs116666415	C	T	0.0194913	JARID2	TRUE	reported	igd	0.00110404	30.2456
144385777	5.73311e-10	0.0266215	25735	6	-0.164987	eqtl-a-ENSG00000008083	rs149110519	T	C	0.0526158	JARID2	TRUE	reported	igd	0.00149026	38.4061
15131245	1e-200	0.0278884	30929	6	-0.919173	eqtl-a-ENSG00000008083	rs112441779	T	C	0.0442485	JARID2	TRUE	reported	igd	0.0339305	1086.22
28724374	8.35026e-12	0.0131057	31355	7	0.0895459	eqtl-a-ENSG00000008083	rs56388170	T	G	0.289189	JARID2	TRUE	reported	igd	0.00148668	46.6813
46298373	2.42885e-14	0.0212421	31355	3	-0.16198	eqtl-a-ENSG00000008256	rs13325613	T	G	0.0854911	CYTH3	TRUE	reported	igd	0.00185104	58.1434
28303030	4.24033e-14	0.0154746	31355	3	0.116886	eqtl-a-ENSG00000008256	rs4502545	A	G	0.179583	CYTH3	TRUE	reported	igd	0.00181631	57.0504
31272261	1.59919e-10	0.0137996	30389	6	0.0882553	eqtl-a-ENSG00000008256	rs6457374	T	C	0.754006	CYTH3	TRUE	reported	igd	0.00134415	40.8997
6130519	1.24022e-16	0.0118844	31349	7	0.0983948	eqtl-a-ENSG00000008256	rs852162	T	C	0.479764	CYTH3	TRUE	reported	igd	0.00218181	68.5428
6254944	9.2918e-57	0.0330382	29413	7	-0.524508	eqtl-a-ENSG00000008256	rs6958932	G	A	0.0329708	CYTH3	TRUE	reported	igd	0.00849624	252.024
46298373	1.29751e-08	0.0212615	31355	3	-0.120899	eqtl-a-ENSG00000008283	rs13325613	T	G	0.0854911	CYB561	TRUE	reported	igd	0.00103016	32.3318
35879156	4.0785e-11	0.0134304	31355	5	-0.0886551	eqtl-a-ENSG00000008283	rs6881706	T	G	0.267155	CYB561	TRUE	reported	igd	0.00138778	43.5714
31350704	1.22149e-09	0.0140613	30773	6	0.0854549	eqtl-a-ENSG00000008283	rs1521	T	C	0.767038	CYB561	TRUE	reported	igd	0.00119876	36.9313
61518766	1.10561e-50	0.0118109	31352	17	-0.176842	eqtl-a-ENSG00000008283	rs4968775	C	G	0.505945	CYB561	TRUE	reported	igd	0.00709979	224.17
30529631	2.18852e-08	0.0119173	30492	22	-0.0666941	eqtl-a-ENSG00000008283	rs2412973	A	C	0.466354	CYB561	TRUE	reported	igd	0.00102609	31.3178
50370254	4.98425e-11	0.0166562	29863	7	0.109456	eqtl-a-ENSG00000008294	rs149007767	T	C	0.149708	SPAG9	TRUE	reported	igd	0.001444	43.1815
28724374	2.23254e-17	0.013094	31141	7	0.111053	eqtl-a-ENSG00000008294	rs56388170	T	G	0.289189	SPAG9	TRUE	reported	igd	0.00230452	71.9264
49039468	2.39718e-19	0.049823	15425	17	-0.448073	eqtl-a-ENSG00000008294	rs1006702	G	T	0.0143961	SPAG9	TRUE	reported	igd	0.00521605	80.8689
49043348	1.75106e-61	0.0213563	31355	17	0.353333	eqtl-a-ENSG00000008294	rs8125	T	C	0.0830943	SPAG9	TRUE	reported	igd	0.00865435	273.709
49246345	1.49899e-11	0.023819	31352	17	0.160735	eqtl-a-ENSG00000008294	rs41456547	G	T	0.066683	SPAG9	TRUE	reported	igd	0.00145037	45.5351
48689192	6.86436e-85	0.018554	28168	3	-0.362248	eqtl-a-ENSG00000008300	rs2286652	A	G	0.112952	CELSR3	TRUE	reported	igd	0.0133519	381.159
149289464	1.21171e-14	0.0137132	30935	7	0.105794	eqtl-a-ENSG00000008300	rs354033	A	G	0.25016	CELSR3	TRUE	reported	igd	0.00192026	59.5136
46262286	1.3808e-10	0.0125226	30935	19	-0.0803688	eqtl-a-ENSG00000008300	rs725660	A	C	0.342629	CELSR3	TRUE	reported	igd	0.00132971	41.1868
182323766	2.91561e-10	0.0119888	31569	2	0.0755663	eqtl-a-ENSG00000008394	rs1375493	A	G	0.565077	MGST1	TRUE	reported	igd	0.00125689	39.7262
128297569	6.01645e-10	0.01217	31569	3	-0.075331	eqtl-a-ENSG00000008394	rs9880192	C	G	0.392874	MGST1	TRUE	reported	igd	0.00121221	38.3124
130613614	1.37151e-14	0.0120145	31569	8	-0.0925011	eqtl-a-ENSG00000008394	rs10098310	A	G	0.575007	MGST1	TRUE	reported	igd	0.00187416	59.2727
16502260	1.71002e-135	0.0231522	31676	12	-0.57357	eqtl-a-ENSG00000008394	rs4149190	A	T	0.0679486	MGST1	TRUE	reported	igd	0.0190074	613.707
54685880	4.53002e-19	0.0255771	29836	12	-0.228224	eqtl-a-ENSG00000008394	rs35979828	T	C	0.0571059	MGST1	TRUE	reported	igd	0.00266147	79.6143
23589349	2.09604e-18	0.0118801	31569	14	0.103973	eqtl-a-ENSG00000008394	rs2239630	G	A	0.519173	MGST1	TRUE	reported	igd	0.0024204	76.5902
86014881	2.10189e-08	0.0146491	31569	16	0.0820861	eqtl-a-ENSG00000008394	rs11641016	G	C	0.207945	MGST1	TRUE	reported	igd	0.00099363	31.3971
30717737	1.06979e-25	0.0118581	31684	21	-0.124268	eqtl-a-ENSG00000008394	rs372883	C	T	0.494776	MGST1	TRUE	reported	igd	0.00345419	109.815
144385777	6.72822e-42	0.0264857	25735	6	0.359205	eqtl-a-ENSG00000008438	rs149110519	T	C	0.0526158	PGLYRP1	TRUE	reported	igd	0.00709651	183.92
148869277	5.48984e-09	0.0123778	31185	7	-0.0721836	eqtl-a-ENSG00000008438	rs4727027	A	G	0.639097	PGLYRP1	TRUE	reported	igd	0.00108936	34.0065
28724374	1.68112e-45	0.0130351	31355	7	-0.184542	eqtl-a-ENSG00000008438	rs56388170	T	G	0.289189	PGLYRP1	TRUE	reported	igd	0.00635167	200.417
61650831	8.76799e-24	0.0154923	31569	8	-0.155767	eqtl-a-ENSG00000008438	rs7846314	T	A	0.178349	PGLYRP1	TRUE	reported	igd	0.00319205	101.086
959111	1.78649e-16	0.0145435	31569	10	-0.119773	eqtl-a-ENSG00000008438	rs12264390	C	T	0.21134	PGLYRP1	TRUE	reported	igd	0.00214381	67.8192
46509579	1e-200	0.0115036	31684	19	0.36371	eqtl-a-ENSG00000008438	rs8102495	G	A	0.495678	PGLYRP1	TRUE	reported	igd	0.0305853	999.575
46645202	4.42486e-19	0.0118831	31300	19	0.106064	eqtl-a-ENSG00000008438	rs12151345	T	C	0.47653	PGLYRP1	TRUE	reported	igd	0.0025388	79.6615
50427982	2.43557e-13	0.0119419	30935	7	0.0874437	eqtl-a-ENSG00000008441	rs6592965	A	G	0.449532	NFIX	TRUE	reported	igd	0.00173025	53.6145
13098993	3.7792e-12	0.031239	29081	19	-0.216961	eqtl-a-ENSG00000008441	rs11881865	C	G	0.0375884	NFIX	TRUE	reported	igd	0.00165592	48.2324
13198701	2.94713e-13	0.0484738	17505	19	0.353709	eqtl-a-ENSG00000008441	rs8103751	A	G	0.0152515	NFIX	TRUE	reported	igd	0.00303247	53.2388
134905738	3.5678e-16	0.0315262	29498	8	-0.257011	eqtl-a-ENSG00000008513	rs16905012	A	G	0.03683	ST3GAL1	TRUE	reported	igd	0.00224797	66.4555
134552618	2.07014e-185	0.0148212	31563	8	-0.430404	eqtl-a-ENSG00000008513	rs59413766	A	C	0.187217	ST3GAL1	TRUE	reported	igd	0.0260229	843.254
134477013	2.1424e-20	0.0348689	31239	8	0.322711	eqtl-a-ENSG00000008513	rs115758847	C	G	0.0298502	ST3GAL1	TRUE	reported	igd	0.00273442	85.6492
134503142	1.1695e-44	0.0272355	31238	8	0.381853	eqtl-a-ENSG00000008513	rs760328	A	G	0.950445	ST3GAL1	TRUE	reported	igd	0.00625337	196.559
33875262	3.25537e-36	0.0128469	31185	17	0.161433	eqtl-a-ENSG00000008513	rs8073060	A	T	0.305723	ST3GAL1	TRUE	reported	igd	0.00503789	157.892
42515791	1.87672e-08	0.0146026	27074	6	0.0821121	eqtl-a-ENSG00000008516	rs16895831	T	C	0.209742	MMP25	TRUE	reported	igd	0.00116653	31.6171
50370254	2.94036e-15	0.0166449	29328	7	0.131387	eqtl-a-ENSG00000008516	rs149007767	T	C	0.149708	MMP25	TRUE	reported	igd	0.00212001	62.3036
142337790	4.69743e-08	0.0124656	24194	8	-0.068091	eqtl-a-ENSG00000008516	rs6986779	T	C	0.349935	MMP25	TRUE	reported	igd	0.00123171	29.8344
3307475	8.28514e-49	0.0387367	23722	16	0.568779	eqtl-a-ENSG00000008516	rs11466011	T	C	0.0238193	MMP25	TRUE	reported	igd	0.00900661	215.578
3065596	1e-200	0.011829	23101	16	0.411506	eqtl-a-ENSG00000008516	rs2257295	C	T	0.370253	MMP25	TRUE	reported	igd	0.0497794	1210.09
3132026	1.20976e-43	0.0274381	22204	16	0.380119	eqtl-a-ENSG00000008516	rs2472684	C	A	0.048803	MMP25	TRUE	reported	igd	0.00856963	191.908
38156712	1.07409e-08	0.0122467	30436	17	0.0700352	eqtl-a-ENSG00000008516	rs4794822	T	C	0.380161	MMP25	TRUE	reported	igd	0.00107335	32.7014
94485211	4.39491e-09	0.011889	28533	10	-0.069773	eqtl-a-ENSG00000008517	rs2497306	C	A	0.500343	IL32	TRUE	reported	igd	0.00120563	34.4393
3018953	1.99756e-19	0.0120407	21968	16	0.108529	eqtl-a-ENSG00000008517	rs4786364	G	C	0.415946	IL32	TRUE	reported	igd	0.00368463	81.236
3122405	1e-200	0.0230005	23178	16	0.755508	eqtl-a-ENSG00000008517	rs56235931	C	G	0.0666464	IL32	TRUE	reported	igd	0.0444803	1078.86
3084029	1e-200	0.013551	24184	16	-0.429006	eqtl-a-ENSG00000008517	rs12448662	G	A	0.235646	IL32	TRUE	reported	igd	0.0397942	1002.19
3222361	3.34965e-12	0.0196695	28135	16	0.136945	eqtl-a-ENSG00000008517	rs224197	G	A	0.10156	IL32	TRUE	reported	igd	0.00171993	48.4702
157101437	2.28139e-15	0.0221014	31012	7	0.175154	eqtl-a-ENSG00000009335	rs73494997	G	A	0.0783335	UBE3C	TRUE	reported	igd	0.00202112	62.8019
156931122	1e-200	0.0156418	31465	7	-0.486225	eqtl-a-ENSG00000009335	rs10949635	T	G	0.16163	UBE3C	TRUE	reported	igd	0.0297946	966.214
156638317	8.86115e-09	0.0251445	31355	7	-0.144608	eqtl-a-ENSG00000009335	rs10479648	C	T	0.0594286	UBE3C	TRUE	reported	igd	0.00105374	33.0728
156851702	9.72076e-18	0.0222406	31026	7	0.190762	eqtl-a-ENSG00000009335	rs28712444	G	A	0.0772024	UBE3C	TRUE	reported	igd	0.00236557	73.5636
210036699	9.68278e-45	0.0143362	31684	1	-0.20119	eqtl-a-ENSG00000009790	rs724286	C	T	0.217126	TRAF3IP3	TRUE	reported	igd	0.00617751	196.932
209880259	1e-200	0.0143071	31300	1	-0.454581	eqtl-a-ENSG00000009790	rs12086634	G	T	0.202517	TRAF3IP3	TRUE	reported	igd	0.0312456	1009.47
210512326	1.02424e-14	0.0130117	31555	1	-0.10066	eqtl-a-ENSG00000009790	rs766176	C	T	0.295903	TRAF3IP3	TRUE	reported	igd	0.00189302	59.8437
77609298	1.35613e-15	0.0199708	30165	14	-0.159555	eqtl-a-ENSG00000009830	rs12889974	G	C	0.0980271	POMT2	TRUE	reported	igd	0.00211158	63.8265
77726516	3.7222e-20	0.0139009	30279	14	0.127831	eqtl-a-ENSG00000009830	rs369901	G	A	0.239664	POMT2	TRUE	reported	igd	0.00278506	84.5586
77787695	1.66686e-100	0.0202325	30817	14	0.430591	eqtl-a-ENSG00000009830	rs8177537	T	G	0.0923782	POMT2	TRUE	reported	igd	0.0144845	452.9
36360987	1e-200	0.0143978	31313	6	0.488714	eqtl-a-ENSG00000010030	rs6906529	G	A	0.803337	ETV7	TRUE	reported	igd	0.0354895	1152.1
36735066	1.04841e-10	0.016294	31430	6	0.105256	eqtl-a-ENSG00000010030	rs236427	C	T	0.842008	ETV7	TRUE	reported	igd	0.00132592	41.7264
36345180	1e-200	0.0113692	29823	6	0.436349	eqtl-a-ENSG00000010030	rs6928048	A	G	0.542997	ETV7	TRUE	reported	igd	0.0470673	1472.92
111865049	2.31473e-15	0.0119106	28164	12	-0.094369	eqtl-a-ENSG00000010030	rs7310615	G	C	0.537476	ETV7	TRUE	reported	igd	0.00222398	62.7712
171969728	2.41379e-15	0.0462223	21753	1	-0.365979	eqtl-a-ENSG00000010165	rs75310447	A	G	0.0167886	METTL13	TRUE	reported	igd	0.00287369	62.6858
172295812	1.17842e-13	0.0118845	31352	1	-0.0881745	eqtl-a-ENSG00000010165	rs2224567	G	A	0.486826	METTL13	TRUE	reported	igd	0.00175266	55.0423
171601895	1e-200	0.0115051	31354	1	0.369482	eqtl-a-ENSG00000010165	rs10798524	T	C	0.475352	METTL13	TRUE	reported	igd	0.0318462	1031.28
171897604	3.17395e-36	0.0123107	31354	1	-0.154721	eqtl-a-ENSG00000010165	rs7530758	C	T	0.6373	METTL13	TRUE	reported	igd	0.00501254	157.945
4569057	2.71769e-19	0.0168575	30599	12	-0.151373	eqtl-a-ENSG00000010219	rs10849072	A	T	0.144958	DYRK4	TRUE	reported	igd	0.00262821	80.6273
4917330	3.20752e-10	0.0307065	30264	12	0.193095	eqtl-a-ENSG00000010219	rs113449636	C	T	0.0389836	DYRK4	TRUE	reported	igd	0.00130493	39.5415
4706341	3.5156e-139	0.0117027	30721	12	0.2939	eqtl-a-ENSG00000010219	rs4766260	G	A	0.450919	DYRK4	TRUE	reported	igd	0.0201171	630.665
38329013	7.10395e-23	0.0130611	31469	7	-0.128604	eqtl-a-ENSG00000010270	rs2240832	C	T	0.290796	STARD3NL	TRUE	reported	igd	0.00307136	96.9442
38373879	4.26432e-09	0.0139405	30180	7	0.0818823	eqtl-a-ENSG00000010270	rs9785016	A	G	0.238911	STARD3NL	TRUE	reported	igd	0.00114185	34.4981
50370254	2.18927e-11	0.0166552	29863	7	-0.111468	eqtl-a-ENSG00000010270	rs149007767	T	C	0.149708	STARD3NL	TRUE	reported	igd	0.00149767	44.789
38220959	9.39723e-118	0.0137107	31355	7	-0.316295	eqtl-a-ENSG00000010270	rs9638935	C	A	0.23845	STARD3NL	TRUE	reported	igd	0.0166897	532.154
56849749	3.52371e-121	0.0120193	31470	3	0.28135	eqtl-a-ENSG00000010278	rs1354034	C	T	0.618137	CD9	TRUE	reported	igd	0.0171136	547.908
243268	3.95549e-19	0.0142801	31355	11	0.12764	eqtl-a-ENSG00000010278	rs505404	G	T	0.222031	CD9	TRUE	reported	igd	0.00254155	79.8883
6085513	2.42103e-12	0.0135937	31132	12	0.0952619	eqtl-a-ENSG00000010278	rs216855	G	A	0.742834	CD9	TRUE	reported	igd	0.00157497	49.1061
6205767	1e-200	0.0341255	24164	12	1.07694	eqtl-a-ENSG00000010278	rs36007563	C	T	0.0292701	CD9	TRUE	reported	igd	0.0395836	995.839
122216910	1.46649e-09	0.0190253	29817	12	0.115067	eqtl-a-ENSG00000010278	rs11553699	G	A	0.10963	CD9	TRUE	reported	igd	0.0012253	36.5771
6241446	1e-200	0.0113585	30558	12	-0.58403	eqtl-a-ENSG00000010278	rs11064040	A	G	0.636923	CD9	TRUE	reported	igd	0.0796282	2643.63
6535649	4.54255e-28	0.0118547	31017	12	-0.130215	eqtl-a-ENSG00000010292	rs10774431	C	T	0.50848	NCAPD2	TRUE	reported	igd	0.00387485	120.646
6825371	2.54548e-10	0.0471552	14458	12	0.298219	eqtl-a-ENSG00000010292	rs7133104	G	A	0.0161462	NCAPD2	TRUE	reported	igd	0.00275869	39.99
6709945	1.09144e-120	0.0137667	30902	12	0.321591	eqtl-a-ENSG00000010292	rs12816349	A	G	0.235335	NCAPD2	TRUE	reported	igd	0.0173524	545.657
6562065	1e-200	0.0139889	31567	12	-0.763137	eqtl-a-ENSG00000010292	rs2286721	A	G	0.18298	NCAPD2	TRUE	reported	igd	0.0861544	2975.85
50370254	1.19261e-15	0.0166439	29114	7	-0.133234	eqtl-a-ENSG00000010295	rs149007767	T	C	0.149708	IFFO1	TRUE	reported	igd	0.00219616	64.0752
6651436	1e-200	0.0131617	30601	12	-0.422705	eqtl-a-ENSG00000010295	rs7297283	G	C	0.256201	IFFO1	TRUE	reported	igd	0.0326075	1031.39
6721547	9.58738e-29	0.0330113	26840	12	-0.367214	eqtl-a-ENSG00000010295	rs11064282	G	T	0.0333348	IFFO1	TRUE	reported	igd	0.00458916	123.732
92753336	1.92265e-29	0.0428361	21415	1	-0.4826	eqtl-a-ENSG00000010327	rs141094656	C	T	0.0195137	STAB1	TRUE	reported	igd	0.0058921	126.915
43721508	5.76235e-10	0.0120219	31086	2	0.074495	eqtl-a-ENSG00000010327	rs12478601	T	C	0.574604	STAB1	TRUE	reported	igd	0.00123369	38.3955
53268265	1.27909e-09	0.0520193	7142	3	-0.315752	eqtl-a-ENSG00000010327	rs75482444	C	A	0.0132316	STAB1	TRUE	reported	igd	0.00513226	36.8334
52853401	9.65162e-13	0.0124944	31470	3	0.0891552	eqtl-a-ENSG00000010327	rs3821831	T	C	0.345391	STAB1	TRUE	reported	igd	0.00161534	50.9137
52213653	1e-200	0.0295219	27096	3	-0.976429	eqtl-a-ENSG00000010327	rs352155	C	T	0.0392624	STAB1	TRUE	reported	igd	0.038806	1093.86
90973159	1.14541e-10	0.0127077	31086	6	0.0819187	eqtl-a-ENSG00000010327	rs1847472	A	C	0.323127	STAB1	TRUE	reported	igd	0.00133502	41.5532
50370254	1.05609e-24	0.0166197	29863	7	-0.170534	eqtl-a-ENSG00000010327	rs149007767	T	C	0.149708	STAB1	TRUE	reported	igd	0.00351329	105.28
54685880	8.70362e-13	0.0256028	29622	12	-0.183047	eqtl-a-ENSG00000010327	rs35979828	T	C	0.0571059	STAB1	TRUE	reported	igd	0.00172261	51.1118
23589349	4.24424e-34	0.0118502	31355	14	0.144269	eqtl-a-ENSG00000010327	rs2239630	G	A	0.519173	STAB1	TRUE	reported	igd	0.00470479	148.206
86011033	1.50761e-10	0.0145558	31470	16	0.0932258	eqtl-a-ENSG00000010327	rs13333054	T	C	0.211395	STAB1	TRUE	reported	igd	0.00130178	41.0178
48955424	1.98381e-11	0.0128839	31086	20	0.0864178	eqtl-a-ENSG00000010327	rs913678	C	T	0.306921	STAB1	TRUE	reported	igd	0.00144517	44.9867
39091487	1.70137e-22	0.0132884	31355	20	0.129672	eqtl-a-ENSG00000010327	rs2902940	G	A	0.274749	STAB1	TRUE	reported	igd	0.00302777	95.2181
43359061	3.63354e-08	0.0135522	27185	2	-0.0746399	eqtl-a-ENSG00000010539	rs12466022	A	C	0.260124	ZNF200	TRUE	reported	igd	0.00111457	30.3313
50370254	3.75232e-13	0.0166505	29863	7	0.120956	eqtl-a-ENSG00000010539	rs149007767	T	C	0.149708	ZNF200	TRUE	reported	igd	0.00176401	52.7681
61650831	1.90301e-08	0.0155303	31355	8	0.0872896	eqtl-a-ENSG00000010539	rs7846314	T	A	0.178349	ZNF200	TRUE	reported	igd	0.00100652	31.5891
3313726	8.6856e-76	0.0118296	31347	16	0.217929	eqtl-a-ENSG00000010539	rs6501166	C	G	0.553028	ZNF200	TRUE	reported	igd	0.0107107	339.361
3266552	1e-200	0.0115451	31470	16	0.350174	eqtl-a-ENSG00000010539	rs2741916	A	G	0.522361	ZNF200	TRUE	reported	igd	0.0284028	919.909
3128428	3.33818e-10	0.0125752	27883	16	-0.0790009	eqtl-a-ENSG00000010539	rs2179016	G	C	0.663148	ZNF200	TRUE	reported	igd	0.00141345	39.4642
31252396	6.17874e-10	0.0137607	30488	6	-0.0851221	eqtl-a-ENSG00000010610	rs2524054	C	A	0.751859	CD4	TRUE	reported	igd	0.00125352	38.2627
6894164	1.54525e-166	0.0125524	30902	12	-0.345248	eqtl-a-ENSG00000010610	rs7296859	G	C	0.69135	CD4	TRUE	reported	igd	0.0238956	756.451
6911437	1.07349e-22	0.0337072	29989	12	-0.330496	eqtl-a-ENSG00000010610	rs2855535	C	T	0.96801	CD4	TRUE	reported	igd	0.00319547	96.1298
6857289	8.97429e-31	0.0336857	31181	12	-0.3885	eqtl-a-ENSG00000010610	rs1050629	A	G	0.0319467	CD4	TRUE	reported	igd	0.00424768	133.003
6953257	1e-200	0.0122806	29469	12	0.493676	eqtl-a-ENSG00000010626	rs11064426	C	A	0.301894	LRRC23	TRUE	reported	igd	0.0519869	1615.9
7025155	1.17951e-09	0.0319158	25331	12	-0.194137	eqtl-a-ENSG00000010626	rs11064462	A	G	0.0359795	LRRC23	TRUE	reported	igd	0.00145854	36.9974
7033214	2.28718e-11	0.0378043	28332	12	-0.252771	eqtl-a-ENSG00000010626	rs7299785	C	T	0.0253504	LRRC23	TRUE	reported	igd	0.00157547	44.7035
112055276	5.68591e-13	0.0144213	31184	6	-0.103944	eqtl-a-ENSG00000010810	rs1067141	C	T	0.21663	FYN	TRUE	reported	igd	0.00166316	51.9472
112098264	4.70435e-34	0.0118545	31565	6	-0.144223	eqtl-a-ENSG00000010810	rs1474466	G	A	0.47667	FYN	TRUE	reported	igd	0.00466729	148.005
16444697	3.25087e-09	0.0121119	14710	19	0.0716818	eqtl-a-ENSG00000010810	rs10423726	A	C	0.595533	FYN	TRUE	reported	igd	0.00237546	35.0215
24022108	2.56791e-08	0.048715	10332	1	-0.271269	eqtl-a-ENSG00000011007	rs190085468	G	A	0.0151227	ELOA	TRUE	reported	igd	0.00299219	31.0021
24129617	2.67116e-18	0.0267078	25692	1	0.233015	eqtl-a-ENSG00000011007	rs140475877	T	C	0.0521098	ELOA	TRUE	reported	igd	0.00295399	76.1128
23974434	1e-200	0.0130945	31021	1	-0.396317	eqtl-a-ENSG00000011007	rs11580461	A	T	0.26336	ELOA	TRUE	reported	igd	0.0286822	915.966
11824242	1.15878e-64	0.0129142	31684	1	-0.219281	eqtl-a-ENSG00000011021	rs4845876	C	A	0.704574	CLCN6	TRUE	reported	igd	0.00901764	288.297
11908167	1.09189e-08	0.029199	29227	1	-0.16689	eqtl-a-ENSG00000011021	rs17376426	T	C	0.0433297	CLCN6	TRUE	reported	igd	0.00111649	32.6659
11826085	1e-200	0.0246914	28587	1	0.879524	eqtl-a-ENSG00000011021	rs114941496	A	G	0.0565031	CLCN6	TRUE	reported	igd	0.0424986	1268.74
199010721	2.92954e-14	0.013108	31684	1	-0.0996415	eqtl-a-ENSG00000011105	rs1434282	T	C	0.711362	TSPAN9	TRUE	reported	igd	0.00182044	57.7804
38050232	3.22827e-10	0.0126127	31684	2	-0.0793	eqtl-a-ENSG00000011105	rs4670221	G	C	0.332826	TSPAN9	TRUE	reported	igd	0.00124609	39.5278
56849749	1e-200	0.0115581	31684	3	0.482322	eqtl-a-ENSG00000011105	rs1354034	C	T	0.618137	TSPAN9	TRUE	reported	igd	0.0520984	1741.3
88180196	2.20689e-09	0.0266956	30031	5	0.15969	eqtl-a-ENSG00000011105	rs114694170	C	T	0.0523176	TSPAN9	TRUE	reported	igd	0.00119012	35.7806
65050659	7.78395e-23	0.0120128	31569	10	0.118175	eqtl-a-ENSG00000011105	rs7075195	G	A	0.421253	TSPAN9	TRUE	reported	igd	0.00305614	96.7688
202856	1.22659e-38	0.0144814	26110	11	0.188257	eqtl-a-ENSG00000011105	rs11602954	A	G	0.211758	TSPAN9	TRUE	reported	igd	0.00643091	168.985
54712308	3.89404e-43	0.012021	31684	12	0.165522	eqtl-a-ENSG00000011105	rs10876550	A	G	0.590064	TSPAN9	TRUE	reported	igd	0.00594839	189.585
122216910	2.70085e-15	0.019008	30031	12	0.150241	eqtl-a-ENSG00000011105	rs11553699	G	A	0.10963	TSPAN9	TRUE	reported	igd	0.00207602	62.4705
3390867	1.46622e-13	0.0304673	30542	12	0.225166	eqtl-a-ENSG00000011105	rs71577846	C	T	0.0395806	TSPAN9	TRUE	reported	igd	0.00178511	54.6147
57036023	1.29688e-11	0.0127648	31569	12	0.0864065	eqtl-a-ENSG00000011105	rs2950393	A	G	0.317506	TSPAN9	TRUE	reported	igd	0.00144935	45.8181
3367106	2.07874e-24	0.025203	31231	12	-0.256949	eqtl-a-ENSG00000011105	rs71458049	A	G	0.0588202	TSPAN9	TRUE	reported	igd	0.00331711	103.935
33884804	5.91562e-134	0.015201	31684	17	0.374414	eqtl-a-ENSG00000011105	rs10512472	C	T	0.179037	TSPAN9	TRUE	reported	igd	0.0187881	606.642
20720973	2.74789e-18	0.0118718	31300	18	0.103537	eqtl-a-ENSG00000011105	rs11082304	T	G	0.50307	TSPAN9	TRUE	reported	igd	0.00242415	76.0554
1600925	4.12534e-08	0.0123461	31684	20	-0.0677218	eqtl-a-ENSG00000011105	rs11696739	A	G	0.365478	TSPAN9	TRUE	reported	igd	0.000948736	30.0864
1924707	1.35644e-14	0.0131675	31569	20	-0.101394	eqtl-a-ENSG00000011105	rs13042885	T	C	0.284247	TSPAN9	TRUE	reported	igd	0.00187474	59.2912
93885198	9.23634e-14	0.0120565	30152	14	0.0898364	eqtl-a-ENSG00000011114	rs10144067	T	C	0.585198	BTBD7	TRUE	reported	igd	0.00183801	55.5179
93926805	1.04641e-21	0.0127205	30158	14	0.121762	eqtl-a-ENSG00000011114	rs10140069	G	A	0.680262	BTBD7	TRUE	reported	igd	0.00302897	91.6192
93703854	3.60579e-116	0.0116977	31684	14	-0.268006	eqtl-a-ENSG00000011114	rs10147990	A	G	0.479762	BTBD7	TRUE	reported	igd	0.0162972	524.881
43360065	1.14091e-10	0.0136471	26953	2	0.0879843	eqtl-a-ENSG00000011198	rs28498283	T	A	0.254318	ABHD5	TRUE	reported	igd	0.00153976	41.5621
43705084	4.2924e-13	0.0349808	31181	3	-0.253468	eqtl-a-ENSG00000011198	rs114302694	G	T	0.029725	ABHD5	TRUE	reported	igd	0.00168099	52.5
43795043	1.7697e-28	0.0353554	31240	3	-0.391352	eqtl-a-ENSG00000011198	rs76958399	T	G	0.0289318	ABHD5	TRUE	reported	igd	0.00390672	122.517
43714796	6.04644e-97	0.0262945	31568	3	-0.549402	eqtl-a-ENSG00000011198	rs55659203	G	A	0.0524478	ABHD5	TRUE	reported	igd	0.0136408	436.539
40974023	9.6917e-13	0.0292185	29277	13	-0.208468	eqtl-a-ENSG00000011198	rs77526211	A	G	0.0432109	ABHD5	TRUE	reported	igd	0.00173573	50.9018
15747613	6.1038e-25	0.0163908	21339	17	-0.169051	eqtl-a-ENSG00000011295	rs12451376	C	G	0.154843	TTC19	TRUE	reported	igd	0.00496023	106.364
15868225	1e-200	0.011822	26487	17	0.366222	eqtl-a-ENSG00000011295	rs2535613	G	A	0.612596	TTC19	TRUE	reported	igd	0.0349637	959.564
15638786	3.6166e-11	0.050075	8749	17	0.331446	eqtl-a-ENSG00000011295	rs62072376	A	G	0.0142873	TTC19	TRUE	reported	igd	0.0049826	43.801
45493941	1e-200	0.0124343	31181	3	-0.416693	eqtl-a-ENSG00000011376	rs2138209	C	T	0.305644	LARS2	TRUE	reported	igd	0.0347643	1122.95
45744646	3.29868e-09	0.0423309	27709	3	-0.25043	eqtl-a-ENSG00000011376	rs114078070	G	T	0.0201246	LARS2	TRUE	reported	igd	0.0012615	34.9966
45764497	1.38325e-19	0.0347303	29272	3	0.314438	eqtl-a-ENSG00000011376	rs77926264	A	G	0.0301046	LARS2	TRUE	reported	igd	0.00279245	81.964
16900103	4.94629e-10	0.0135463	26196	11	-0.0842678	eqtl-a-ENSG00000011405	rs448671	G	T	0.260231	PIK3C2A	TRUE	reported	igd	0.00147505	38.6945
17028390	1e-200	0.0124059	26080	11	-0.40354	eqtl-a-ENSG00000011405	rs11024110	A	T	0.310554	PIK3C2A	TRUE	reported	igd	0.0389886	1057.99
17458136	3.55468e-19	0.0150334	26196	11	0.13455	eqtl-a-ENSG00000011405	rs7108578	C	T	0.193168	PIK3C2A	TRUE	reported	igd	0.00304854	80.0977
103434253	2.20409e-10	0.0127346	31355	4	0.0808199	eqtl-a-ENSG00000011422	rs3774937	C	T	0.320593	PLAUR	TRUE	reported	igd	0.00128293	40.2753
148200011	4.46992e-46	0.0119814	31355	5	-0.170737	eqtl-a-ENSG00000011422	rs56330463	C	T	0.582097	PLAUR	TRUE	reported	igd	0.00643472	203.054
28724374	4.64195e-13	0.0131031	31141	7	-0.0948046	eqtl-a-ENSG00000011422	rs56388170	T	G	0.289189	PLAUR	TRUE	reported	igd	0.00167822	52.3459
40974023	5.66239e-11	0.0292267	29063	13	0.191511	eqtl-a-ENSG00000011422	rs77526211	A	G	0.0432109	PLAUR	TRUE	reported	igd	0.00147518	42.9337
43345165	1.14041e-08	0.0210324	16096	19	0.120063	eqtl-a-ENSG00000011422	rs116869386	A	G	0.0875601	PLAUR	TRUE	reported	igd	0.00202043	32.5827
44153100	9.05733e-31	0.017283	30333	19	0.199316	eqtl-a-ENSG00000011422	rs4760	G	A	0.135973	PLAUR	TRUE	reported	igd	0.00436547	132.99
44283031	3.88866e-22	0.0122554	31023	19	0.118559	eqtl-a-ENSG00000011422	rs56681946	C	T	0.374685	PLAUR	TRUE	reported	igd	0.00300761	93.5807
144385777	7.97425e-09	0.0266264	25521	6	0.153613	eqtl-a-ENSG00000012061	rs149110519	T	C	0.0526158	ERCC1	TRUE	reported	igd	0.00130247	33.281
45993568	2.55971e-09	0.0120578	31141	19	0.0718333	eqtl-a-ENSG00000012061	rs4511641	C	A	0.583486	ERCC1	TRUE	reported	igd	0.00113838	35.4885
45913086	7.8343e-80	0.0146681	31350	19	0.277519	eqtl-a-ENSG00000012061	rs3212985	G	C	0.200951	ERCC1	TRUE	reported	igd	0.0112894	357.94
45903766	1e-200	0.015998	31010	19	-0.495187	eqtl-a-ENSG00000012061	rs4572514	C	T	0.153027	ERCC1	TRUE	reported	igd	0.0299703	958.03
158252438	6.77954e-13	0.0243915	31569	5	-0.175218	eqtl-a-ENSG00000012124	rs17056278	G	C	0.0633351	CD22	TRUE	reported	igd	0.00163196	51.6004
31237858	6.83754e-12	0.0128421	27494	6	-0.0881082	eqtl-a-ENSG00000012124	rs34794906	C	T	0.310471	CD22	TRUE	reported	igd	0.00170915	47.0683
112072424	3.29306e-12	0.0122366	31185	12	-0.0852209	eqtl-a-ENSG00000012124	rs11065987	G	A	0.380678	CD22	TRUE	reported	igd	0.00155292	48.5001
91045408	9.32331e-09	0.0128025	31684	15	0.0735211	eqtl-a-ENSG00000012124	rs3540	A	G	0.314574	CD22	TRUE	reported	igd	0.00103978	32.9767
38053207	7.78037e-16	0.0118776	31569	17	-0.0957065	eqtl-a-ENSG00000012124	rs12453507	G	C	0.492239	CD22	TRUE	reported	igd	0.00205245	64.9229
16170764	3.99669e-11	0.0118929	31569	17	0.0785429	eqtl-a-ENSG00000012124	rs7210990	A	C	0.481977	CD22	TRUE	reported	igd	0.00137968	43.6125
35814384	7.32656e-60	0.0185224	26609	19	0.302255	eqtl-a-ENSG00000012124	rs12327820	C	A	0.114435	CD22	TRUE	reported	igd	0.0099083	266.269
44747947	1.00647e-17	0.013652	31300	20	-0.117043	eqtl-a-ENSG00000012124	rs4810485	G	T	0.746826	CD22	TRUE	reported	igd	0.0023428	73.4972
182323766	7.87771e-38	0.0119359	31569	2	0.153458	eqtl-a-ENSG00000012223	rs1375493	A	G	0.565077	LTF	TRUE	reported	igd	0.00520883	165.288
46369762	1.52721e-12	0.0541486	17424	3	-0.382933	eqtl-a-ENSG00000012223	rs181225830	A	G	0.0121872	LTF	TRUE	reported	igd	0.00286206	50.0059
159506600	1.23566e-26	0.0127615	31684	6	-0.136318	eqtl-a-ENSG00000012223	rs2451258	T	C	0.685013	LTF	TRUE	reported	igd	0.00358841	114.097
45009341	8.76577e-10	0.0161005	30971	7	-0.0987044	eqtl-a-ENSG00000012223	rs3735485	G	A	0.837214	LTF	TRUE	reported	igd	0.00121203	37.5808
61650831	1.6355e-09	0.0155277	31569	8	-0.0936351	eqtl-a-ENSG00000012223	rs7846314	T	A	0.178349	LTF	TRUE	reported	igd	0.00115054	36.361
131466489	3.19595e-15	0.0183072	28587	9	0.144319	eqtl-a-ENSG00000012223	rs13289095	T	G	0.119513	LTF	TRUE	reported	igd	0.00216916	62.1402
32265903	1.17652e-20	0.0132731	31300	22	-0.123688	eqtl-a-ENSG00000012223	rs1012068	G	T	0.276034	LTF	TRUE	reported	igd	0.0027667	86.8326
85794297	5.70953e-15	0.0120297	31684	2	-0.0939517	eqtl-a-ENSG00000012232	rs10187424	C	T	0.420816	EXTL3	TRUE	reported	igd	0.00192143	60.9919
148200011	2.13639e-10	0.0120501	31569	5	-0.0765348	eqtl-a-ENSG00000012232	rs56330463	C	T	0.582097	EXTL3	TRUE	reported	igd	0.00127621	40.3375
28724374	1.33414e-32	0.0130621	31355	7	-0.155306	eqtl-a-ENSG00000012232	rs56388170	T	G	0.289189	EXTL3	TRUE	reported	igd	0.00448838	141.359
50370254	1.11584e-25	0.0166171	30077	7	-0.174078	eqtl-a-ENSG00000012232	rs149007767	T	C	0.149708	EXTL3	TRUE	reported	igd	0.00363547	109.736
28688042	1.2483e-08	0.0162646	31560	8	0.0925959	eqtl-a-ENSG00000012232	rs13258975	A	G	0.158826	EXTL3	TRUE	reported	igd	0.00102592	32.4093
51060350	6.51478e-29	0.0124598	31569	12	0.139032	eqtl-a-ENSG00000012232	rs2731439	T	C	0.345663	EXTL3	TRUE	reported	igd	0.00392859	124.503
40974023	7.31644e-13	0.0292179	29277	13	-0.209589	eqtl-a-ENSG00000012232	rs77526211	A	G	0.0432109	EXTL3	TRUE	reported	igd	0.00175449	51.4528
52854321	2.50957e-11	0.0252045	29078	6	-0.168185	eqtl-a-ENSG00000012660	rs45621538	C	T	0.0590759	ELOVL5	TRUE	reported	igd	0.00152894	44.5234
53213479	4.89666e-76	0.0181945	31472	6	0.335751	eqtl-a-ENSG00000012660	rs113274699	T	C	0.118536	ELOVL5	TRUE	reported	igd	0.0107042	340.508
54685880	3.93378e-08	0.0256217	29836	12	0.140763	eqtl-a-ENSG00000012660	rs35979828	T	C	0.0571059	ELOVL5	TRUE	reported	igd	0.0010106	30.1809
43721508	1.5621e-08	0.0120246	31300	2	0.0679934	eqtl-a-ENSG00000012779	rs12478601	T	C	0.574604	ALOX5	TRUE	reported	igd	0.00102048	31.9716
28724374	3.59253e-18	0.0130924	31355	7	-0.113784	eqtl-a-ENSG00000012779	rs56388170	T	G	0.289189	ALOX5	TRUE	reported	igd	0.0024031	75.5259
45892260	1.7358e-53	0.0245202	31355	10	-0.377516	eqtl-a-ENSG00000012779	rs35300270	T	C	0.061758	ALOX5	TRUE	reported	igd	0.00750317	237.025
45089392	5.4325e-12	0.044054	15407	10	-0.303695	eqtl-a-ENSG00000012779	rs117131030	T	C	0.0185346	ALOX5	TRUE	reported	igd	0.00307503	47.5169
45736656	2.09074e-20	0.0434896	25548	10	0.402618	eqtl-a-ENSG00000012779	rs61854878	T	G	0.0189762	ALOX5	TRUE	reported	igd	0.00334352	85.7001
46012620	1.44544e-158	0.0118458	31684	10	0.31782	eqtl-a-ENSG00000012779	rs4949006	T	C	0.599027	ALOX5	TRUE	reported	igd	0.0222145	719.791
108962642	1.32404e-11	0.0161696	31684	6	0.109405	eqtl-a-ENSG00000012822	rs9480866	T	C	0.160953	CALCOCO1	TRUE	reported	igd	0.00144281	45.7771
50370254	3.07256e-20	0.0166316	30077	7	0.153286	eqtl-a-ENSG00000012822	rs149007767	T	C	0.149708	CALCOCO1	TRUE	reported	igd	0.00281629	84.9392
54111151	4.22377e-41	0.0174686	31684	12	-0.234542	eqtl-a-ENSG00000012822	rs11170657	G	A	0.132061	CALCOCO1	TRUE	reported	igd	0.00565745	180.259
16170764	4.76672e-10	0.0118949	31569	17	-0.0740625	eqtl-a-ENSG00000012822	rs7210990	A	C	0.481977	CALCOCO1	TRUE	reported	igd	0.00122654	38.7657
31418399	7.71969e-19	0.0125696	31568	2	0.111414	eqtl-a-ENSG00000013016	rs2365214	C	T	0.664421	EHD3	TRUE	reported	igd	0.00248262	78.5614
31477838	2.28665e-95	0.0132209	31234	2	-0.273938	eqtl-a-ENSG00000013016	rs655029	A	G	0.730915	EHD3	TRUE	reported	igd	0.0135589	429.294
56849749	3.35738e-125	0.0120117	31684	3	0.285874	eqtl-a-ENSG00000013016	rs1354034	C	T	0.618137	EHD3	TRUE	reported	igd	0.0175633	566.387
99192919	3.77051e-50	0.0138892	26161	9	-0.206823	eqtl-a-ENSG00000013016	rs10820606	C	A	0.236914	EHD3	TRUE	reported	igd	0.00840472	221.723
243268	1.21116e-16	0.0142858	31569	11	0.118315	eqtl-a-ENSG00000013016	rs505404	G	T	0.222031	EHD3	TRUE	reported	igd	0.00216804	68.5872
6602648	1e-200	0.0201219	27274	4	-0.729651	eqtl-a-ENSG00000013288	rs11937713	T	C	0.0877292	MAN2B2	TRUE	reported	igd	0.0459933	1314.8
6644273	2.20191e-21	0.0160228	31569	4	-0.152136	eqtl-a-ENSG00000013288	rs12695	G	C	0.836001	MAN2B2	TRUE	reported	igd	0.00284766	90.1487
6629414	4.83159e-08	0.0399558	15779	4	0.218063	eqtl-a-ENSG00000013288	rs192170695	C	A	0.0226551	MAN2B2	TRUE	reported	igd	0.00188411	29.7817
8762414	5.88044e-10	0.0122637	31355	2	0.0759576	eqtl-a-ENSG00000013306	rs3896594	G	T	0.377086	SLC25A39	TRUE	reported	igd	0.00122197	38.3594
56849749	1.2878e-10	0.0122325	31470	3	-0.0786388	eqtl-a-ENSG00000013306	rs1354034	C	T	0.618137	SLC25A39	TRUE	reported	igd	0.00131153	41.3253
139838419	4.09449e-13	0.0118821	31470	6	-0.0861752	eqtl-a-ENSG00000013306	rs628751	A	C	0.505619	SLC25A39	TRUE	reported	igd	0.00166862	52.5957
50427982	2.23049e-15	0.0119381	31470	7	0.0946449	eqtl-a-ENSG00000013306	rs6592965	A	G	0.449532	SLC25A39	TRUE	reported	igd	0.00199325	62.8487
33875262	2.0193e-49	0.0128198	30971	17	0.189457	eqtl-a-ENSG00000013306	rs8073060	A	T	0.305723	SLC25A39	TRUE	reported	igd	0.00700248	218.389
42406560	7.49204e-47	0.0120339	31470	17	0.172981	eqtl-a-ENSG00000013306	rs12601548	T	C	0.405558	SLC25A39	TRUE	reported	igd	0.00652297	206.612
27179590	1.59151e-08	0.0144539	27110	17	-0.0816821	eqtl-a-ENSG00000013306	rs35033748	C	T	0.215702	SLC25A39	TRUE	reported	igd	0.00117664	31.9339
151084790	8.80643e-15	0.0128389	26304	7	-0.0995718	eqtl-a-ENSG00000013374	rs740512	G	A	0.689769	NUB1	TRUE	reported	igd	0.00228141	60.1429
151062348	3.1703e-97	0.0118651	31256	7	-0.248275	eqtl-a-ENSG00000013374	rs405281	A	G	0.422863	NUB1	TRUE	reported	igd	0.0138149	437.82
151038887	4.73696e-55	0.0186991	26912	7	-0.292219	eqtl-a-ENSG00000013374	rs113920358	T	C	0.112167	NUB1	TRUE	reported	igd	0.00899303	244.199
99144154	4.38834e-13	0.012995	31256	10	-0.0941227	eqtl-a-ENSG00000013374	rs11189181	G	A	0.297492	NUB1	TRUE	reported	igd	0.00167562	52.4576
112007756	2.2475e-10	0.0119248	28105	12	-0.0756424	eqtl-a-ENSG00000013374	rs653178	T	C	0.539991	NUB1	TRUE	reported	igd	0.00142963	40.2344
77177339	5.55904e-113	0.0121848	26606	14	-0.275244	eqtl-a-ENSG00000013523	rs6574316	T	G	0.640476	ANGEL1	TRUE	reported	igd	0.0188178	510.23
77286526	1.2735e-111	0.0130362	26488	14	-0.292665	eqtl-a-ENSG00000013523	rs10133337	T	A	0.279221	ANGEL1	TRUE	reported	igd	0.0186726	503.972
77241392	1e-200	0.0139955	26494	14	0.426972	eqtl-a-ENSG00000013523	rs4903489	T	C	0.216558	ANGEL1	TRUE	reported	igd	0.0339375	930.656
141488359	3.56123e-19	0.0170055	30519	5	-0.152195	eqtl-a-ENSG00000013561	rs3761758	T	G	0.141951	RNF14	TRUE	reported	igd	0.00261766	80.0928
141338771	1e-200	0.0150924	30277	5	-0.530587	eqtl-a-ENSG00000013561	rs252108	G	A	0.827116	RNF14	TRUE	reported	igd	0.03922	1235.86
141345805	6.71429e-136	0.0154578	30601	5	0.383534	eqtl-a-ENSG00000013561	rs7734658	C	T	0.171449	RNF14	TRUE	reported	igd	0.0197209	615.579
31490051	9.36052e-37	0.0498979	17693	12	-0.631902	eqtl-a-ENSG00000013573	rs147981800	T	C	0.0142712	DDX11	TRUE	reported	igd	0.00898286	160.356
31172983	1e-200	0.0106015	26278	12	-0.683836	eqtl-a-ENSG00000013573	rs35040	A	T	0.4189	DDX11	TRUE	reported	igd	0.136692	4160.41
31066875	2.04644e-55	0.0202894	25950	12	0.318152	eqtl-a-ENSG00000013573	rs33217	G	C	0.906723	DDX11	TRUE	reported	igd	0.00938637	245.865
31161777	1e-200	0.013571	26395	12	0.444311	eqtl-a-ENSG00000013573	rs35051	A	C	0.766902	DDX11	TRUE	reported	igd	0.0390248	1071.81
31795208	1.13501e-27	0.011874	26395	12	0.129445	eqtl-a-ENSG00000013573	rs10843987	T	G	0.470743	DDX11	TRUE	reported	igd	0.00448233	118.835
32170435	2.4555e-08	0.0303218	24644	12	0.169089	eqtl-a-ENSG00000013573	rs117776622	C	T	0.0400475	DDX11	TRUE	reported	igd	0.00126027	31.0946
114303808	4.50754e-09	0.0192282	29781	1	0.112764	eqtl-a-ENSG00000013725	rs6679677	A	C	0.107034	CD6	TRUE	reported	igd	0.00115351	34.3902
25488819	1.02376e-19	0.0131679	31684	2	0.119649	eqtl-a-ENSG00000013725	rs7578575	A	T	0.283449	CD6	TRUE	reported	igd	0.00259905	82.5577
32573471	1.17355e-18	0.0126042	24117	6	-0.111135	eqtl-a-ENSG00000013725	rs9270965	G	A	0.668066	CD6	TRUE	reported	igd	0.00321329	77.7383
90976768	3.51172e-08	0.0162939	29113	6	-0.0898395	eqtl-a-ENSG00000013725	rs72928038	A	G	0.158151	CD6	TRUE	reported	igd	0.00104314	30.3987
60793330	1e-200	0.0119724	31355	11	-0.362353	eqtl-a-ENSG00000013725	rs34383631	T	C	0.366096	CD6	TRUE	reported	igd	0.028385	915.954
60859624	8.88587e-17	0.0122968	31231	11	0.102292	eqtl-a-ENSG00000013725	rs477537	C	A	0.629913	CD6	TRUE	reported	igd	0.00221081	69.1945
60789643	5.14162e-36	0.0125247	31563	11	-0.156928	eqtl-a-ENSG00000013725	rs55753183	C	A	0.3367	CD6	TRUE	reported	igd	0.00494918	156.978
1766881	1.04906e-11	0.0438034	10333	4	0.297845	eqtl-a-ENSG00000013810	rs146594798	T	C	0.0187532	TACC3	TRUE	reported	igd	0.00445451	46.2254
1526026	3.08589e-10	0.0146414	9825	4	0.0921605	eqtl-a-ENSG00000013810	rs13112920	C	T	0.208075	TACC3	TRUE	reported	igd	0.00401647	39.6128
1588848	3.57437e-24	0.0129379	10896	4	-0.131227	eqtl-a-ENSG00000013810	rs10010688	T	A	0.699776	TACC3	TRUE	reported	igd	0.00935342	102.858
1684409	1e-200	0.011622	14263	4	0.378939	eqtl-a-ENSG00000013810	rs6852065	T	C	0.578182	TACC3	TRUE	reported	igd	0.0693657	1062.96
144385777	1.90941e-11	0.0266153	10586	6	-0.178663	eqtl-a-ENSG00000013810	rs149110519	T	C	0.0526158	TACC3	TRUE	reported	igd	0.00423867	45.0531
65146496	2.76567e-79	0.0118886	31565	11	0.224138	eqtl-a-ENSG00000014216	rs585210	C	G	0.574368	CAPN1	TRUE	reported	igd	0.0111353	355.42
64684288	1.78156e-26	0.0144288	28576	11	-0.153637	eqtl-a-ENSG00000014216	rs2285346	A	G	0.215033	CAPN1	TRUE	reported	igd	0.00395194	113.371
64876740	1e-200	0.0139484	31569	11	-0.43205	eqtl-a-ENSG00000014216	rs72932837	T	C	0.218012	CAPN1	TRUE	reported	igd	0.0294955	959.382
43359061	1.36801e-09	0.0135491	27399	2	-0.0820955	eqtl-a-ENSG00000014257	rs12466022	A	C	0.260124	ACP3	TRUE	reported	igd	0.00133814	36.7101
132688562	3.49543e-12	0.0329357	30507	3	-0.229104	eqtl-a-ENSG00000014257	rs13067357	T	C	0.033678	ACP3	TRUE	reported	igd	0.00158359	48.3841
131870878	1e-200	0.0155263	31569	3	-0.483887	eqtl-a-ENSG00000014257	rs3914905	G	A	0.164566	ACP3	TRUE	reported	igd	0.029849	971.235
132270837	3.35583e-40	0.0135332	31177	3	-0.179614	eqtl-a-ENSG00000014257	rs2010811	A	G	0.257164	ACP3	TRUE	reported	igd	0.00561821	176.137
132062068	2.95053e-25	0.0467148	19424	3	0.485068	eqtl-a-ENSG00000014257	rs71315648	C	T	0.0163774	ACP3	TRUE	reported	igd	0.00552018	107.808
28780373	8.3778e-10	0.0143275	31569	10	0.0879351	eqtl-a-ENSG00000014257	rs2998286	C	T	0.779099	ACP3	TRUE	reported	igd	0.0011918	37.6666
16170764	3.46338e-16	0.0118833	31569	17	-0.0969176	eqtl-a-ENSG00000014257	rs7210990	A	C	0.481977	ACP3	TRUE	reported	igd	0.0021026	66.5126
42035678	7.83664e-10	0.0351513	24593	4	0.21612	eqtl-a-ENSG00000014824	rs111311484	T	C	0.02946	SLC30A9	TRUE	reported	igd	0.00153472	37.7983
42172494	3.06902e-132	0.038251	23892	4	-0.936005	eqtl-a-ENSG00000014824	rs139876401	G	A	0.0237913	SLC30A9	TRUE	reported	igd	0.0244494	598.735
42109339	3.08674e-27	0.0261746	30820	4	0.28295	eqtl-a-ENSG00000014824	rs6816870	T	G	0.0542198	SLC30A9	TRUE	reported	igd	0.00377731	116.851
150017171	3.42926e-35	0.022345	30538	1	-0.276588	eqtl-a-ENSG00000014914	rs112111167	A	G	0.0759533	MTMR11	TRUE	reported	igd	0.0049922	153.207
149903122	7.9965e-67	0.0230392	29984	1	0.397875	eqtl-a-ENSG00000014914	rs72692819	C	G	0.0702959	MTMR11	TRUE	reported	igd	0.00984851	298.215
150149016	8.86115e-09	0.0248403	31684	1	0.142862	eqtl-a-ENSG00000014914	rs6700343	A	G	0.0609944	MTMR11	TRUE	reported	igd	0.00104286	33.0744
182323766	3.81048e-10	0.011989	31569	2	0.075069	eqtl-a-ENSG00000014914	rs1375493	A	G	0.565077	MTMR11	TRUE	reported	igd	0.00124038	39.2038
42906116	2.73716e-12	0.0239885	29452	3	0.167694	eqtl-a-ENSG00000014914	rs2228467	C	T	0.0656561	MTMR11	TRUE	reported	igd	0.00165651	48.8652
187456594	4.58564e-14	0.0123854	31355	3	-0.0934266	eqtl-a-ENSG00000014914	rs3733018	C	A	0.64143	MTMR11	TRUE	reported	igd	0.00181145	56.8975
31540556	4.75445e-10	0.013335	30602	6	-0.0830359	eqtl-a-ENSG00000014914	rs2229094	C	T	0.273416	MTMR11	TRUE	reported	igd	0.00126545	38.7719
50305863	4.53628e-11	0.0127773	31300	7	-0.0841437	eqtl-a-ENSG00000014914	rs4917014	G	T	0.316454	MTMR11	TRUE	reported	igd	0.00138363	43.3648
50370254	1.49692e-11	0.0166548	30077	7	0.112391	eqtl-a-ENSG00000014914	rs149007767	T	C	0.149708	MTMR11	TRUE	reported	igd	0.00151179	45.536
130613614	2.40713e-12	0.0120188	31569	8	-0.0842365	eqtl-a-ENSG00000014914	rs10098310	A	G	0.575007	MTMR11	TRUE	reported	igd	0.00155361	49.1192
113915905	5.3889e-16	0.0142623	31684	9	0.115561	eqtl-a-ENSG00000014914	rs10980800	C	T	0.22312	MTMR11	TRUE	reported	igd	0.00206778	65.6472
54685880	3.28398e-12	0.0256052	29836	12	0.17834	eqtl-a-ENSG00000014914	rs35979828	T	C	0.0571059	MTMR11	TRUE	reported	igd	0.00162329	48.5079
69744014	2.95733e-10	0.023909	28627	12	0.150653	eqtl-a-ENSG00000014914	rs1800973	A	C	0.0661727	MTMR11	TRUE	reported	igd	0.00138502	39.7011
77747190	8.2054e-11	0.0128692	31684	15	0.0836086	eqtl-a-ENSG00000014914	rs7178572	G	A	0.691702	MTMR11	TRUE	reported	igd	0.0013304	42.2057
86011033	2.72396e-26	0.0145192	31684	16	-0.154026	eqtl-a-ENSG00000014914	rs13333054	T	C	0.211395	MTMR11	TRUE	reported	igd	0.00353934	112.532
57885709	1.22603e-22	0.0207187	31569	17	0.202865	eqtl-a-ENSG00000014914	rs7212590	T	C	0.0900785	MTMR11	TRUE	reported	igd	0.00302769	95.8654
42839620	8.71164e-26	0.016336	31599	20	0.171519	eqtl-a-ENSG00000014914	rs4142441	G	A	0.156066	MTMR11	TRUE	reported	igd	0.00347654	110.231
48887268	7.36377e-12	0.0148253	31684	20	-0.101558	eqtl-a-ENSG00000014914	rs17196752	T	C	0.20106	MTMR11	TRUE	reported	igd	0.0014789	46.9239
8762414	1.46511e-08	0.0122664	9188	2	0.0694989	eqtl-a-ENSG00000017483	rs3896594	G	T	0.377086	SLC38A5	TRUE	reported	igd	0.00348166	32.0942
50427982	1e-200	0.0114813	9188	7	-0.399928	eqtl-a-ENSG00000017483	rs6592965	A	G	0.449532	SLC38A5	TRUE	reported	igd	0.116652	1213.07
33946107	4.67951e-30	0.0119344	9188	17	-0.135935	eqtl-a-ENSG00000017483	rs225245	G	A	0.440335	SLC38A5	TRUE	reported	igd	0.0139236	129.708
173205318	5.29578e-09	0.013722	31569	5	-0.0801051	eqtl-a-ENSG00000017797	rs2594836	A	G	0.749651	RALBP1	TRUE	reported	igd	0.00107834	34.0767
9358227	7.14661e-23	0.0254772	26376	18	-0.250838	eqtl-a-ENSG00000017797	rs72941910	A	G	0.057509	RALBP1	TRUE	reported	igd	0.00366169	96.9282
9439544	1e-200	0.0207312	31230	18	1.03652	eqtl-a-ENSG00000017797	rs117549632	C	T	0.0757599	RALBP1	TRUE	reported	igd	0.0741127	2499.65
8976685	3.86198e-09	0.0184144	31684	18	0.108463	eqtl-a-ENSG00000017797	rs12150726	A	G	0.118174	RALBP1	TRUE	reported	igd	0.00109379	34.6913
9617586	1.57253e-52	0.0437419	25309	18	0.667196	eqtl-a-ENSG00000017797	rs62088916	T	C	0.0185579	RALBP1	TRUE	reported	igd	0.00910883	232.636
9520003	4.32912e-89	0.0226838	31569	18	0.453951	eqtl-a-ENSG00000017797	rs11876700	G	C	0.0721484	RALBP1	TRUE	reported	igd	0.0125271	400.46
9677288	3.70851e-08	0.0457846	26670	18	-0.252008	eqtl-a-ENSG00000017797	rs116953370	G	T	0.0171567	RALBP1	TRUE	reported	igd	0.00113468	30.294
219234800	3.12608e-144	0.0371766	29949	2	-0.950675	eqtl-a-ENSG00000018280	rs62182121	C	T	0.0251266	SLC11A1	TRUE	reported	igd	0.0213679	653.877
85794297	5.50427e-19	0.0120219	31684	2	0.107017	eqtl-a-ENSG00000018280	rs10187424	C	T	0.420816	SLC11A1	TRUE	reported	igd	0.00249479	79.2377
219523436	1.39927e-13	0.0533236	7917	2	0.394403	eqtl-a-ENSG00000018280	rs13004810	T	C	0.0125679	SLC11A1	TRUE	reported	igd	0.00686262	54.693
219093934	1e-200	0.0144185	28802	2	0.49284	eqtl-a-ENSG00000018280	rs17572109	A	G	0.195642	SLC11A1	TRUE	reported	igd	0.0389834	1168.27
219234580	1.10129e-93	0.0380815	31197	2	0.781912	eqtl-a-ENSG00000018280	rs111995121	G	T	0.024309	SLC11A1	TRUE	reported	igd	0.0133335	421.56
219270097	4.61424e-13	0.0365162	8144	2	0.264239	eqtl-a-ENSG00000018280	rs12472559	G	A	0.0272076	SLC11A1	TRUE	reported	igd	0.00638854	52.3499
103434253	4.76672e-08	0.0127393	31569	4	-0.0695526	eqtl-a-ENSG00000018280	rs3774937	C	T	0.320593	SLC11A1	TRUE	reported	igd	0.000943333	29.8063
148200011	4.59272e-08	0.0120545	31569	5	-0.0658972	eqtl-a-ENSG00000018280	rs56330463	C	T	0.582097	SLC11A1	TRUE	reported	igd	0.000945723	29.8819
144385777	1.43747e-59	0.026411	25735	6	0.429892	eqtl-a-ENSG00000018280	rs149110519	T	C	0.0526158	SLC11A1	TRUE	reported	igd	0.0101901	264.92
50370254	1.95569e-13	0.0166498	30077	7	-0.122404	eqtl-a-ENSG00000018280	rs149007767	T	C	0.149708	SLC11A1	TRUE	reported	igd	0.00179374	54.0436
28724374	2.32595e-14	0.0131003	31355	7	-0.0999713	eqtl-a-ENSG00000018280	rs56388170	T	G	0.289189	SLC11A1	TRUE	reported	igd	0.00185385	58.2318
61679038	7.76784e-14	0.014479	31569	8	-0.10822	eqtl-a-ENSG00000018280	rs13277976	T	A	0.785822	SLC11A1	TRUE	reported	igd	0.00176648	55.8612
32910246	3.58831e-08	0.0304712	29141	2	0.167899	eqtl-a-ENSG00000018699	rs112802653	G	A	0.039641	TTC27	TRUE	reported	igd	0.00104078	30.359
32955837	1.57181e-39	0.0132104	30847	2	-0.173797	eqtl-a-ENSG00000018699	rs3818265	T	C	0.722435	TTC27	TRUE	reported	igd	0.00557968	173.071
32875084	1e-200	0.01728	31172	2	-0.578877	eqtl-a-ENSG00000018699	rs34549288	C	T	0.125694	TTC27	TRUE	reported	igd	0.0347504	1122.17
56849749	1.28617e-59	0.0121369	31684	3	0.197632	eqtl-a-ENSG00000019102	rs1354034	C	T	0.618137	VSIG2	TRUE	reported	igd	0.00829926	265.138
65066186	2.01002e-12	0.0120346	31684	10	0.0846487	eqtl-a-ENSG00000019102	rs10761741	T	G	0.420816	VSIG2	TRUE	reported	igd	0.00155905	49.4709
124612828	2.59956e-29	0.0135422	31684	11	0.152212	eqtl-a-ENSG00000019102	rs12293621	C	A	0.258014	VSIG2	TRUE	reported	igd	0.00397147	126.326
33976619	1.26299e-08	0.0251996	31569	17	0.143416	eqtl-a-ENSG00000019102	rs9915021	T	C	0.0591544	VSIG2	TRUE	reported	igd	0.00102495	32.3877
92753336	1.40152e-27	0.0428489	21629	1	-0.466286	eqtl-a-ENSG00000019169	rs141094656	C	T	0.0195137	MARCO	TRUE	reported	igd	0.00544525	118.409
8445160	2.48428e-12	0.0118837	31569	2	-0.0832371	eqtl-a-ENSG00000019169	rs2630709	T	A	0.493998	MARCO	TRUE	reported	igd	0.00155166	49.0572
118882408	1.19152e-25	0.0345163	27980	2	-0.361365	eqtl-a-ENSG00000019169	rs72839635	T	C	0.03043	MARCO	TRUE	reported	igd	0.0039021	109.601
119530425	1.27614e-62	0.0206241	31180	2	-0.344451	eqtl-a-ENSG00000019169	rs72834477	T	C	0.0897146	MARCO	TRUE	reported	igd	0.00886668	278.918
119614709	1.8992e-09	0.0364331	3252	2	0.218824	eqtl-a-ENSG00000019169	rs185273710	A	G	0.0273678	MARCO	TRUE	reported	igd	0.0109712	36.0521
119637357	1e-200	0.0170289	29902	2	-0.621571	eqtl-a-ENSG00000019169	rs12998257	G	C	0.128006	MARCO	TRUE	reported	igd	0.0426556	1332.23
119745127	2.4322e-158	0.0320114	26894	2	-0.858242	eqtl-a-ENSG00000019169	rs11904650	G	A	0.0340529	MARCO	TRUE	reported	igd	0.0260315	718.75
43721508	4.26285e-22	0.0119986	31300	2	-0.115962	eqtl-a-ENSG00000019169	rs12478601	T	C	0.574604	MARCO	TRUE	reported	igd	0.00297531	93.3991
119785661	9.68501e-57	0.0246125	30077	2	-0.390682	eqtl-a-ENSG00000019169	rs66583010	T	C	0.0611951	MARCO	TRUE	reported	igd	0.00830764	251.945
119861725	3.08177e-11	0.0434131	25754	2	0.288376	eqtl-a-ENSG00000019169	rs79321128	A	G	0.0191015	MARCO	TRUE	reported	igd	0.00171036	44.1208
188135783	3.88866e-17	0.0118758	31240	3	0.0999475	eqtl-a-ENSG00000019169	rs12485444	A	T	0.509196	MARCO	TRUE	reported	igd	0.00226216	70.8256
50370254	5.95525e-18	0.0166377	30077	7	-0.143639	eqtl-a-ENSG00000019169	rs149007767	T	C	0.149708	MARCO	TRUE	reported	igd	0.002472	74.5297
136921464	1.31826e-11	0.0126139	23876	9	-0.0853519	eqtl-a-ENSG00000019169	rs2157770	G	A	0.332411	MARCO	TRUE	reported	igd	0.00191397	45.7816
45414183	4.99574e-13	0.0118857	31256	11	0.0858765	eqtl-a-ENSG00000019485	rs1545466	A	G	0.51321	PRDM11	TRUE	reported	igd	0.0016674	52.2001
45228847	1.13423e-28	0.0121042	31254	11	0.134467	eqtl-a-ENSG00000019485	rs2863165	A	T	0.398422	PRDM11	TRUE	reported	igd	0.00393316	123.405
45121892	2.03991e-09	0.0137398	31255	11	0.082366	eqtl-a-ENSG00000019485	rs12363092	T	G	0.24933	PRDM11	TRUE	reported	igd	0.00114846	35.9341
43721508	3.03159e-08	0.0120252	31086	2	0.0666135	eqtl-a-ENSG00000019582	rs12478601	T	C	0.574604	CD74	TRUE	reported	igd	0.000986158	30.684
38062196	8.53749e-10	0.0119728	31086	17	-0.0734472	eqtl-a-ENSG00000019582	rs2305480	A	G	0.440477	CD74	TRUE	reported	igd	0.00120912	37.6297
44747947	2.70782e-09	0.0136704	31086	20	-0.0813184	eqtl-a-ENSG00000019582	rs4810485	G	T	0.746826	CD74	TRUE	reported	igd	0.00113699	35.3824
126598533	1e-200	0.0184392	27816	10	0.932702	eqtl-a-ENSG00000019995	rs190117883	T	C	0.097753	ZRANB1	TRUE	reported	igd	0.0842347	2558.41
126720445	5.22998e-12	0.0270892	31240	10	-0.186893	eqtl-a-ENSG00000019995	rs76798703	G	C	0.0506784	ZRANB1	TRUE	reported	igd	0.00152132	47.5955
126556677	1.4481e-08	0.0263312	27069	10	-0.149235	eqtl-a-ENSG00000019995	rs117385447	T	C	0.0538783	ZRANB1	TRUE	reported	igd	0.00118526	32.1194
33946107	3.99209e-08	0.0119764	31355	17	-0.0657647	eqtl-a-ENSG00000019995	rs225245	G	A	0.440335	ZRANB1	TRUE	reported	igd	0.000960747	30.1513
93225709	1.71317e-11	0.0123486	26609	11	0.0830866	eqtl-a-ENSG00000020922	rs2658762	G	A	0.6358	MRE11	TRUE	reported	igd	0.00169848	45.2683
94071745	1e-200	0.0117618	26483	11	0.406938	eqtl-a-ENSG00000020922	rs598645	T	A	0.618151	MRE11	TRUE	reported	igd	0.0432456	1196.95
94167257	1e-200	0.011428	26494	11	0.500156	eqtl-a-ENSG00000020922	rs518276	A	G	0.394297	MRE11	TRUE	reported	igd	0.0674229	1915.3
94332731	5.09214e-25	0.0154406	26609	11	0.15952	eqtl-a-ENSG00000020922	rs476209	T	G	0.179789	MRE11	TRUE	reported	igd	0.00399517	106.726
94528954	1.39637e-12	0.0218498	24061	11	-0.15479	eqtl-a-ENSG00000020922	rs77097586	T	C	0.0803998	MRE11	TRUE	reported	igd	0.00208148	50.1828
32412435	4.52939e-09	0.0164249	29827	6	0.0963088	eqtl-a-ENSG00000021300	rs3177928	A	G	0.155018	PLEKHB1	TRUE	reported	igd	0.00115137	34.3793
90880393	2.81222e-09	0.0155796	28288	6	-0.0925774	eqtl-a-ENSG00000021300	rs10944479	A	G	0.176852	PLEKHB1	TRUE	reported	igd	0.00124668	35.3075
28172739	7.05716e-10	0.0137217	31569	7	-0.0845887	eqtl-a-ENSG00000021300	rs917116	G	T	0.250264	PLEKHB1	TRUE	reported	igd	0.00120234	37.9998
73366751	5.8479e-177	0.0168957	31684	11	0.479207	eqtl-a-ENSG00000021300	rs3741147	G	T	0.135856	PLEKHB1	TRUE	reported	igd	0.0247608	804.39
73913949	4.65908e-12	0.0358292	29084	11	0.24778	eqtl-a-ENSG00000021300	rs2851712	A	G	0.971698	PLEKHB1	TRUE	reported	igd	0.00164169	47.8221
74148731	7.56833e-09	0.0431891	20966	11	-0.249538	eqtl-a-ENSG00000021300	rs78735409	A	G	0.0193191	PLEKHB1	TRUE	reported	igd	0.00158971	33.3798
73462481	2.44174e-26	0.0397089	27721	11	-0.421649	eqtl-a-ENSG00000021300	rs117793089	A	G	0.0228076	PLEKHB1	TRUE	reported	igd	0.00405093	112.744
73729769	3.05281e-19	0.0239684	29253	11	-0.214915	eqtl-a-ENSG00000021300	rs111505943	C	T	0.0656175	PLEKHB1	TRUE	reported	igd	0.0027409	80.3944
2774052	1.01625e-19	0.012855	31684	6	0.116817	eqtl-a-ENSG00000021355	rs160666	C	A	0.307941	SERPINB1	TRUE	reported	igd	0.00259955	82.5735
2910529	2.06919e-39	0.0181452	31562	6	-0.238339	eqtl-a-ENSG00000021355	rs6915667	G	A	0.120908	SERPINB1	TRUE	reported	igd	0.00543669	172.52
2833739	1e-200	0.0126272	31355	6	-0.490809	eqtl-a-ENSG00000021355	rs15286	G	A	0.72207	SERPINB1	TRUE	reported	igd	0.0459692	1510.72
2572650	2.01159e-08	0.0131427	31565	6	-0.0737426	eqtl-a-ENSG00000021355	rs9378712	G	T	0.286976	SERPINB1	TRUE	reported	igd	0.000996389	31.4804
38128648	3.90454e-10	0.0119343	31684	17	0.0746835	eqtl-a-ENSG00000021355	rs3859192	T	C	0.455547	SERPINB1	TRUE	reported	igd	0.00123447	39.1587
33289114	4.8643e-08	0.0465954	6735	19	-0.254229	eqtl-a-ENSG00000021488	rs150688658	G	A	0.0165553	SLC7A9	TRUE	reported	igd	0.00440059	29.7601
33349179	1e-200	0.0171806	30859	19	0.521175	eqtl-a-ENSG00000021488	rs17238865	A	G	0.129411	SLC7A9	TRUE	reported	igd	0.0289566	920.158
33483562	4.64836e-13	0.029678	30399	19	0.214729	eqtl-a-ENSG00000021488	rs7252338	G	A	0.041818	SLC7A9	TRUE	reported	igd	0.00171912	52.346
33125043	2.18927e-26	0.0227519	30077	19	-0.241823	eqtl-a-ENSG00000021488	rs73030677	C	T	0.0732541	SLC7A9	TRUE	reported	igd	0.00374194	112.962
33338073	5.48277e-113	0.0171581	26996	19	0.387594	eqtl-a-ENSG00000021488	rs11667586	C	T	0.134111	SLC7A9	TRUE	reported	igd	0.0185517	510.251
3169388	3.35429e-39	0.0451029	14141	11	-0.59078	eqtl-a-ENSG00000021762	rs11605446	A	G	0.0175108	OSBPL5	TRUE	reported	igd	0.0119874	171.546
3102918	2.92954e-14	0.0147129	30688	11	0.11184	eqtl-a-ENSG00000021762	rs7933398	G	C	0.204999	OSBPL5	TRUE	reported	igd	0.00187937	57.7789
3261390	8.56841e-21	0.0125475	31352	11	-0.117348	eqtl-a-ENSG00000021762	rs11026100	C	G	0.337549	OSBPL5	TRUE	reported	igd	0.00278203	87.46
3142477	1e-200	0.0117677	22995	11	0.383982	eqtl-a-ENSG00000021762	rs2056423	A	G	0.38982	OSBPL5	TRUE	reported	igd	0.0442535	1064.64
61650831	1.25849e-08	0.0155299	25575	8	0.0883929	eqtl-a-ENSG00000022277	rs7846314	T	A	0.178349	RTF2	TRUE	reported	igd	0.00126512	32.3939
55101530	2.83988e-100	0.0118866	21162	20	0.252675	eqtl-a-ENSG00000022277	rs11086548	G	A	0.415946	RTF2	TRUE	reported	igd	0.0209063	451.823
54986375	7.37564e-11	0.0144617	24083	20	0.0941876	eqtl-a-ENSG00000022277	rs3761207	A	G	0.215163	RTF2	TRUE	reported	igd	0.00175822	42.4143
55545662	4.24893e-10	0.0409279	15509	19	-0.255574	eqtl-a-ENSG00000022556	rs148656985	C	T	0.0215533	NLRP2	TRUE	reported	igd	0.00250796	38.9887
55600990	9.13692e-19	0.0223229	19406	19	-0.197448	eqtl-a-ENSG00000022556	rs55650192	A	G	0.0765555	NLRP2	TRUE	reported	igd	0.00401533	78.2275
55482235	1e-200	0.0139825	26032	19	0.42524	eqtl-a-ENSG00000022556	rs35450746	C	T	0.217231	NLRP2	TRUE	reported	igd	0.0343106	924.837
55455390	1e-200	0.0186168	26403	19	0.578572	eqtl-a-ENSG00000022556	rs59357040	A	G	0.10714	NLRP2	TRUE	reported	igd	0.0352897	965.766
55480518	5.53605e-14	0.0475679	7353	19	-0.357639	eqtl-a-ENSG00000022556	rs35242182	C	T	0.0158439	NLRP2	TRUE	reported	igd	0.00762906	56.5124
179126090	3.50938e-09	0.0119039	30842	5	0.0702995	eqtl-a-ENSG00000022567	rs1134924	T	C	0.525141	SLC45A4	TRUE	reported	igd	0.00112952	34.8737
42515791	1.76799e-09	0.0146003	27510	6	0.0878615	eqtl-a-ENSG00000022567	rs16895831	T	C	0.209742	SLC45A4	TRUE	reported	igd	0.00131465	36.2111
144385777	5.19039e-15	0.0266002	25462	6	-0.208069	eqtl-a-ENSG00000022567	rs149110519	T	C	0.0526158	SLC45A4	TRUE	reported	igd	0.00239723	61.1802
142081259	2.3465e-09	0.0119638	26304	8	0.0714469	eqtl-a-ENSG00000022567	rs2063386	G	A	0.44397	SLC45A4	TRUE	reported	igd	0.001354	35.6612
142236438	6.56448e-25	0.0122814	26633	8	0.126583	eqtl-a-ENSG00000022567	rs12544261	A	C	0.369988	SLC45A4	TRUE	reported	igd	0.00397289	106.224
142459474	3.87614e-49	0.0122088	31244	8	-0.179887	eqtl-a-ENSG00000022567	rs13267647	T	G	0.373726	SLC45A4	TRUE	reported	igd	0.00690049	217.083
142286963	6.50279e-46	0.0429195	26897	8	0.610491	eqtl-a-ENSG00000022567	rs141832319	T	C	0.019332	SLC45A4	TRUE	reported	igd	0.00746605	202.31
142306200	1e-200	0.0159885	27421	8	-0.509868	eqtl-a-ENSG00000022567	rs34510023	C	T	0.152522	SLC45A4	TRUE	reported	igd	0.0357604	1016.88
139839423	6.96354e-09	0.0118894	30971	6	-0.0688623	eqtl-a-ENSG00000022840	rs643381	A	C	0.501255	RNF10	TRUE	reported	igd	0.00108198	33.544
30128442	6.45967e-09	0.0235911	26412	6	-0.13693	eqtl-a-ENSG00000022840	rs12212092	T	C	0.068141	RNF10	TRUE	reported	igd	0.00127393	33.6874
50427982	3.22478e-16	0.0119364	31684	7	0.0974563	eqtl-a-ENSG00000022840	rs6592965	A	G	0.449532	RNF10	TRUE	reported	igd	0.00209952	66.657
120878530	1e-200	0.0121936	31669	12	0.379209	eqtl-a-ENSG00000022840	rs8903	C	T	0.664417	RNF10	TRUE	reported	igd	0.0296343	967.088
121627748	8.46447e-13	0.0178992	31567	12	0.12804	eqtl-a-ENSG00000022840	rs75268007	G	C	0.126057	RNF10	TRUE	reported	igd	0.00161841	51.1678
33875262	1.18032e-200	0.0125198	31185	17	0.378388	eqtl-a-ENSG00000022840	rs8073060	A	T	0.305723	RNF10	TRUE	reported	igd	0.0284575	913.381
4502201	1.72465e-11	0.0119223	27399	19	0.0802087	eqtl-a-ENSG00000022840	rs8887	C	T	0.539821	RNF10	TRUE	reported	igd	0.00164919	45.2576
4157072	6.69885e-71	0.0122165	31569	20	-0.217489	eqtl-a-ENSG00000022840	rs6084653	G	C	0.36636	RNF10	TRUE	reported	igd	0.00993989	316.923
55991637	2.20689e-09	0.0118907	26332	20	0.071129	eqtl-a-ENSG00000022840	rs6014993	G	A	0.490224	RNF10	TRUE	reported	igd	0.00135708	35.7804
43116830	1.1207e-09	0.0127838	31644	5	0.0778662	eqtl-a-ENSG00000022976	rs1532331	T	G	0.683885	ZNF839	TRUE	reported	igd	0.00117106	37.098
102360916	2.26511e-10	0.0186961	31643	14	-0.118573	eqtl-a-ENSG00000022976	rs2251246	A	G	0.114063	ZNF839	TRUE	reported	igd	0.00126952	40.22
102866362	9.33684e-24	0.0134528	26379	14	-0.13518	eqtl-a-ENSG00000022976	rs11626217	A	G	0.735921	ZNF839	TRUE	reported	igd	0.00381313	100.964
123297570	2.19533e-62	0.0157749	25738	11	-0.262953	eqtl-a-ENSG00000023171	rs10893036	A	G	0.167737	GRAMD1B	TRUE	reported	igd	0.0106803	277.836
123280309	1.99756e-19	0.0195633	26196	11	0.176336	eqtl-a-ENSG00000023171	rs2282561	T	C	0.10254	GRAMD1B	TRUE	reported	igd	0.00309185	81.239
123330774	6.89763e-98	0.0148475	25751	11	0.311765	eqtl-a-ENSG00000023171	rs55837399	T	A	0.193113	GRAMD1B	TRUE	reported	igd	0.0168338	440.874
123355391	2.31686e-94	0.0145061	26079	11	0.298945	eqtl-a-ENSG00000023171	rs35923643	G	A	0.20576	GRAMD1B	TRUE	reported	igd	0.0160241	424.666
56849749	8.47149e-09	0.012236	30721	3	-0.070467	eqtl-a-ENSG00000023892	rs1354034	C	T	0.618137	DEF6	TRUE	reported	igd	0.00107842	33.1638
35748253	2.36646e-12	0.0125291	30605	6	-0.0878417	eqtl-a-ENSG00000023892	rs1326757	C	A	0.658514	DEF6	TRUE	reported	igd	0.00160351	49.1511
35536195	3.18787e-16	0.0128389	29939	6	0.104841	eqtl-a-ENSG00000023892	rs6457834	A	C	0.690034	DEF6	TRUE	reported	igd	0.0022223	66.6772
34988391	1e-200	0.013335	30383	6	0.414313	eqtl-a-ENSG00000023892	rs2689089	A	C	0.752084	DEF6	TRUE	reported	igd	0.0307933	965.256
34416441	3.52128e-13	0.0170194	30721	6	0.123782	eqtl-a-ENSG00000023892	rs34307089	C	T	0.142001	DEF6	TRUE	reported	igd	0.00171887	52.893
35408341	3.38065e-76	0.032312	30275	6	-0.596905	eqtl-a-ENSG00000023892	rs10947546	A	G	0.0343042	DEF6	TRUE	reported	igd	0.0111463	341.235
150003189	4.28154e-77	0.0241339	25827	1	0.44852	eqtl-a-ENSG00000023902	rs16833244	G	C	0.0633833	PLEKHO1	TRUE	reported	igd	0.0131967	345.362
56849749	1.32739e-10	0.0122325	26609	3	0.0785802	eqtl-a-ENSG00000023902	rs1354034	C	T	0.618137	PLEKHO1	TRUE	reported	igd	0.00154844	41.2632
144385777	1.64135e-12	0.0266108	20660	6	-0.187923	eqtl-a-ENSG00000023902	rs149110519	T	C	0.0526158	PLEKHO1	TRUE	reported	igd	0.00240806	49.8657
35572163	3.24265e-12	0.0197364	25090	14	-0.137498	eqtl-a-ENSG00000023902	rs111778408	A	G	0.100785	PLEKHO1	TRUE	reported	igd	0.00193071	48.5313
144385777	3.90301e-14	0.0266039	10586	6	-0.201237	eqtl-a-ENSG00000024048	rs149110519	T	C	0.0526158	UBR2	TRUE	reported	igd	0.00537591	57.2062
42518706	1.60879e-18	0.0132045	14262	6	-0.115961	eqtl-a-ENSG00000024048	rs9381192	A	G	0.718957	UBR2	TRUE	reported	igd	0.00537845	77.1115
42537608	4.97622e-60	0.0274459	14261	6	-0.448512	eqtl-a-ENSG00000024048	rs12191298	G	A	0.0485052	UBR2	TRUE	reported	igd	0.0183817	267.013
50370254	2.61156e-15	0.0166448	13100	7	0.13163	eqtl-a-ENSG00000024048	rs149007767	T	C	0.149708	UBR2	TRUE	reported	igd	0.00475131	62.5297
139100194	7.06318e-157	0.012431	31683	6	0.331719	eqtl-a-ENSG00000024862	rs6915060	C	T	0.321745	CCDC28A	TRUE	reported	igd	0.0219811	712.035
138908551	3.6166e-13	0.0148624	31481	6	-0.108035	eqtl-a-ENSG00000024862	rs9385834	A	T	0.199614	CCDC28A	TRUE	reported	igd	0.00167561	52.8352
99144154	1.0266e-26	0.0129666	31569	10	-0.138731	eqtl-a-ENSG00000024862	rs11189181	G	A	0.297492	CCDC28A	TRUE	reported	igd	0.00361295	114.464
148200011	4.94538e-09	0.0120527	31569	5	0.0704949	eqtl-a-ENSG00000025039	rs56330463	C	T	0.582097	RRAGD	TRUE	reported	igd	0.00108247	34.2073
90020448	1e-200	0.0142362	31683	6	0.447276	eqtl-a-ENSG00000025039	rs3822872	C	T	0.205652	RRAGD	TRUE	reported	igd	0.0302143	987.042
89696501	3.84946e-17	0.011899	30902	6	-0.100157	eqtl-a-ENSG00000025039	rs4707512	G	A	0.467437	RRAGD	TRUE	reported	igd	0.0022875	70.8457
90296811	2.99916e-119	0.0170327	31227	6	-0.395468	eqtl-a-ENSG00000025039	rs4593337	G	A	0.863854	RRAGD	TRUE	reported	igd	0.0169704	539.049
89263474	1.50491e-08	0.0121417	31682	6	-0.0687339	eqtl-a-ENSG00000025039	rs9444630	G	A	0.39873	RRAGD	TRUE	reported	igd	0.00101049	32.0447
122345048	2.52116e-25	0.0502597	24803	6	-0.522615	eqtl-a-ENSG00000025156	rs139360283	T	C	0.0141159	HSF2	TRUE	reported	igd	0.00434041	108.116
123005700	1.47877e-17	0.0144871	30941	6	0.123559	eqtl-a-ENSG00000025156	rs12196116	G	A	0.213497	HSF2	TRUE	reported	igd	0.00234548	72.7374
122378500	1.1392e-64	0.0265796	30757	6	-0.45134	eqtl-a-ENSG00000025156	rs12665320	T	G	0.0518227	HSF2	TRUE	reported	igd	0.00928783	288.325
122709984	1e-200	0.012682	31470	6	0.384436	eqtl-a-ENSG00000025156	rs530928	T	C	0.292119	HSF2	TRUE	reported	igd	0.0283711	918.851
47077699	4.32414e-23	0.0376715	13013	11	-0.372801	eqtl-a-ENSG00000025434	rs113083342	G	A	0.0254361	NR1H3	TRUE	reported	igd	0.00746955	97.9178
47285353	1.53638e-23	0.0402646	24973	11	-0.40261	eqtl-a-ENSG00000025434	rs143506177	C	T	0.0221882	NR1H3	TRUE	reported	igd	0.00398764	99.9741
47353899	1.02754e-19	0.0337648	26278	11	-0.306784	eqtl-a-ENSG00000025434	rs11039186	T	C	0.0319088	NR1H3	TRUE	reported	igd	0.00313172	82.5475
47585758	1.3135e-10	0.0380687	19297	11	0.244622	eqtl-a-ENSG00000025434	rs191300557	A	G	0.0249965	NR1H3	TRUE	reported	igd	0.00213519	41.2867
47359954	4.7687e-11	0.0485246	3086	11	-0.319185	eqtl-a-ENSG00000025434	rs3729949	T	C	0.0152301	NR1H3	TRUE	reported	igd	0.0138267	43.2394
48059091	1.38038e-105	0.016885	31569	11	-0.368493	eqtl-a-ENSG00000025434	rs61914719	T	C	0.139711	NR1H3	TRUE	reported	igd	0.0148625	476.243
46441384	1.11096e-13	0.0375901	25482	11	-0.279182	eqtl-a-ENSG00000025434	rs140502323	A	G	0.0256285	NR1H3	TRUE	reported	igd	0.00216001	55.1561
46370636	1e-200	0.0337759	26376	11	1.15979	eqtl-a-ENSG00000025434	rs61882680	T	C	0.0295291	NR1H3	TRUE	reported	igd	0.0427901	1178.99
51080760	1.99067e-44	0.0237887	22543	22	-0.332628	eqtl-a-ENSG00000025708	rs134774	G	A	0.933888	TYMP	TRUE	reported	igd	0.00859833	195.496
50651785	4.4761e-18	0.0195813	19634	22	0.169692	eqtl-a-ENSG00000025708	rs73187263	T	C	0.102378	TYMP	TRUE	reported	igd	0.00381042	75.0923
50835954	6.93905e-16	0.0400523	20813	22	-0.323282	eqtl-a-ENSG00000025708	rs56211323	G	A	0.0224859	TYMP	TRUE	reported	igd	0.00312044	65.1428
50935082	1e-200	0.0116358	14198	22	0.417931	eqtl-a-ENSG00000025708	rs134970	C	T	0.601374	TYMP	TRUE	reported	igd	0.083295	1289.9
50928876	3.12464e-20	0.0359315	13738	22	-0.331094	eqtl-a-ENSG00000025708	rs56235139	A	G	0.0280605	TYMP	TRUE	reported	igd	0.0061426	84.8963
43435386	1e-200	0.0127084	31341	20	-0.440191	eqtl-a-ENSG00000025772	rs1555303	G	A	0.281257	TOMM34	TRUE	reported	igd	0.03687	1199.7
43589633	1e-200	0.010919	30406	20	-0.566283	eqtl-a-ENSG00000025772	rs2180292	G	C	0.479018	TOMM34	TRUE	reported	igd	0.0812699	2689.51
43370519	8.85727e-62	0.011957	31564	20	-0.198313	eqtl-a-ENSG00000025772	rs34485448	G	T	0.416513	TOMM34	TRUE	reported	igd	0.00863968	275.062
44459142	1.54703e-12	0.0333941	29140	20	-0.236099	eqtl-a-ENSG00000025772	rs147793637	C	T	0.0327239	TOMM34	TRUE	reported	igd	0.00171244	49.9826
182323766	2.16441e-10	0.0119885	14263	2	0.0761151	eqtl-a-ENSG00000026025	rs1375493	A	G	0.565077	VIM	TRUE	reported	igd	0.00281822	40.3043
127009395	2.08209e-13	0.0158204	14263	9	-0.116173	eqtl-a-ENSG00000026025	rs55793580	T	C	0.169838	VIM	TRUE	reported	igd	0.00376639	53.9156
17015144	2.27353e-32	0.0124749	14263	10	0.147769	eqtl-a-ENSG00000026025	rs2932908	A	G	0.656902	VIM	TRUE	reported	igd	0.0097416	140.292
17281756	2.84708e-73	0.0133396	14247	10	0.241527	eqtl-a-ENSG00000026025	rs165530	C	A	0.735479	VIM	TRUE	reported	igd	0.0224927	327.782
17143000	1.75711e-09	0.0128936	14263	10	-0.0776027	eqtl-a-ENSG00000026025	rs12261966	T	C	0.306438	VIM	TRUE	reported	igd	0.00253334	36.2197
111833788	1.28233e-13	0.0119159	11496	12	0.0882755	eqtl-a-ENSG00000026025	rs10774624	A	G	0.538565	VIM	TRUE	reported	igd	0.00475129	54.872
50370254	5.60531e-14	0.0166483	29328	7	0.125149	eqtl-a-ENSG00000026103	rs149007767	T	C	0.149708	FAS	TRUE	reported	igd	0.00192308	56.5048
28724374	1.11096e-13	0.0131018	30606	7	0.0973068	eqtl-a-ENSG00000026103	rs56388170	T	G	0.289189	FAS	TRUE	reported	igd	0.00179902	55.1564
90741615	1e-200	0.0113413	30817	10	-0.444004	eqtl-a-ENSG00000026103	rs7082101	A	C	0.460288	FAS	TRUE	reported	igd	0.0473782	1532.57
90714791	2.13157e-12	0.0118908	25316	10	0.0835399	eqtl-a-ENSG00000026103	rs7095848	A	G	0.51839	FAS	TRUE	reported	igd	0.00194592	49.355
90777663	2.81125e-36	0.0133084	30820	10	0.167387	eqtl-a-ENSG00000026103	rs11202926	C	T	0.271495	FAS	TRUE	reported	igd	0.00510664	158.184
167500562	1e-200	0.0105432	26609	6	0.660255	eqtl-a-ENSG00000026297	rs204295	T	C	0.475178	RNASET2	TRUE	reported	igd	0.128452	3921.44
167264780	1.64771e-09	0.0469329	10732	6	0.282977	eqtl-a-ENSG00000026297	rs118051809	T	C	0.0163064	RNASET2	TRUE	reported	igd	0.00337597	36.3468
167630830	9.14956e-24	0.0493459	17566	6	0.495946	eqtl-a-ENSG00000026297	rs17617310	C	T	0.014659	RNASET2	TRUE	reported	igd	0.00571747	100.999
167345772	1e-200	0.0118675	26280	6	0.507935	eqtl-a-ENSG00000026297	rs62436418	C	T	0.334551	RNASET2	TRUE	reported	igd	0.065164	1831.74
167818102	3.92013e-19	0.0119022	26609	6	-0.106398	eqtl-a-ENSG00000026297	rs4235920	C	T	0.536773	RNASET2	TRUE	reported	igd	0.00299421	79.9061
182323766	8.09841e-17	0.0119762	31569	2	0.0997595	eqtl-a-ENSG00000026508	rs1375493	A	G	0.565077	CD44	TRUE	reported	igd	0.00219309	69.3814
34702158	2.55971e-09	0.018303	31682	11	0.109042	eqtl-a-ENSG00000026508	rs286873	T	G	0.119837	CD44	TRUE	reported	igd	0.00111904	35.4908
35129172	1.77296e-33	0.011872	31346	11	-0.143147	eqtl-a-ENSG00000026508	rs507230	A	G	0.535153	CD44	TRUE	reported	igd	0.00461663	145.375
35250518	6.24022e-60	0.0121706	31563	11	-0.198721	eqtl-a-ENSG00000026508	rs927335	T	A	0.376359	CD44	TRUE	reported	igd	0.00837592	266.585
182323766	9.18967e-17	0.0119763	31569	2	0.0995796	eqtl-a-ENSG00000026652	rs1375493	A	G	0.565077	AGPAT4	TRUE	reported	igd	0.00218517	69.1302
161657657	3.49189e-10	0.0394845	28527	6	-0.247765	eqtl-a-ENSG00000026652	rs112049074	T	C	0.0231963	AGPAT4	TRUE	reported	igd	0.00137839	39.3728
161694612	2.68349e-19	0.0170769	30817	6	0.153369	eqtl-a-ENSG00000026652	rs6914451	G	C	0.140529	AGPAT4	TRUE	reported	igd	0.00261055	80.6546
161566909	1.26212e-50	0.0172504	31684	6	0.258135	eqtl-a-ENSG00000026652	rs6455707	C	T	0.135556	AGPAT4	TRUE	reported	igd	0.00701773	223.907
127009395	2.40713e-12	0.0158231	31569	9	-0.110896	eqtl-a-ENSG00000026652	rs55793580	T	C	0.169838	AGPAT4	TRUE	reported	igd	0.0015535	49.1158
111904371	4.24424e-12	0.0119063	28417	12	0.0824988	eqtl-a-ENSG00000026652	rs4766578	A	T	0.531061	AGPAT4	TRUE	reported	igd	0.00168667	48.0077
26344975	1e-200	0.0114998	31684	6	0.462071	eqtl-a-ENSG00000026950	rs10946812	C	G	0.401857	BTN3A1	TRUE	reported	igd	0.0484855	1614.39
26702788	5.45381e-31	0.016855	20879	6	0.195115	eqtl-a-ENSG00000026950	rs10946846	G	A	0.144356	BTN3A1	TRUE	reported	igd	0.00637728	133.993
25579846	6.99697e-09	0.012509	31568	6	0.0724398	eqtl-a-ENSG00000026950	rs3804122	G	A	0.344582	BTN3A1	TRUE	reported	igd	0.00106121	33.5337
111865049	7.24703e-10	0.0119211	28418	12	-0.0734409	eqtl-a-ENSG00000026950	rs7310615	G	C	0.537476	BTN3A1	TRUE	reported	igd	0.00133374	37.9501
57005479	1.90722e-20	0.0119625	31300	16	-0.11086	eqtl-a-ENSG00000026950	rs1532624	A	C	0.437102	BTN3A1	TRUE	reported	igd	0.00273635	85.8772
62015885	3.63756e-08	0.0248458	31568	14	-0.136841	eqtl-a-ENSG00000027075	rs76537762	A	G	0.0609784	PRKCH	TRUE	reported	igd	0.00095998	30.3319
61874448	4.47404e-20	0.0130328	31684	14	-0.11959	eqtl-a-ENSG00000027075	rs767755	A	G	0.706603	PRKCH	TRUE	reported	igd	0.00265046	84.1951
61978571	3.39782e-13	0.0129155	29767	14	0.0939928	eqtl-a-ENSG00000027075	rs1088683	T	C	0.696055	PRKCH	TRUE	reported	igd	0.00177607	52.9587
173205318	1.08593e-16	0.0137052	31569	5	0.113683	eqtl-a-ENSG00000027697	rs2594836	A	G	0.749651	IFNGR1	TRUE	reported	igd	0.00217477	68.8007
137239438	2.50952e-10	0.0119582	31567	6	0.075651	eqtl-a-ENSG00000027697	rs9494599	G	C	0.554601	IFNGR1	TRUE	reported	igd	0.00126623	40.0194
137540335	6.62064e-68	0.0138938	28704	6	-0.241928	eqtl-a-ENSG00000027697	rs11754268	T	C	0.234754	IFNGR1	TRUE	reported	igd	0.0104526	303.18
28724374	7.81502e-09	0.0131119	31355	7	0.0756882	eqtl-a-ENSG00000027697	rs56388170	T	G	0.289189	IFNGR1	TRUE	reported	igd	0.00106159	33.3194
16170764	5.27679e-09	0.0118969	31569	17	0.0694576	eqtl-a-ENSG00000027697	rs7210990	A	C	0.481977	IFNGR1	TRUE	reported	igd	0.00107856	34.0835
176988579	1.53674e-21	0.0396468	17184	5	-0.377929	eqtl-a-ENSG00000027847	rs143658086	T	C	0.0229168	B4GALT7	TRUE	reported	igd	0.00526004	90.856
176997824	1e-200	0.0126899	27526	5	-0.407302	eqtl-a-ENSG00000027847	rs62398472	T	C	0.287894	B4GALT7	TRUE	reported	igd	0.0360758	1030.11
177473975	4.73456e-08	0.04135	26524	5	-0.225813	eqtl-a-ENSG00000027847	rs116276523	G	A	0.0211199	B4GALT7	TRUE	reported	igd	0.0011231	29.8204
12242458	2.81968e-76	0.0141151	31345	1	-0.260892	eqtl-a-ENSG00000028137	rs6697733	C	T	0.223582	TNFRSF1B	TRUE	reported	igd	0.0107815	341.606
156255456	3.13812e-10	0.0131353	31298	1	0.0826471	eqtl-a-ENSG00000028137	rs6684514	A	G	0.287248	TNFRSF1B	TRUE	reported	igd	0.00126331	39.5865
144385777	3.04411e-09	0.0266246	25735	6	0.157863	eqtl-a-ENSG00000028137	rs149110519	T	C	0.0526158	TNFRSF1B	TRUE	reported	igd	0.0013642	35.1529
28724374	1.6384e-08	0.0131125	31355	7	0.0740399	eqtl-a-ENSG00000028137	rs56388170	T	G	0.289189	TNFRSF1B	TRUE	reported	igd	0.00101581	31.8811
50428428	1.60214e-13	0.0123354	31185	7	0.0910168	eqtl-a-ENSG00000029534	rs12718597	A	C	0.365482	ANK1	TRUE	reported	igd	0.00174274	54.4388
41616478	5.31007e-19	0.0125468	31567	8	-0.111735	eqtl-a-ENSG00000029534	rs11989912	A	G	0.338027	ANK1	TRUE	reported	igd	0.00250605	79.3022
41509915	1.6308e-99	0.0117634	31566	8	0.249087	eqtl-a-ENSG00000029534	rs4736819	T	C	0.543505	ANK1	TRUE	reported	igd	0.0140053	448.341
33875262	1.96472e-22	0.0128753	31185	17	0.125453	eqtl-a-ENSG00000029534	rs8073060	A	T	0.305723	ANK1	TRUE	reported	igd	0.00303516	94.9335
155556797	1.47775e-20	0.0155952	31470	6	0.144952	eqtl-a-ENSG00000029639	rs56238103	T	C	0.175598	TFB1M	TRUE	reported	igd	0.00273766	86.3851
156021514	7.72325e-12	0.0430039	1926	6	-0.294297	eqtl-a-ENSG00000029639	rs138028287	C	T	0.0194704	TFB1M	TRUE	reported	igd	0.0237392	46.7848
155625104	2.37684e-165	0.0117645	31470	6	-0.32241	eqtl-a-ENSG00000029639	rs9371371	G	A	0.5836	TFB1M	TRUE	reported	igd	0.0233094	751.004
4717255	6.34498e-09	0.0451963	17206	17	-0.262473	eqtl-a-ENSG00000029725	rs62073600	C	T	0.0176101	RABEP1	TRUE	reported	igd	0.00195629	33.722
4863626	7.37564e-14	0.0452221	19453	17	-0.338307	eqtl-a-ENSG00000029725	rs138742777	A	G	0.0175616	RABEP1	TRUE	reported	igd	0.00286871	55.9598
4958757	1e-200	0.0189343	30902	17	0.574702	eqtl-a-ENSG00000029725	rs56343966	T	C	0.103458	RABEP1	TRUE	reported	igd	0.0289496	921.21
5257792	2.16621e-56	0.0372816	31240	17	0.589904	eqtl-a-ENSG00000029725	rs78438561	G	T	0.0257023	RABEP1	TRUE	reported	igd	0.00795053	250.349
5175454	1e-200	0.0181124	31569	17	0.602905	eqtl-a-ENSG00000029725	rs57747791	T	A	0.112856	RABEP1	TRUE	reported	igd	0.0339081	1107.95
4858330	3.91562e-12	0.0417811	11879	17	-0.289961	eqtl-a-ENSG00000029725	rs192217367	G	A	0.0206496	RABEP1	TRUE	reported	igd	0.00403815	48.1555
5270691	2.83988e-29	0.0429623	19561	17	-0.482544	eqtl-a-ENSG00000029725	rs150231236	C	T	0.019398	RABEP1	TRUE	reported	igd	0.0064079	126.14
33689629	1.66495e-37	0.0236945	14263	6	-0.303259	eqtl-a-ENSG00000030110	rs10947433	A	G	0.0668383	BAK1	TRUE	reported	igd	0.0113543	163.784
33893513	4.54674e-13	0.0304259	13432	6	-0.220235	eqtl-a-ENSG00000030110	rs2147428	G	T	0.9603	BAK1	TRUE	reported	igd	0.00388557	52.3867
33895406	3.38844e-25	0.0345962	14263	6	0.358777	eqtl-a-ENSG00000030110	rs78117618	T	C	0.0302896	BAK1	TRUE	reported	igd	0.00748375	107.53
33463961	1e-200	0.0120743	14263	6	-0.409263	eqtl-a-ENSG00000030110	rs35144104	T	C	0.3409	BAK1	TRUE	reported	igd	0.0745461	1148.74
33411673	2.23409e-16	0.0464401	11159	6	0.381227	eqtl-a-ENSG00000030110	rs191549504	C	T	0.0166232	BAK1	TRUE	reported	igd	0.00600262	67.3757
43561780	4.87304e-20	0.011895	31240	2	-0.109038	eqtl-a-ENSG00000030582	rs7563201	A	G	0.466469	GRN	TRUE	reported	igd	0.00268256	84.0232
43360065	9.44539e-09	0.0136513	26953	2	0.0783638	eqtl-a-ENSG00000030582	rs28498283	T	A	0.254318	GRN	TRUE	reported	igd	0.00122108	32.9496
144385777	1.25806e-14	0.0266018	25735	6	-0.205097	eqtl-a-ENSG00000030582	rs149110519	T	C	0.0526158	GRN	TRUE	reported	igd	0.00230447	59.4378
50370254	6.46696e-36	0.0165899	30077	7	-0.207559	eqtl-a-ENSG00000030582	rs149007767	T	C	0.149708	GRN	TRUE	reported	igd	0.00517734	156.519
42417164	3.01995e-122	0.0203497	28465	17	0.478479	eqtl-a-ENSG00000030582	rs114641762	A	C	0.0905088	GRN	TRUE	reported	igd	0.0190522	552.814
42490912	1.97288e-11	0.0360798	27921	17	-0.24202	eqtl-a-ENSG00000030582	rs12451763	T	C	0.0279042	GRN	TRUE	reported	igd	0.00160896	44.9928
119023438	1.2697e-86	0.013749	26107	3	-0.27122	eqtl-a-ENSG00000031081	rs11914541	G	A	0.239931	ARHGAP31	TRUE	reported	igd	0.0146865	389.106
118738066	1.40314e-11	0.0281427	26108	3	-0.190172	eqtl-a-ENSG00000031081	rs76136755	C	T	0.0467688	ARHGAP31	TRUE	reported	igd	0.00174594	45.6592
119252208	2.58488e-09	0.0157559	26100	3	-0.0938406	eqtl-a-ENSG00000031081	rs34844599	C	T	0.171877	ARHGAP31	TRUE	reported	igd	0.00135727	35.4701
50225824	1.5729e-11	0.0306403	30546	6	-0.20654	eqtl-a-ENSG00000031691	rs78140402	C	A	0.0391426	CENPQ	TRUE	reported	igd	0.00148533	45.4354
49522865	2.60735e-12	0.0130699	31684	6	0.0914566	eqtl-a-ENSG00000031691	rs9367361	T	G	0.2918	CENPQ	TRUE	reported	igd	0.00154303	48.9619
49054765	1e-200	0.0118751	31671	6	-0.389617	eqtl-a-ENSG00000031691	rs6938215	A	G	0.628854	CENPQ	TRUE	reported	igd	0.0328718	1076.4
21082931	2.24595e-18	0.0121767	25056	13	-0.106478	eqtl-a-ENSG00000032742	rs9552218	T	C	0.611256	IFT88	TRUE	reported	igd	0.00304246	76.4585
21122165	1e-200	0.0114751	28916	13	0.377753	eqtl-a-ENSG00000032742	rs7999297	G	A	0.512877	IFT88	TRUE	reported	igd	0.0361232	1083.61
21526636	3.06613e-10	0.0203691	31557	13	-0.128229	eqtl-a-ENSG00000032742	rs9316031	T	C	0.0939695	IFT88	TRUE	reported	igd	0.00125426	39.6279
70240333	9.9426e-15	0.0334171	17597	1	-0.258645	eqtl-a-ENSG00000033122	rs11808152	G	A	0.0326535	LRRC7	TRUE	reported	igd	0.00339278	59.8992
69988363	1e-200	0.0127191	18572	1	-0.402618	eqtl-a-ENSG00000033122	rs12049210	G	A	0.713417	LRRC7	TRUE	reported	igd	0.051191	1001.91
70083457	1.46319e-15	0.0241965	18578	1	-0.193088	eqtl-a-ENSG00000033122	rs61782217	A	G	0.0643767	LRRC7	TRUE	reported	igd	0.00341602	63.6735
57823476	9.39723e-27	0.0147477	31300	4	0.157911	eqtl-a-ENSG00000033627	rs17081935	T	C	0.202608	ATP6V0A1	TRUE	reported	igd	0.00364959	114.643
142337790	1.0727e-09	0.0124624	24943	8	-0.0759969	eqtl-a-ENSG00000033627	rs6986779	T	C	0.349935	ATP6V0A1	TRUE	reported	igd	0.00148865	37.1838
40608536	1.19179e-41	0.0230779	31684	17	0.312016	eqtl-a-ENSG00000033627	rs3760387	T	G	0.0706528	ATP6V0A1	TRUE	reported	igd	0.00573618	182.782
40380203	3.35158e-08	0.0483666	23680	17	-0.267076	eqtl-a-ENSG00000033627	rs117107843	A	G	0.0153453	ATP6V0A1	TRUE	reported	igd	0.00128599	30.4889
68213895	1.9948e-11	0.0121233	30902	15	0.0813024	eqtl-a-ENSG00000033800	rs436903	A	G	0.598734	PIAS1	TRUE	reported	igd	0.00145327	44.9715
68324830	1e-200	0.0115772	30902	15	-0.361598	eqtl-a-ENSG00000033800	rs7179875	A	G	0.447129	PIAS1	TRUE	reported	igd	0.0306027	975.477
68619631	1.42856e-25	0.0156659	31567	15	-0.163748	eqtl-a-ENSG00000033800	rs11072006	A	T	0.826759	PIAS1	TRUE	reported	igd	0.00344911	109.248
32424882	1.29631e-10	0.012601	30211	6	0.0809917	eqtl-a-ENSG00000034053	rs7763262	C	T	0.666017	APBA2	TRUE	reported	igd	0.00136557	41.3088
94450233	2.4896e-08	0.0120132	31484	10	0.0669643	eqtl-a-ENSG00000034053	rs9420589	T	G	0.428682	APBA2	TRUE	reported	igd	0.000985941	31.07
111904371	1.43771e-09	0.0119111	28417	12	-0.0720764	eqtl-a-ENSG00000034053	rs4766578	A	T	0.531061	APBA2	TRUE	reported	igd	0.0012869	36.6144
29359671	2.19599e-09	0.0164941	31067	15	-0.0986759	eqtl-a-ENSG00000034053	rs28628664	T	C	0.153413	APBA2	TRUE	reported	igd	0.00115071	35.788
29034720	3.85727e-09	0.0119031	24814	15	-0.0701118	eqtl-a-ENSG00000034053	rs12101582	C	G	0.475556	APBA2	TRUE	reported	igd	0.00139623	34.6918
29234864	1.04954e-120	0.0174392	31185	15	0.407409	eqtl-a-ENSG00000034053	rs1540642	C	T	0.128705	APBA2	TRUE	reported	igd	0.0172	545.733
30942625	2.53858e-08	0.0122263	31185	16	0.0681067	eqtl-a-ENSG00000034053	rs10782001	A	G	0.616392	APBA2	TRUE	reported	igd	0.000994058	31.0286
248039451	3.65426e-43	0.012502	31470	1	-0.172202	eqtl-a-ENSG00000034152	rs3811444	T	C	0.337611	MAP2K3	TRUE	reported	igd	0.00599253	189.71
205237137	4.14286e-13	0.0122342	31470	1	0.0887105	eqtl-a-ENSG00000034152	rs1668871	C	T	0.380783	MAP2K3	TRUE	reported	igd	0.00166793	52.574
60719970	1.58782e-08	0.016465	31086	2	-0.0930567	eqtl-a-ENSG00000034152	rs766432	A	C	0.845872	MAP2K3	TRUE	reported	igd	0.0010265	31.9407
173287851	8.4217e-20	0.012132	31470	5	0.110495	eqtl-a-ENSG00000034152	rs875741	A	G	0.396388	MAP2K3	TRUE	reported	igd	0.00262894	82.9455
30128442	1.31522e-16	0.0235622	26198	6	-0.194906	eqtl-a-ENSG00000034152	rs12212092	T	C	0.068141	MAP2K3	TRUE	reported	igd	0.00260506	68.4204
50427982	1e-200	0.0115676	31470	7	0.363133	eqtl-a-ENSG00000034152	rs6592965	A	G	0.449532	MAP2K3	TRUE	reported	igd	0.0303639	985.411
21178335	2.8774e-13	0.0125847	31141	17	-0.0918655	eqtl-a-ENSG00000034152	rs4986004	C	A	0.33516	MAP2K3	TRUE	reported	igd	0.00170822	53.2833
40005650	1.64029e-08	0.0222779	31355	17	0.125783	eqtl-a-ENSG00000034152	rs11079018	G	A	0.922832	MAP2K3	TRUE	reported	igd	0.00101566	31.8763
27179590	2.8132e-42	0.014376	27110	17	-0.195884	eqtl-a-ENSG00000034152	rs35033748	C	T	0.215702	MAP2K3	TRUE	reported	igd	0.00680187	185.648
55991637	3.80216e-08	0.011893	26118	20	0.0654117	eqtl-a-ENSG00000034152	rs6014993	G	A	0.490224	MAP2K3	TRUE	reported	igd	0.00115687	30.2479
23368	1e-200	0.0127628	17341	2	0.451343	eqtl-a-ENSG00000035115	rs12714397	A	C	0.275878	SH3YL1	TRUE	reported	igd	0.0672674	1250.46
659381	2.19331e-32	0.0146778	30557	2	-0.173908	eqtl-a-ENSG00000035115	rs7591830	G	C	0.204713	SH3YL1	TRUE	reported	igd	0.00457315	140.375
310687	3.00608e-149	0.0155787	30746	2	-0.405346	eqtl-a-ENSG00000035115	rs6754607	G	A	0.832749	SH3YL1	TRUE	reported	igd	0.0215448	676.957
661048	1.00069e-12	0.0205751	31016	2	0.146709	eqtl-a-ENSG00000035115	rs6734782	C	A	0.908195	SH3YL1	TRUE	reported	igd	0.00163656	50.8395
47262246	1.26891e-08	0.0122937	28917	3	-0.0699535	eqtl-a-ENSG00000035115	rs11920354	A	C	0.372903	SH3YL1	TRUE	reported	igd	0.00111844	32.376
118153977	7.89405e-11	0.0128668	31569	1	0.0836692	eqtl-a-ENSG00000035403	rs826415	G	T	0.308498	VCL	TRUE	reported	igd	0.00133767	42.2827
56849749	1e-200	0.0117966	31684	3	0.392426	eqtl-a-ENSG00000035403	rs1354034	C	T	0.618137	VCL	TRUE	reported	igd	0.0337483	1106.56
144385777	2.71206e-11	0.0266159	25735	6	0.177302	eqtl-a-ENSG00000035403	rs149110519	T	C	0.0526158	VCL	TRUE	reported	igd	0.00172136	44.3722
99192919	2.30409e-22	0.0139512	26161	9	0.13571	eqtl-a-ENSG00000035403	rs10820606	C	A	0.236914	VCL	TRUE	reported	igd	0.00360395	94.6166
76027514	2.21259e-50	0.0122306	23725	10	0.182561	eqtl-a-ENSG00000035403	rs61863650	T	G	0.370107	VCL	TRUE	reported	igd	0.00930368	222.784
75773362	1.83358e-14	0.0126208	31017	10	0.0966983	eqtl-a-ENSG00000035403	rs1403629	G	C	0.668915	VCL	TRUE	reported	igd	0.00188905	58.6997
75867193	1e-200	0.0169752	31684	10	-0.706367	eqtl-a-ENSG00000035403	rs2279648	T	G	0.125164	VCL	TRUE	reported	igd	0.0518182	1731.42
243268	2.22177e-28	0.0142589	31569	11	0.157545	eqtl-a-ENSG00000035403	rs505404	G	T	0.222031	VCL	TRUE	reported	igd	0.00385212	122.07
122216910	1.17761e-21	0.0189886	30031	12	0.181535	eqtl-a-ENSG00000035403	rs11553699	G	A	0.10963	VCL	TRUE	reported	igd	0.00303421	91.3915
54712308	1.21451e-19	0.0120663	31684	12	0.109414	eqtl-a-ENSG00000035403	rs10876550	A	G	0.590064	VCL	TRUE	reported	igd	0.0025884	82.2186
33864771	1.25661e-17	0.0290592	29836	17	0.248389	eqtl-a-ENSG00000035403	rs8082605	T	G	0.0436372	VCL	TRUE	reported	igd	0.00244284	73.0581
33886764	3.22329e-19	0.0508421	20854	17	0.455596	eqtl-a-ENSG00000035403	rs145171343	T	C	0.0138172	VCL	TRUE	reported	igd	0.00383579	80.2918
20720973	1.02579e-08	0.0118899	31300	18	0.0680852	eqtl-a-ENSG00000035403	rs11082304	T	G	0.50307	VCL	TRUE	reported	igd	0.00104653	32.7885
1923271	1.10999e-08	0.0131461	31684	20	-0.0751022	eqtl-a-ENSG00000035403	rs4814779	A	C	0.286694	VCL	TRUE	reported	igd	0.00102902	32.635
128297569	9.8553e-09	0.0121723	31355	3	0.0697888	eqtl-a-ENSG00000035664	rs9880192	C	G	0.392874	DAPK2	TRUE	reported	igd	0.00104728	32.8699
64159176	9.93345e-14	0.0153574	25524	15	0.114288	eqtl-a-ENSG00000035664	rs113453908	T	C	0.183153	DAPK2	TRUE	reported	igd	0.00216509	55.3773
64314274	1.735e-96	0.0164829	31352	15	0.343563	eqtl-a-ENSG00000035664	rs332280	T	C	0.85144	DAPK2	TRUE	reported	igd	0.013668	434.428
38156712	4.8156e-10	0.0122441	30971	17	-0.0762182	eqtl-a-ENSG00000035664	rs4794822	T	C	0.380161	DAPK2	TRUE	reported	igd	0.00124958	38.7468
85788175	1.70137e-20	0.011924	31569	2	0.110652	eqtl-a-ENSG00000035681	rs7568458	A	T	0.451312	NSMAF	TRUE	reported	igd	0.00272039	86.1087
59344064	2.11446e-16	0.0402513	28620	8	0.33068	eqtl-a-ENSG00000035681	rs74884939	C	T	0.0222553	NSMAF	TRUE	reported	igd	0.00235268	67.4879
59418851	1e-200	0.0122853	31684	8	0.462693	eqtl-a-ENSG00000035681	rs10106272	C	T	0.308354	NSMAF	TRUE	reported	igd	0.0428503	1418.36
244461792	1e-200	0.0155668	30277	1	-0.635376	eqtl-a-ENSG00000035687	rs72765888	G	T	0.154672	ADSS2	TRUE	reported	igd	0.052154	1665.84
244416723	7.09414e-40	0.0120889	30054	1	0.159766	eqtl-a-ENSG00000035687	rs10754823	G	T	0.602826	ADSS2	TRUE	reported	igd	0.00577798	174.649
244532219	5.66761e-21	0.0137371	30601	1	-0.129075	eqtl-a-ENSG00000035687	rs4658419	T	A	0.751897	ADSS2	TRUE	reported	igd	0.00287678	88.2807
244512342	5.61694e-17	0.01318	27015	1	0.110358	eqtl-a-ENSG00000035687	rs900892	G	A	0.283001	ADSS2	TRUE	reported	igd	0.00258849	70.1043
68314440	3.74283e-38	0.0120833	21335	4	-0.156049	eqtl-a-ENSG00000035720	rs7681618	G	A	0.601094	STAP1	TRUE	reported	igd	0.00775669	166.767
68259882	8.21675e-15	0.0121995	26408	4	-0.0947209	eqtl-a-ENSG00000035720	rs4241679	A	T	0.614011	STAP1	TRUE	reported	igd	0.00227762	60.2802
158252438	4.98058e-08	0.0244103	26295	5	-0.133083	eqtl-a-ENSG00000035720	rs17056278	G	C	0.0633351	STAP1	TRUE	reported	igd	0.00112911	29.7212
31237858	5.6607e-10	0.012846	22220	6	-0.0796374	eqtl-a-ENSG00000035720	rs34794906	C	T	0.310471	STAP1	TRUE	reported	igd	0.00172665	38.429
38051348	5.84252e-18	0.0118723	26026	17	-0.102527	eqtl-a-ENSG00000035720	rs8067378	G	A	0.497388	STAP1	TRUE	reported	igd	0.00285731	74.5716
44747947	1.4042e-09	0.0136698	26026	20	-0.0827733	eqtl-a-ENSG00000035720	rs4810485	G	T	0.746826	STAP1	TRUE	reported	igd	0.00140682	36.6626
101267385	3.39883e-10	0.0124601	26280	3	-0.0782408	eqtl-a-ENSG00000035862	rs13062095	C	T	0.350092	TIMP2	TRUE	reported	igd	0.00149812	39.4267
144385777	2.06443e-19	0.0265814	20446	6	0.239496	eqtl-a-ENSG00000035862	rs149110519	T	C	0.0526158	TIMP2	TRUE	reported	igd	0.00395468	81.1705
76852828	1e-200	0.0152049	26395	17	0.469469	eqtl-a-ENSG00000035862	rs1384364	G	A	0.826299	TIMP2	TRUE	reported	igd	0.0348591	953.265
77133547	4.32126e-09	0.04235	15875	17	-0.248649	eqtl-a-ENSG00000035862	rs138905266	T	C	0.0201069	TIMP2	TRUE	reported	igd	0.00216676	34.4677
76904160	7.87046e-16	0.0119441	25942	17	-0.0962231	eqtl-a-ENSG00000035862	rs6501264	T	C	0.446762	TIMP2	TRUE	reported	igd	0.00249553	64.8961
8504421	1.41801e-08	0.0119903	31569	1	-0.0680019	eqtl-a-ENSG00000036448	rs159963	A	C	0.564555	MYOM2	TRUE	reported	igd	0.00101784	32.1628
2066477	1e-200	0.0202004	31569	8	1.02396	eqtl-a-ENSG00000036448	rs62478453	G	A	0.0798105	MYOM2	TRUE	reported	igd	0.0752665	2569.32
2226119	1.54383e-60	0.0372353	24719	8	0.611146	eqtl-a-ENSG00000036448	rs71519834	G	A	0.025733	MYOM2	TRUE	reported	igd	0.0107806	269.367
2114805	3.50348e-36	0.0357709	23196	8	-0.449279	eqtl-a-ENSG00000036448	rs186777105	G	A	0.0281717	MYOM2	TRUE	reported	igd	0.00675485	157.738
2966852	2.17721e-09	0.016477	31684	8	-0.0985984	eqtl-a-ENSG00000036448	rs750318	C	T	0.846199	MYOM2	TRUE	reported	igd	0.00112889	35.806
1971299	3.31589e-26	0.0119597	31017	8	0.126651	eqtl-a-ENSG00000036448	rs4876254	A	G	0.56555	MYOM2	TRUE	reported	igd	0.00360255	112.137
2046002	1e-200	0.0161971	31564	8	0.59767	eqtl-a-ENSG00000036448	rs3824184	A	G	0.143833	MYOM2	TRUE	reported	igd	0.0413537	1361.51
2391533	7.08908e-09	0.044624	23970	8	-0.258315	eqtl-a-ENSG00000036448	rs17693117	T	C	0.0180736	MYOM2	TRUE	reported	igd	0.00139601	33.5063
2522583	2.0488e-16	0.0118994	26065	8	-0.0978034	eqtl-a-ENSG00000036448	rs58084828	A	C	0.53192	MYOM2	TRUE	reported	igd	0.00258509	67.5499
2123793	5.35797e-107	0.0356929	26395	8	-0.784235	eqtl-a-ENSG00000036448	rs111994531	G	A	0.0276501	MYOM2	TRUE	reported	igd	0.0179612	482.721
20130102	8.21107e-16	0.02697	31529	8	0.217138	eqtl-a-ENSG00000036565	rs56268521	A	G	0.051087	SLC18A1	TRUE	reported	igd	0.00205167	64.816
19905904	1.18577e-12	0.0225041	31196	8	0.159939	eqtl-a-ENSG00000036565	rs78299715	G	C	0.0753794	SLC18A1	TRUE	reported	igd	0.00161653	50.5077
20010261	1e-200	0.0114286	31191	8	0.432951	eqtl-a-ENSG00000036565	rs73210887	T	G	0.438179	SLC18A1	TRUE	reported	igd	0.0439872	1435.04
6573286	1.01438e-89	0.0302964	29265	5	0.608485	eqtl-a-ENSG00000037474	rs75506645	A	G	0.0390451	NSUN2	TRUE	reported	igd	0.0135964	403.356
6948198	4.35111e-20	0.0119303	31483	5	0.109511	eqtl-a-ENSG00000037474	rs34565284	A	G	0.449012	NSUN2	TRUE	reported	igd	0.00266917	84.253
6682677	2.30675e-35	0.0321819	29659	5	-0.399371	eqtl-a-ENSG00000037474	rs77431911	G	C	0.0350635	NSUN2	TRUE	reported	igd	0.00516564	153.993
6575251	1.55132e-28	0.0505468	24409	5	-0.560109	eqtl-a-ENSG00000037474	rs80037445	T	C	0.0139392	NSUN2	TRUE	reported	igd	0.00500528	122.778
6641556	2.50726e-22	0.0409237	27197	5	-0.397721	eqtl-a-ENSG00000037474	rs80329314	T	C	0.0214718	NSUN2	TRUE	reported	igd	0.00346083	94.4442
6599940	1e-200	0.0162068	31684	5	0.705178	eqtl-a-ENSG00000037474	rs3776448	T	C	0.137942	NSUN2	TRUE	reported	igd	0.0563843	1893.11
6585234	1e-200	0.0180447	31345	5	-0.671719	eqtl-a-ENSG00000037474	rs575421	C	T	0.888504	NSUN2	TRUE	reported	igd	0.042337	1385.63
13899223	1.1272e-129	0.01755	26318	19	-0.425201	eqtl-a-ENSG00000037757	rs34596409	A	G	0.126392	MRI1	TRUE	reported	igd	0.0218173	586.95
13865275	1e-200	0.0115041	27564	19	-0.363375	eqtl-a-ENSG00000037757	rs435207	T	A	0.503304	MRI1	TRUE	reported	igd	0.0349318	997.639
13858096	4.60469e-19	0.0129571	31354	19	-0.115594	eqtl-a-ENSG00000037757	rs383243	A	T	0.299532	MRI1	TRUE	reported	igd	0.00253198	79.5843
178336508	1e-200	0.0232097	31237	4	-0.762272	eqtl-a-ENSG00000038002	rs55894716	C	T	0.065362	AGA	TRUE	reported	igd	0.0333786	1078.58
178325212	1e-200	0.014293	30902	4	-0.466003	eqtl-a-ENSG00000038002	rs4690512	G	A	0.797905	AGA	TRUE	reported	igd	0.0332549	1062.92
178633310	1.12357e-57	0.0327652	30543	4	-0.524498	eqtl-a-ENSG00000038002	rs141292540	T	C	0.0335323	AGA	TRUE	reported	igd	0.00831997	256.232
178895392	2.30356e-25	0.0118596	31231	4	-0.123422	eqtl-a-ENSG00000038002	rs13131197	T	G	0.492124	AGA	TRUE	reported	igd	0.00345586	108.297
179229358	2.51831e-08	0.0396306	20421	4	-0.220818	eqtl-a-ENSG00000038002	rs146343140	A	G	0.0230353	AGA	TRUE	reported	igd	0.001518	31.0431
92753336	8.69501e-09	0.0429779	21629	1	0.247321	eqtl-a-ENSG00000038427	rs141094656	C	T	0.0195137	VCAN	TRUE	reported	igd	0.00152873	33.1125
182323766	8.62581e-20	0.0119705	31569	2	0.10899	eqtl-a-ENSG00000038427	rs1375493	A	G	0.565077	VCAN	TRUE	reported	igd	0.00261908	82.8936
128297569	5.66239e-11	0.012168	31569	3	-0.0797284	eqtl-a-ENSG00000038427	rs9880192	C	G	0.392874	VCAN	TRUE	reported	igd	0.00135812	42.9299
82832139	1.41286e-12	0.0118825	31569	5	-0.0841617	eqtl-a-ENSG00000038427	rs309560	G	C	0.497509	VCAN	TRUE	reported	igd	0.00158658	50.1633
137881690	3.33503e-17	0.0126097	31240	7	0.10635	eqtl-a-ENSG00000038427	rs7785014	C	T	0.668332	VCAN	TRUE	reported	igd	0.00227178	71.1275
113912553	6.87227e-15	0.0118964	31569	9	-0.0926346	eqtl-a-ENSG00000038427	rs10980797	G	A	0.472236	VCAN	TRUE	reported	igd	0.001917	60.63
54685880	9.24485e-11	0.0256111	29836	12	-0.165924	eqtl-a-ENSG00000038427	rs35979828	T	C	0.0571059	VCAN	TRUE	reported	igd	0.00140479	41.9694
40974023	3.22062e-08	0.0292395	29277	13	0.161665	eqtl-a-ENSG00000038427	rs77526211	A	G	0.0432109	VCAN	TRUE	reported	igd	0.00104307	30.5677
103847287	1.38621e-10	0.0133535	30165	14	0.0856936	eqtl-a-ENSG00000038427	rs8022179	A	T	0.727869	VCAN	TRUE	reported	igd	0.00136336	41.1792
85946450	8.51334e-16	0.0120247	31684	16	-0.0967559	eqtl-a-ENSG00000038427	rs424971	C	T	0.421674	VCAN	TRUE	reported	igd	0.00203929	64.7409
16019984	6.39735e-85	0.0222759	31352	8	-0.434991	eqtl-a-ENSG00000038945	rs73665242	C	A	0.0751576	MSR1	TRUE	reported	igd	0.0120164	381.296
16166251	2.07109e-21	0.0452389	27283	8	0.429838	eqtl-a-ENSG00000038945	rs75959292	C	T	0.0175051	MSR1	TRUE	reported	igd	0.00329806	90.2721
16510222	1.64589e-13	0.0236286	28703	8	0.174256	eqtl-a-ENSG00000038945	rs822284	C	T	0.0678005	MSR1	TRUE	reported	igd	0.00189125	54.3838
16375320	1e-200	0.0127181	30532	8	-0.395229	eqtl-a-ENSG00000038945	rs73191891	T	C	0.287815	MSR1	TRUE	reported	igd	0.0306601	965.661
67997920	1.10261e-09	0.0171758	31077	16	-0.104666	eqtl-a-ENSG00000039068	rs3785100	C	T	0.139114	CDH1	TRUE	reported	igd	0.00119349	37.1321
68827720	1.25256e-11	0.0330671	29616	16	0.224003	eqtl-a-ENSG00000039068	rs36085011	A	G	0.0334074	CDH1	TRUE	reported	igd	0.00154709	45.8866
68811307	2.09411e-183	0.0116795	31467	16	0.337312	eqtl-a-ENSG00000039068	rs11642362	C	T	0.569345	CDH1	TRUE	reported	igd	0.0258225	834.041
56849749	1.98852e-08	0.0122367	31684	3	-0.0686858	eqtl-a-ENSG00000039523	rs1354034	C	T	0.618137	RIPOR1	TRUE	reported	igd	0.000993422	31.5049
50370254	4.48849e-16	0.0166427	30077	7	-0.135214	eqtl-a-ENSG00000039523	rs149007767	T	C	0.149708	RIPOR1	TRUE	reported	igd	0.00218982	66.0035
67607848	1.78238e-128	0.0208327	31567	16	-0.502355	eqtl-a-ENSG00000039523	rs111893345	T	C	0.0857429	RIPOR1	TRUE	reported	igd	0.0180871	581.437
34797943	2.92611e-08	0.0119513	31558	5	-0.0662772	eqtl-a-ENSG00000039560	rs13155753	G	A	0.449647	RAI14	TRUE	reported	igd	0.000973566	30.7518
34541312	4.38733e-47	0.0158144	31355	5	0.227909	eqtl-a-ENSG00000039560	rs12153461	T	G	0.167713	RAI14	TRUE	reported	igd	0.00658027	207.678
34743608	3.2434e-68	0.0170926	31563	5	0.298323	eqtl-a-ENSG00000039560	rs56142210	A	C	0.137628	RAI14	TRUE	reported	igd	0.00955889	304.6
50370254	2.42829e-13	0.01665	29328	7	0.121928	eqtl-a-ENSG00000039650	rs149007767	T	C	0.149708	PNKP	TRUE	reported	igd	0.00182517	53.6227
50300026	1e-200	0.0113992	23741	19	0.42704	eqtl-a-ENSG00000039650	rs28413128	G	A	0.454777	PNKP	TRUE	reported	igd	0.0558145	1403.3
50362286	1.85353e-121	0.033392	29614	19	-0.782562	eqtl-a-ENSG00000039650	rs16981493	C	T	0.0315762	PNKP	TRUE	reported	igd	0.0182085	549.191
50434021	6.09397e-11	0.0263775	29086	19	0.172546	eqtl-a-ENSG00000039650	rs11554772	T	C	0.0536349	PNKP	TRUE	reported	igd	0.00146899	42.7871
168904051	1e-200	0.0242304	24110	5	-0.796944	eqtl-a-ENSG00000040275	rs113640400	C	T	0.0595909	SPDL1	TRUE	reported	igd	0.0429414	1081.68
169081212	3.47216e-19	0.0375408	20308	5	0.336091	eqtl-a-ENSG00000040275	rs140642519	A	G	0.0256513	SPDL1	TRUE	reported	igd	0.00393123	80.1427
168900699	7.65068e-93	0.0122906	24908	5	-0.251199	eqtl-a-ENSG00000040275	rs255738	C	G	0.649127	SPDL1	TRUE	reported	igd	0.0164941	417.691
50370254	3.10778e-09	0.0166609	30077	7	0.0987292	eqtl-a-ENSG00000040633	rs149007767	T	C	0.149708	PHF23	TRUE	reported	igd	0.00116615	35.1128
7112596	6.71429e-39	0.0338683	30546	17	0.441846	eqtl-a-ENSG00000040633	rs72837700	C	A	0.0315064	PHF23	TRUE	reported	igd	0.00554099	170.187
7163350	2.8774e-110	0.0167444	31684	17	-0.373587	eqtl-a-ENSG00000040633	rs1215	G	A	0.142283	PHF23	TRUE	reported	igd	0.015468	497.756
56849749	1e-200	0.011828	31256	3	0.378849	eqtl-a-ENSG00000041353	rs1354034	C	T	0.618137	RAB27B	TRUE	reported	igd	0.0317797	1025.85
106372219	1.7636e-13	0.0119388	30872	7	0.0879376	eqtl-a-ENSG00000041353	rs342293	G	C	0.450728	RAB27B	TRUE	reported	igd	0.00175429	54.25
4844265	1.6576e-08	0.0146662	31256	9	0.0827817	eqtl-a-ENSG00000041353	rs2236496	C	T	0.207279	RAB27B	TRUE	reported	igd	0.00101826	31.8571
99192919	5.83311e-23	0.0139499	25848	9	0.137634	eqtl-a-ENSG00000041353	rs10820606	C	A	0.236914	RAB27B	TRUE	reported	igd	0.00375189	97.3365
202856	8.74782e-45	0.0144671	25797	11	0.203135	eqtl-a-ENSG00000041353	rs11602954	A	G	0.211758	RAB27B	TRUE	reported	igd	0.00758457	197.139
54685880	5.94977e-11	0.0256103	29523	12	0.167624	eqtl-a-ENSG00000041353	rs35979828	T	C	0.0571059	RAB27B	TRUE	reported	igd	0.00144895	42.8365
33875262	2.6212e-16	0.012888	30872	17	-0.105545	eqtl-a-ENSG00000041353	rs8073060	A	T	0.305723	RAB27B	TRUE	reported	igd	0.00216769	67.0619
52488869	6.56448e-55	0.0133009	31256	18	0.207583	eqtl-a-ENSG00000041353	rs7244800	A	G	0.26942	RAB27B	TRUE	reported	igd	0.00773245	243.553
52559705	4.35712e-11	0.0127024	30589	18	-0.0837254	eqtl-a-ENSG00000041353	rs11872375	A	T	0.323557	RAB27B	TRUE	reported	igd	0.00141828	43.4425
1923734	2.97783e-13	0.0125022	30872	20	-0.0912073	eqtl-a-ENSG00000041353	rs6136489	G	T	0.344366	RAB27B	TRUE	reported	igd	0.00172097	53.218
1819280	4.54025e-09	0.0118931	30102	20	0.069733	eqtl-a-ENSG00000041353	rs156356	C	T	0.48686	RAB27B	TRUE	reported	igd	0.00114076	34.3762
109074098	6.23304e-20	0.0205619	26494	13	-0.187936	eqtl-a-ENSG00000041515	rs58251014	T	G	0.0917	MYO16	TRUE	reported	igd	0.00314325	83.5335
109004653	8.88996e-28	0.0132823	26605	13	0.145091	eqtl-a-ENSG00000041515	rs9301290	G	C	0.274403	MYO16	TRUE	reported	igd	0.00446506	119.317
108957063	1e-200	0.0129139	25942	13	0.568627	eqtl-a-ENSG00000041515	rs9520836	G	A	0.248516	MYO16	TRUE	reported	igd	0.06954	1938.68
194354509	1e-200	0.0123822	25984	3	-0.385149	eqtl-a-ENSG00000041802	rs6437393	T	G	0.316214	LSG1	TRUE	reported	igd	0.0358987	967.45
194418689	1e-200	0.0185044	26264	3	0.776544	eqtl-a-ENSG00000041802	rs73890213	T	C	0.102479	LSG1	TRUE	reported	igd	0.0628398	1760.96
194430723	6.00759e-15	0.0172687	20673	3	-0.134763	eqtl-a-ENSG00000041802	rs4677623	T	G	0.862937	LSG1	TRUE	reported	igd	0.00293725	60.8948
43116830	1.10739e-36	0.0127286	31146	5	0.161028	eqtl-a-ENSG00000042317	rs1532331	T	G	0.683885	SPATA7	TRUE	reported	igd	0.00511226	160.035
88827433	5.5847e-160	0.014628	29735	14	0.394237	eqtl-a-ENSG00000042317	rs35823815	A	G	0.19577	SPATA7	TRUE	reported	igd	0.0238449	726.299
88796823	1.55883e-14	0.0240799	31031	14	0.184998	eqtl-a-ENSG00000042317	rs73314274	A	G	0.0650713	SPATA7	TRUE	reported	igd	0.00189847	59.0197
85619423	7.23103e-12	0.0403246	10658	2	0.276345	eqtl-a-ENSG00000042445	rs145297992	G	A	0.0222054	RETSAT	TRUE	reported	igd	0.0043871	46.955
85521105	1e-200	0.0114249	13925	2	0.399322	eqtl-a-ENSG00000042445	rs6718291	A	C	0.484706	RETSAT	TRUE	reported	igd	0.0806539	1221.46
85808087	1.0927e-33	0.0214465	14257	2	-0.259438	eqtl-a-ENSG00000042445	rs72843861	T	C	0.0831367	RETSAT	TRUE	reported	igd	0.0101599	146.317
85534567	2.86748e-26	0.0289857	14262	2	0.307356	eqtl-a-ENSG00000042493	rs61326180	A	G	0.0437422	CAPG	TRUE	reported	igd	0.00782213	112.423
85519840	1e-200	0.0279953	14253	2	-0.8631	eqtl-a-ENSG00000042493	rs139922251	A	C	0.0443098	CAPG	TRUE	reported	igd	0.0625185	950.366
85682100	1.27468e-35	0.0508126	9924	2	-0.632993	eqtl-a-ENSG00000042493	rs139348324	T	C	0.0137599	CAPG	TRUE	reported	igd	0.0153968	155.156
85658232	1e-200	0.0121093	14166	2	0.378407	eqtl-a-ENSG00000042493	rs11674612	G	A	0.344899	CAPG	TRUE	reported	igd	0.0644885	976.38
50427982	3.57437e-21	0.011927	31684	7	-0.112642	eqtl-a-ENSG00000042753	rs6592965	A	G	0.449532	AP2S1	TRUE	reported	igd	0.00280723	89.1889
47298001	3.5416e-10	0.0143768	31270	19	0.090187	eqtl-a-ENSG00000042753	rs57753335	C	T	0.218763	AP2S1	TRUE	reported	igd	0.00125687	39.3492
47441846	2.43893e-67	0.0118867	31562	19	0.206088	eqtl-a-ENSG00000042753	rs311379	C	G	0.567241	AP2S1	TRUE	reported	igd	0.00943413	300.577
133685503	1.26038e-12	0.054864	9204	8	0.389469	eqtl-a-ENSG00000042832	rs150349565	T	C	0.0118673	TG	TRUE	reported	igd	0.00544531	50.3821
134108453	3.79752e-17	0.0118935	31466	8	-0.100129	eqtl-a-ENSG00000042832	rs2069568	T	C	0.47119	TG	TRUE	reported	igd	0.00224741	70.8717
133785737	1e-200	0.0116082	31355	8	0.357912	eqtl-a-ENSG00000042832	rs2467959	C	T	0.560901	TG	TRUE	reported	igd	0.0294269	950.594
144385777	1.27941e-08	0.0266272	25735	6	0.15148	eqtl-a-ENSG00000042980	rs149110519	T	C	0.0526158	ADAM28	TRUE	reported	igd	0.001256	32.3613
24141928	1.4101e-10	0.0165867	31228	8	-0.1064	eqtl-a-ENSG00000042980	rs397667	T	C	0.848736	ADAM28	TRUE	reported	igd	0.00131597	41.1467
24214935	1.33045e-126	0.0120271	31559	8	-0.287866	eqtl-a-ENSG00000042980	rs892587	A	C	0.378908	ADAM28	TRUE	reported	igd	0.0178288	572.837
111884608	4.45985e-08	0.0119332	28418	12	0.0652948	eqtl-a-ENSG00000042980	rs3184504	C	T	0.542056	ADAM28	TRUE	reported	igd	0.00105243	29.9373
169735262	8.4217e-89	0.0161428	30688	5	0.322516	eqtl-a-ENSG00000043462	rs12652307	C	G	0.156774	LCP2	TRUE	reported	igd	0.01284	399.132
169540994	7.50067e-14	0.0426333	27962	5	-0.318842	eqtl-a-ENSG00000043462	rs146319868	T	G	0.0198043	LCP2	TRUE	reported	igd	0.00199626	55.9271
169761334	8.05008e-28	0.0121137	31470	5	0.132433	eqtl-a-ENSG00000043462	rs315773	A	G	0.603085	LCP2	TRUE	reported	igd	0.00378352	119.512
40354973	7.86321e-23	0.0352409	31120	1	0.346644	eqtl-a-ENSG00000043514	rs80342257	C	T	0.0291803	TRIT1	TRUE	reported	igd	0.00309946	96.7488
40221806	6.00067e-21	0.0499515	17371	1	0.46905	eqtl-a-ENSG00000043514	rs150780735	T	C	0.0143136	TRIT1	TRUE	reported	igd	0.0050503	88.164
40260447	1e-200	0.0170604	27310	1	0.583833	eqtl-a-ENSG00000043514	rs230288	G	A	0.870969	TRIT1	TRUE	reported	igd	0.0411189	1171.03
137358317	4.46889e-27	0.020733	29796	5	-0.223415	eqtl-a-ENSG00000044115	rs78386494	T	C	0.0897985	CTNNA1	TRUE	reported	igd	0.00388198	116.11
137980855	1e-200	0.012065	27359	5	-0.367514	eqtl-a-ENSG00000044115	rs6596446	C	T	0.352827	CTNNA1	TRUE	reported	igd	0.0328026	927.815
138055308	1e-200	0.0154793	31529	5	0.484873	eqtl-a-ENSG00000044115	rs17286171	T	C	0.165679	CTNNA1	TRUE	reported	igd	0.030181	981.128
138472048	6.15545e-10	0.0473239	7882	5	-0.29276	eqtl-a-ENSG00000044115	rs116346542	T	G	0.0160314	CTNNA1	TRUE	reported	igd	0.00483195	38.2606
139091316	2.47651e-09	0.032527	29707	5	0.193962	eqtl-a-ENSG00000044115	rs72790996	A	G	0.0345939	CTNNA1	TRUE	reported	igd	0.00119555	35.5563
139066854	2.43893e-85	0.020789	27095	5	-0.406978	eqtl-a-ENSG00000044115	rs34897167	A	C	0.0874433	CTNNA1	TRUE	reported	igd	0.0139472	383.215
50370254	4.38531e-19	0.0166347	30037	7	-0.148493	eqtl-a-ENSG00000044115	rs149007767	T	C	0.149708	CTNNA1	TRUE	reported	igd	0.00264591	79.6807
31240721	5.18501e-10	0.0119074	30602	6	0.0739854	eqtl-a-ENSG00000044574	rs2249742	T	C	0.470933	HSPA5	TRUE	reported	igd	0.00125997	38.6038
128118864	1.37057e-56	0.0386177	25632	9	0.612155	eqtl-a-ENSG00000044574	rs2416962	G	A	0.0239091	HSPA5	TRUE	reported	igd	0.00970802	251.256
127832040	1.036e-10	0.0183885	31562	9	-0.118817	eqtl-a-ENSG00000044574	rs11790965	C	T	0.118492	HSPA5	TRUE	reported	igd	0.00132107	41.7481
56356502	6.11928e-23	0.0461111	22060	17	-0.454711	eqtl-a-ENSG00000044574	rs56378716	G	A	0.0168293	HSPA5	TRUE	reported	igd	0.00438878	97.2345
13000550	4.11908e-13	0.0123682	31569	19	0.0896908	eqtl-a-ENSG00000044574	rs56397034	C	G	0.361095	HSPA5	TRUE	reported	igd	0.00166303	52.5842
144385777	3.79359e-08	0.0266292	25521	6	0.146469	eqtl-a-ENSG00000047056	rs149110519	T	C	0.0526158	WDR37	TRUE	reported	igd	0.00118403	30.2511
1096932	2.56094e-69	0.0366664	31141	10	0.645248	eqtl-a-ENSG00000047056	rs7100196	A	G	0.026484	WDR37	TRUE	reported	igd	0.00984661	309.663
1196692	4.28706e-10	0.0233453	29907	10	-0.145749	eqtl-a-ENSG00000047056	rs57148007	T	C	0.0696718	WDR37	TRUE	reported	igd	0.00130159	38.9747
1156165	2.96006e-20	0.0224186	31086	10	-0.206711	eqtl-a-ENSG00000047056	rs10794720	C	T	0.924194	WDR37	TRUE	reported	igd	0.00272747	85.0124
112323305	1.2368e-12	0.0132207	27156	5	0.0938841	eqtl-a-ENSG00000047188	rs62366969	G	A	0.280784	YTHDC2	TRUE	reported	igd	0.00185355	50.4247
112681830	2.52697e-23	0.0136094	31684	5	0.13541	eqtl-a-ENSG00000047188	rs6876848	A	G	0.254895	YTHDC2	TRUE	reported	igd	0.00311479	98.9911
113237169	2.9061e-08	0.0469918	19579	5	0.260668	eqtl-a-ENSG00000047188	rs114855595	T	G	0.0162714	YTHDC2	TRUE	reported	igd	0.00156913	30.7671
112760874	1e-200	0.014702	31569	5	0.448675	eqtl-a-ENSG00000047188	rs10063334	C	T	0.189741	YTHDC2	TRUE	reported	igd	0.0286565	931.287
36069805	2.45482e-10	0.0131235	26410	4	-0.0830677	eqtl-a-ENSG00000047365	rs7657166	A	G	0.288098	ARAP2	TRUE	reported	igd	0.00151474	40.062
36376074	2.54408e-09	0.0206716	26295	4	-0.123172	eqtl-a-ENSG00000047365	rs34967438	T	C	0.090964	ARAP2	TRUE	reported	igd	0.00134839	35.5012
36312542	6.13762e-156	0.0300415	26004	4	-0.799213	eqtl-a-ENSG00000047365	rs28530750	A	G	0.0388887	ARAP2	TRUE	reported	igd	0.0264959	707.699
144385777	6.4506e-13	0.0266091	20501	6	0.191335	eqtl-a-ENSG00000047365	rs149110519	T	C	0.0526158	ARAP2	TRUE	reported	igd	0.0025157	51.6995
186954285	1.22687e-14	0.0120199	31565	1	0.0927122	eqtl-a-ENSG00000047410	rs10752988	C	T	0.576482	TPR	TRUE	reported	igd	0.00188126	59.4901
186301050	1.44544e-136	0.0157826	31569	1	-0.392565	eqtl-a-ENSG00000047410	rs3736597	C	G	0.162716	TPR	TRUE	reported	igd	0.019221	618.641
31851234	1.33131e-08	0.0146941	30872	6	0.083495	eqtl-a-ENSG00000047410	rs652888	G	A	0.206206	TPR	TRUE	reported	igd	0.00104476	32.2854
16442019	1.90327e-14	0.012647	22704	19	-0.0968368	eqtl-a-ENSG00000047410	rs55908509	A	G	0.3284	TPR	TRUE	reported	igd	0.00257563	58.6229
15441925	1e-200	0.0208299	31353	6	0.653483	eqtl-a-ENSG00000047579	rs7756497	T	C	0.0832516	DTNBP1	TRUE	reported	igd	0.0304363	984.162
15799979	1.92486e-26	0.0371863	27261	6	0.395696	eqtl-a-ENSG00000047579	rs112876093	T	C	0.0260937	DTNBP1	TRUE	reported	igd	0.00413633	113.221
15536762	2.36102e-61	0.0179846	31354	6	-0.297224	eqtl-a-ENSG00000047579	rs62396144	A	G	0.122429	DTNBP1	TRUE	reported	igd	0.00863588	273.111
139840693	9.50605e-11	0.0119103	9188	6	0.0771147	eqtl-a-ENSG00000047597	rs592423	C	A	0.532047	XK	TRUE	reported	igd	0.00454183	41.9116
135419018	2.07769e-08	0.0134807	9188	6	0.0755663	eqtl-a-ENSG00000047597	rs9399137	C	T	0.264393	XK	TRUE	reported	igd	0.00340822	31.415
50427982	2.11106e-18	0.0119323	9188	7	0.104424	eqtl-a-ENSG00000047597	rs6592965	A	G	0.449532	XK	TRUE	reported	igd	0.00826659	76.5698
43831259	1.10479e-08	0.0135678	9188	18	0.0775226	eqtl-a-ENSG00000047597	rs9944715	G	A	0.740866	XK	TRUE	reported	igd	0.0035406	32.6395
56849749	5.87354e-13	0.0122279	23703	3	0.0880824	eqtl-a-ENSG00000047617	rs1354034	C	T	0.618137	ANO2	TRUE	reported	igd	0.00218435	51.8845
6072011	5.74381e-14	0.0134646	23374	12	0.101172	eqtl-a-ENSG00000047617	rs10849364	A	G	0.26465	ANO2	TRUE	reported	igd	0.00240964	56.4542
6167118	3.9204e-08	0.0221377	23701	12	0.121635	eqtl-a-ENSG00000047617	rs35365059	T	C	0.0782501	ANO2	TRUE	reported	igd	0.00127213	30.1867
43359061	7.60449e-09	0.0135507	9188	2	-0.0782798	eqtl-a-ENSG00000047644	rs12466022	A	C	0.260124	WWC3	TRUE	reported	igd	0.00361893	33.3643
144385777	2.58167e-12	0.0266116	5511	6	-0.186247	eqtl-a-ENSG00000047644	rs149110519	T	C	0.0526158	WWC3	TRUE	reported	igd	0.00880974	48.9642
50370254	4.75773e-21	0.0166295	8025	7	0.156558	eqtl-a-ENSG00000047644	rs149007767	T	C	0.149708	WWC3	TRUE	reported	igd	0.0109239	88.6102
28724374	2.88868e-09	0.013111	9188	7	0.0778529	eqtl-a-ENSG00000047644	rs56388170	T	G	0.289189	WWC3	TRUE	reported	igd	0.00382291	35.252
40974023	3.24272e-08	0.0292395	9188	13	-0.161627	eqtl-a-ENSG00000047644	rs77526211	A	G	0.0432109	WWC3	TRUE	reported	igd	0.00331455	30.5487
175815591	4.60893e-32	0.0448517	9548	5	0.528627	eqtl-a-ENSG00000048162	rs141048893	G	A	0.0177524	NOP16	TRUE	reported	igd	0.0143402	138.883
175632897	3.57273e-11	0.0320421	21378	5	0.212148	eqtl-a-ENSG00000048162	rs181254695	A	G	0.0356675	NOP16	TRUE	reported	igd	0.00204635	43.8324
175811233	1.29718e-129	0.0239257	24702	5	0.579534	eqtl-a-ENSG00000048162	rs1065206	T	C	0.0634362	NOP16	TRUE	reported	igd	0.0232007	586.669
28724374	2.55447e-13	0.0131025	31101	7	0.0958593	eqtl-a-ENSG00000048392	rs56388170	T	G	0.289189	RRM2B	TRUE	reported	igd	0.00171806	53.522
103250775	9.89008e-38	0.0219585	31314	8	-0.281927	eqtl-a-ENSG00000048392	rs1037700	C	G	0.0788321	RRM2B	TRUE	reported	igd	0.0052366	164.832
103251997	3.66775e-85	0.0135444	31430	8	-0.264871	eqtl-a-ENSG00000048392	rs2853231	A	G	0.251005	RRM2B	TRUE	reported	igd	0.0120213	382.403
32665420	2.34779e-08	0.0186529	30211	6	-0.10416	eqtl-a-ENSG00000048462	rs10484561	G	T	0.114756	TNFRSF17	TRUE	reported	igd	0.00103109	31.1803
112072424	3.94721e-08	0.0122446	31185	12	-0.0672607	eqtl-a-ENSG00000048462	rs11065987	G	A	0.380678	TNFRSF17	TRUE	reported	igd	0.000966647	30.1721
12062396	1.54277e-21	0.0123746	31684	16	-0.117954	eqtl-a-ENSG00000048462	rs12597429	C	T	0.358037	TNFRSF17	TRUE	reported	igd	0.00285943	90.8522
12615194	1e-200	0.0115238	25018	16	0.363975	eqtl-a-ENSG00000048471	rs1894967	G	A	0.470668	SNX29	TRUE	reported	igd	0.0383458	997.509
12666356	4.9545e-148	0.0267435	23755	16	0.692967	eqtl-a-ENSG00000048471	rs72775264	A	G	0.0497549	SNX29	TRUE	reported	igd	0.0274871	671.355
12399075	1.42679e-10	0.0280026	22701	16	0.179584	eqtl-a-ENSG00000048471	rs7192378	C	T	0.0472783	SNX29	TRUE	reported	igd	0.00180845	41.1245
12594266	4.52387e-09	0.030127	9332	16	0.176662	eqtl-a-ENSG00000048471	rs3902078	G	A	0.04058	SNX29	TRUE	reported	igd	0.00367115	34.3781
12666739	1.85097e-81	0.0388948	25852	16	0.743525	eqtl-a-ENSG00000048471	rs79525599	C	T	0.0233709	SNX29	TRUE	reported	igd	0.0139386	365.405
12087784	5.87219e-30	0.0126392	25514	16	0.143714	eqtl-a-ENSG00000048471	rs398057	A	C	0.326015	SNX29	TRUE	reported	igd	0.0050418	129.278
40778854	8.7882e-59	0.0246616	30735	1	-0.398672	eqtl-a-ENSG00000049089	rs78453743	T	C	0.0608924	COL9A2	TRUE	reported	igd	0.00843099	261.313
43721508	3.12594e-10	0.0120214	31300	2	0.0756423	eqtl-a-ENSG00000049089	rs12478601	T	C	0.574604	COL9A2	TRUE	reported	igd	0.00126336	39.5906
103434253	2.34423e-161	0.0124341	31569	4	0.336566	eqtl-a-ENSG00000049089	rs3774937	C	T	0.320593	COL9A2	TRUE	reported	igd	0.0226823	732.629
144385777	4.04017e-11	0.0266167	25735	6	0.175742	eqtl-a-ENSG00000049089	rs149110519	T	C	0.0526158	COL9A2	TRUE	reported	igd	0.00169116	43.5922
9291666	1e-200	0.0115447	31522	1	-0.46313	eqtl-a-ENSG00000049239	rs6577563	C	T	0.393136	H6PD	TRUE	reported	igd	0.0485738	1609.21
9397865	4.08507e-12	0.0348069	30516	1	0.241365	eqtl-a-ENSG00000049239	rs72643827	C	G	0.030042	H6PD	TRUE	reported	igd	0.00157328	48.0828
9427869	2.27688e-10	0.0153441	27359	1	-0.0973031	eqtl-a-ENSG00000049239	rs2275457	A	G	0.816184	H6PD	TRUE	reported	igd	0.00146768	40.2104
9121498	2.06771e-09	0.012505	31008	1	0.0749347	eqtl-a-ENSG00000049239	rs2986630	T	C	0.344935	H6PD	TRUE	reported	igd	0.0011567	35.9063
9280050	6.12632e-22	0.0341893	26010	1	-0.329154	eqtl-a-ENSG00000049239	rs74512616	T	C	0.0310724	H6PD	TRUE	reported	igd	0.00355085	92.6797
7719903	3.51974e-08	0.0133161	31684	1	0.0734185	eqtl-a-ENSG00000049245	rs56884865	T	C	0.274926	VAMP3	TRUE	reported	igd	0.000958518	30.3969
7950052	2.06871e-28	0.0145529	31139	1	0.160887	eqtl-a-ENSG00000049245	rs227165	A	G	0.209868	VAMP3	TRUE	reported	igd	0.00390964	122.212
7833951	1e-200	0.0146428	31569	1	0.4671	eqtl-a-ENSG00000049245	rs11590868	G	T	0.190326	VAMP3	TRUE	reported	igd	0.0312272	1017.52
7953531	1e-200	0.0355218	30924	1	1.12062	eqtl-a-ENSG00000049246	rs56867169	A	G	0.0269509	PER3	TRUE	reported	igd	0.0311799	995.173
8021740	1.13841e-46	0.0155129	28536	1	-0.222539	eqtl-a-ENSG00000049246	rs17523802	A	G	0.176091	PER3	TRUE	reported	igd	0.00715999	205.777
7805588	1.35738e-72	0.0147248	31101	1	0.265344	eqtl-a-ENSG00000049246	rs35925924	G	A	0.199505	PER3	TRUE	reported	igd	0.0103332	324.707
44229068	3.0178e-08	0.0161793	30931	7	-0.0896379	eqtl-a-ENSG00000049246	rs1799884	T	C	0.160927	PER3	TRUE	reported	igd	0.000991378	30.6928
41757647	1.80343e-19	0.0142316	31315	22	0.128435	eqtl-a-ENSG00000049246	rs4822024	A	G	0.224124	PER3	TRUE	reported	igd	0.00259405	81.4388
8014568	2.61758e-39	0.0155525	23675	1	-0.204006	eqtl-a-ENSG00000049247	rs35731977	A	G	0.17548	UTS2	TRUE	reported	igd	0.00721524	172.048
8188173	4.54046e-16	0.0266709	26240	1	0.216653	eqtl-a-ENSG00000049247	rs9435005	C	T	0.0523021	UTS2	TRUE	reported	igd	0.00250842	65.9813
7846146	1e-200	0.0377138	25081	1	1.25051	eqtl-a-ENSG00000049247	rs60102794	T	C	0.0236655	UTS2	TRUE	reported	igd	0.0419949	1099.36
8024592	1.18686e-15	0.016412	31683	1	0.131395	eqtl-a-ENSG00000049249	rs4908488	C	T	0.154916	TNFRSF9	TRUE	reported	igd	0.00201897	64.0925
8003009	1.65082e-36	0.0314275	29097	1	-0.396594	eqtl-a-ENSG00000049249	rs17229038	T	C	0.0368204	TNFRSF9	TRUE	reported	igd	0.0054432	159.237
7924023	3.80172e-09	0.0144448	31568	1	0.0851175	eqtl-a-ENSG00000049249	rs34947804	T	C	0.216019	TNFRSF9	TRUE	reported	igd	0.00109873	34.7206
7996338	1.77746e-52	0.0379404	28236	1	-0.578394	eqtl-a-ENSG00000049249	rs9657975	T	C	0.0248262	TNFRSF9	TRUE	reported	igd	0.00816358	232.388
50370254	4.48332e-64	0.0165154	30077	7	-0.279113	eqtl-a-ENSG00000049249	rs149007767	T	C	0.149708	TNFRSF9	TRUE	reported	igd	0.00940682	285.597
16170764	2.0855e-09	0.0118961	31569	17	-0.0712673	eqtl-a-ENSG00000049249	rs7210990	A	C	0.481977	TNFRSF9	TRUE	reported	igd	0.00113558	35.8876
56849749	1.90985e-136	0.0119906	31684	3	0.298113	eqtl-a-ENSG00000049323	rs1354034	C	T	0.618137	LTBP1	TRUE	reported	igd	0.0191359	618.091
243268	1.76563e-15	0.0142884	31569	11	0.11369	eqtl-a-ENSG00000049323	rs505404	G	T	0.222031	LTBP1	TRUE	reported	igd	0.00200146	63.3067
54712308	6.64049e-26	0.0120542	31684	12	0.126866	eqtl-a-ENSG00000049323	rs10876550	A	G	0.590064	LTBP1	TRUE	reported	igd	0.00348384	110.761
31238318	5.78695e-09	0.0127141	30872	6	0.074029	eqtl-a-ENSG00000050165	rs9264638	A	G	0.677162	DKK3	TRUE	reported	igd	0.00109696	33.9004
11892816	6.43428e-31	0.0362596	23248	11	0.419226	eqtl-a-ENSG00000050165	rs11022069	T	C	0.0274432	DKK3	TRUE	reported	igd	0.00571709	133.664
12016838	1.15133e-11	0.030684	26163	11	-0.208225	eqtl-a-ENSG00000050165	rs12577616	T	C	0.0390246	DKK3	TRUE	reported	igd	0.00175708	46.0478
12145217	3.40549e-08	0.0123485	24732	11	-0.0681526	eqtl-a-ENSG00000050165	rs12790969	G	A	0.365114	DKK3	TRUE	reported	igd	0.00123011	30.458
12010581	1e-200	0.0179361	26494	11	-0.7189	eqtl-a-ENSG00000050165	rs988667	C	T	0.111233	DKK3	TRUE	reported	igd	0.0571698	1606.38
11856341	2.3518e-86	0.0178006	26493	11	-0.350591	eqtl-a-ENSG00000050165	rs79552561	G	A	0.12424	DKK3	TRUE	reported	igd	0.0144307	387.882
12038430	5.09683e-14	0.0450154	17602	11	-0.33893	eqtl-a-ENSG00000050165	rs71478987	T	C	0.0177253	DKK3	TRUE	reported	igd	0.00321025	56.6824
25979561	1.3724e-08	0.0294108	10333	7	0.166959	eqtl-a-ENSG00000050344	rs146154536	C	T	0.0426805	NFE2L3	TRUE	reported	igd	0.00310905	32.2197
25908952	8.82877e-12	0.0158618	14263	7	-0.108246	eqtl-a-ENSG00000050344	rs6960950	G	T	0.168836	NFE2L3	TRUE	reported	igd	0.00325456	46.5648
26135404	1e-200	0.0139676	14257	7	-0.53013	eqtl-a-ENSG00000050344	rs35257100	T	C	0.208035	NFE2L3	TRUE	reported	igd	0.0917677	1440.32
50461676	1e-200	0.0116634	31682	12	-0.353057	eqtl-a-ENSG00000050405	rs844347	C	A	0.425997	LIMA1	TRUE	reported	igd	0.0281089	916.246
51355243	5.34072e-12	0.0250853	26336	12	0.172998	eqtl-a-ENSG00000050405	rs76637716	A	G	0.0596632	LIMA1	TRUE	reported	igd	0.00180264	47.5566
51213433	5.19637e-24	0.0200508	29781	12	-0.202631	eqtl-a-ENSG00000050405	rs17291650	G	A	0.0968591	LIMA1	TRUE	reported	igd	0.00341761	102.122
154353012	1.8078e-09	0.0133728	31470	5	0.0804267	eqtl-a-ENSG00000050426	rs13165424	G	A	0.271036	LETMD1	TRUE	reported	igd	0.00114805	36.1683
51442616	9.54993e-127	0.0230962	31355	12	0.55312	eqtl-a-ENSG00000050426	rs7972608	C	A	0.931494	LETMD1	TRUE	reported	igd	0.017963	573.495
51546090	9.62277e-36	0.0150418	31351	12	0.18772	eqtl-a-ENSG00000050426	rs34498074	T	C	0.191544	LETMD1	TRUE	reported	igd	0.00494331	155.738
177674431	7.88134e-17	0.0147756	14248	5	-0.123124	eqtl-a-ENSG00000050767	rs3812092	A	G	0.202443	COL23A1	TRUE	reported	igd	0.00484987	69.4279
177907371	2.31526e-79	0.0125499	14256	5	-0.236724	eqtl-a-ENSG00000050767	rs686282	G	A	0.674987	COL23A1	TRUE	reported	igd	0.0243501	355.749
178010868	4.09638e-12	0.0118833	14254	5	0.0823988	eqtl-a-ENSG00000050767	rs540371	G	A	0.499037	COL23A1	TRUE	reported	igd	0.00336177	48.0736
178116343	3.12651e-08	0.0124006	11496	5	0.0686287	eqtl-a-ENSG00000050767	rs9329048	C	T	0.358082	COL23A1	TRUE	reported	igd	0.0026572	30.6232
227175367	2.47811e-08	0.0119202	31569	1	0.066454	eqtl-a-ENSG00000051009	rs6426558	T	G	0.464662	FHIP1B	TRUE	reported	igd	0.000983529	31.0776
6307696	5.08394e-12	0.0156829	31051	11	-0.108261	eqtl-a-ENSG00000051009	rs12365470	T	A	0.173718	FHIP1B	TRUE	reported	igd	0.00153232	47.65
6224304	6.99842e-123	0.022961	31568	11	0.541304	eqtl-a-ENSG00000051009	rs2615951	G	A	0.0694712	FHIP1B	TRUE	reported	igd	0.0173011	555.742
6239553	4.9136e-14	0.0485263	19568	11	-0.365602	eqtl-a-ENSG00000051009	rs61876722	C	T	0.0152142	FHIP1B	TRUE	reported	igd	0.0028924	56.7569
6224357	1e-200	0.0256944	31240	11	1.37468	eqtl-a-ENSG00000051009	rs117202587	T	A	0.0467992	FHIP1B	TRUE	reported	igd	0.0839347	2862.19
50370254	2.24213e-08	0.0166632	30077	7	-0.0931821	eqtl-a-ENSG00000051108	rs149007767	T	C	0.149708	HERPUD1	TRUE	reported	igd	0.00103863	31.2694
56927328	1.77705e-33	0.0150963	31565	16	0.18202	eqtl-a-ENSG00000051108	rs28728226	C	A	0.189921	HERPUD1	TRUE	reported	igd	0.00458454	145.368
56883438	1.35831e-165	0.0116097	31566	16	-0.318404	eqtl-a-ENSG00000051108	rs8044753	A	G	0.522026	HERPUD1	TRUE	reported	igd	0.0232739	752.121
56994212	4.04846e-09	0.013238	31564	16	0.0778697	eqtl-a-ENSG00000051108	rs12720918	C	T	0.280097	HERPUD1	TRUE	reported	igd	0.00109503	34.5991
43360065	1.68089e-08	0.0136518	26953	2	0.0770235	eqtl-a-ENSG00000051382	rs28498283	T	A	0.254318	PIK3CB	TRUE	reported	igd	0.00117963	31.8298
138605971	3.28269e-09	0.0118916	31567	3	-0.07036	eqtl-a-ENSG00000051382	rs9809657	G	T	0.489148	PIK3CB	TRUE	reported	igd	0.00110779	35.0061
959111	1.24621e-10	0.014557	31569	10	0.0936541	eqtl-a-ENSG00000051382	rs12264390	C	T	0.21134	PIK3CB	TRUE	reported	igd	0.00130942	41.3888
88842866	1.33441e-08	0.0180044	13099	16	-0.102292	eqtl-a-ENSG00000051523	rs55633573	T	C	0.124538	CYBA	TRUE	reported	igd	0.00245821	32.2745
88709828	1.22462e-148	0.0119909	10094	16	-0.311347	eqtl-a-ENSG00000051523	rs1049254	G	A	0.621911	CYBA	TRUE	reported	igd	0.0626099	674.062
88656044	2.66624e-31	0.0151207	14261	16	-0.17596	eqtl-a-ENSG00000051523	rs12597572	G	A	0.189292	CYBA	TRUE	reported	igd	0.00940653	135.401
138731460	6.31684e-47	0.0252669	31240	6	-0.363493	eqtl-a-ENSG00000051620	rs56004125	T	G	0.0580547	HEBP2	TRUE	reported	igd	0.00658127	206.948
138644032	1e-200	0.0276264	27617	6	-1.03275	eqtl-a-ENSG00000051620	rs7750577	A	G	0.0441842	HEBP2	TRUE	reported	igd	0.0481645	1397.37
138645402	1e-200	0.0388511	28323	6	-1.37365	eqtl-a-ENSG00000051620	rs76623389	G	A	0.0220449	HEBP2	TRUE	reported	igd	0.0422716	1250.01
19165263	2.73275e-28	0.0374201	25992	12	0.412755	eqtl-a-ENSG00000052126	rs11044383	G	A	0.0257442	PLEKHA5	TRUE	reported	igd	0.00465915	121.658
19380247	2.00217e-15	0.0467023	20651	12	0.370877	eqtl-a-ENSG00000052126	rs117616506	T	C	0.016439	PLEKHA5	TRUE	reported	igd	0.00304451	63.0581
19590807	8.13954e-11	0.0380107	28133	12	-0.24699	eqtl-a-ENSG00000052126	rs12813757	G	A	0.025073	PLEKHA5	TRUE	reported	igd	0.00149858	42.2198
19303772	1e-200	0.0149654	31086	12	0.520606	eqtl-a-ENSG00000052126	rs1514831	C	T	0.822993	PLEKHA5	TRUE	reported	igd	0.0374706	1210.08
85806068	3.24041e-13	0.012042	31569	2	0.0877149	eqtl-a-ENSG00000052749	rs3731827	C	T	0.418566	RRP12	TRUE	reported	igd	0.00167787	53.0545
173205318	7.2929e-10	0.0137202	31569	5	0.0845093	eqtl-a-ENSG00000052749	rs2594836	A	G	0.749651	RRP12	TRUE	reported	igd	0.00120034	37.9368
148200011	2.16073e-16	0.0120385	31569	5	0.098869	eqtl-a-ENSG00000052749	rs56330463	C	T	0.582097	RRP12	TRUE	reported	igd	0.002132	67.4447
98942021	1.5838e-16	0.041741	24363	10	0.344367	eqtl-a-ENSG00000052749	rs117072213	T	C	0.0206605	RRP12	TRUE	reported	igd	0.00278596	68.0584
98838735	1.73241e-08	0.012313	31355	10	0.069407	eqtl-a-ENSG00000052749	rs2817684	A	C	0.370091	RRP12	TRUE	reported	igd	0.00101235	31.7725
99493423	5.31374e-36	0.0118893	31231	10	0.148937	eqtl-a-ENSG00000052749	rs10882992	G	A	0.546433	RRP12	TRUE	reported	igd	0.00499954	156.915
99183402	1e-200	0.0123103	31684	10	-0.428733	eqtl-a-ENSG00000052749	rs928603	C	T	0.313597	RRP12	TRUE	reported	igd	0.0368707	1212.86
98948238	1e-200	0.011999	29569	10	0.409581	eqtl-a-ENSG00000052749	rs701802	A	G	0.349249	RRP12	TRUE	reported	igd	0.0379112	1165.09
111884608	9.08239e-14	0.0119224	28418	12	0.0888671	eqtl-a-ENSG00000052749	rs3184504	C	T	0.542056	RRP12	TRUE	reported	igd	0.00195125	55.5551
16170764	3.06288e-08	0.0118983	31569	17	0.0658905	eqtl-a-ENSG00000052749	rs7210990	A	C	0.481977	RRP12	TRUE	reported	igd	0.000970495	30.6654
50370254	1.88101e-08	0.016663	30037	7	0.0936925	eqtl-a-ENSG00000053254	rs149007767	T	C	0.149708	FOXN3	TRUE	reported	igd	0.00105145	31.6136
89824529	5.42375e-16	0.0154421	30122	14	-0.125103	eqtl-a-ENSG00000053254	rs2241123	A	G	0.180412	FOXN3	TRUE	reported	igd	0.00217417	65.6287
89914111	3.19669e-12	0.0259411	29790	14	0.180781	eqtl-a-ENSG00000053254	rs11845173	C	T	0.0555443	FOXN3	TRUE	reported	igd	0.00162761	48.5623
19638309	1.79061e-169	0.0131441	31261	1	0.364734	eqtl-a-ENSG00000053371	rs2227295	G	A	0.735737	AKR7A2	TRUE	reported	igd	0.0240392	769.951
19881561	5.88979e-13	0.032317	25906	1	0.232786	eqtl-a-ENSG00000053371	rs114931199	T	C	0.0350199	AKR7A2	TRUE	reported	igd	0.00199886	51.8822
19344952	1.22011e-23	0.0118614	31568	1	-0.118874	eqtl-a-ENSG00000053371	rs7547804	C	A	0.50134	AKR7A2	TRUE	reported	igd	0.00317158	100.433
19537755	6.6115e-12	0.0165343	31684	1	-0.11352	eqtl-a-ENSG00000053371	rs10158092	A	C	0.152354	AKR7A2	TRUE	reported	igd	0.00148555	47.1352
25026195	6.95665e-11	0.0169835	31355	4	0.110763	eqtl-a-ENSG00000053900	rs2080213	A	G	0.142846	ANAPC4	TRUE	reported	igd	0.00135469	42.5312
25111387	1e-200	0.0114237	28917	4	-0.423245	eqtl-a-ENSG00000053900	rs6852497	A	G	0.44883	ANAPC4	TRUE	reported	igd	0.0453185	1372.59
25559877	6.74217e-12	0.0121201	29155	4	0.0831815	eqtl-a-ENSG00000053900	rs7658843	T	A	0.401723	ANAPC4	TRUE	reported	igd	0.00161297	47.099
25457661	2.60675e-35	0.0151528	30746	4	-0.187894	eqtl-a-ENSG00000053900	rs1996183	A	C	0.187936	ANAPC4	TRUE	reported	igd	0.00497605	153.749
25048652	7.80908e-21	0.0188043	31231	4	-0.176047	eqtl-a-ENSG00000053900	rs987350	T	G	0.112135	ANAPC4	TRUE	reported	igd	0.00279859	87.6426
139621919	2.93853e-09	0.0302856	20635	9	0.179742	eqtl-a-ENSG00000054148	rs945382	G	C	0.959865	PHPT1	TRUE	reported	igd	0.00170405	35.2196
139940653	1.09159e-09	0.0119671	21039	9	-0.072943	eqtl-a-ENSG00000054148	rs28705707	A	C	0.442558	PHPT1	TRUE	reported	igd	0.00176278	37.1491
139736198	1e-200	0.0144988	27310	9	-0.442903	eqtl-a-ENSG00000054148	rs2077581	C	A	0.803216	PHPT1	TRUE	reported	igd	0.03304	933.085
139936141	7.81808e-39	0.0238306	19532	9	0.310615	eqtl-a-ENSG00000054179	rs13289619	A	G	0.0659888	ENTPD2	TRUE	reported	igd	0.00862317	169.875
139969197	1e-200	0.0119139	21095	9	-0.378221	eqtl-a-ENSG00000054179	rs11794029	C	G	0.369351	ENTPD2	TRUE	reported	igd	0.0455969	1007.73
16170764	8.07737e-10	0.0118953	31569	17	-0.0730755	eqtl-a-ENSG00000054179	rs7210990	A	C	0.481977	ENTPD2	TRUE	reported	igd	0.00119402	37.7368
160759705	2.55094e-58	0.0287565	25443	2	0.462974	eqtl-a-ENSG00000054219	rs12692574	C	T	0.956	LY75	TRUE	reported	igd	0.0100849	259.183
160908063	1.09977e-19	0.0390539	21459	2	-0.354547	eqtl-a-ENSG00000054219	rs76797039	T	C	0.0236498	LY75	TRUE	reported	igd	0.003826	82.4097
161378675	5.18263e-09	0.0437883	21376	2	0.255781	eqtl-a-ENSG00000054219	rs75131375	T	C	0.0187827	LY75	TRUE	reported	igd	0.00159368	34.1177
160677559	1e-200	0.0115956	26405	2	0.373933	eqtl-a-ENSG00000054219	rs62175229	T	C	0.567998	LY75	TRUE	reported	igd	0.0378913	1039.84
241807644	6.77798e-22	0.0340273	22600	1	0.327241	eqtl-a-ENSG00000054277	rs72768044	C	G	0.0313793	OPN3	TRUE	reported	igd	0.00407566	92.4788
241905190	8.93511e-13	0.0118862	23727	1	0.0849366	eqtl-a-ENSG00000054277	rs6660811	G	A	0.513286	OPN3	TRUE	reported	igd	0.00214747	51.0584
241775724	1e-200	0.0118505	23173	1	0.471522	eqtl-a-ENSG00000054277	rs658729	T	C	0.652313	OPN3	TRUE	reported	igd	0.0639509	1583.04
39972125	5.18263e-09	0.0118974	23842	7	0.069496	eqtl-a-ENSG00000054277	rs10243593	A	G	0.481416	OPN3	TRUE	reported	igd	0.00142906	34.1176
243511901	1.84884e-31	0.0197217	14261	1	0.230123	eqtl-a-ENSG00000054282	rs80076701	C	G	0.100256	SDCCAG8	TRUE	reported	igd	0.00945703	136.135
243080833	8.37915e-13	0.0124755	14263	1	0.0892623	eqtl-a-ENSG00000054282	rs11576569	T	C	0.34761	SDCCAG8	TRUE	reported	igd	0.00357646	51.187
243207082	1e-200	0.0119863	10248	1	0.370117	eqtl-a-ENSG00000054282	rs12093457	T	C	0.362	SDCCAG8	TRUE	reported	igd	0.0851202	953.286
220243295	2.11057e-13	0.0205703	31684	2	0.151019	eqtl-a-ENSG00000054356	rs6717249	A	G	0.90817	PTPRN	TRUE	reported	igd	0.00169826	53.8957
220145286	1e-200	0.0159429	31683	2	0.484302	eqtl-a-ENSG00000054356	rs2276638	T	C	0.154765	PTPRN	TRUE	reported	igd	0.0283011	922.721
56849749	2.73439e-09	0.012235	31684	3	0.0727593	eqtl-a-ENSG00000054356	rs1354034	C	T	0.618137	PTPRN	TRUE	reported	igd	0.00111492	35.3624
54712308	4.18167e-08	0.0120886	31684	12	0.0662804	eqtl-a-ENSG00000054356	rs10876550	A	G	0.590064	PTPRN	TRUE	reported	igd	0.000947908	30.0601
33944055	1.37626e-13	0.0155539	31185	17	0.115079	eqtl-a-ENSG00000054356	rs16971217	G	C	0.177288	PTPRN	TRUE	reported	igd	0.00175229	54.7376
10199413	1.32312e-91	0.0346489	27924	1	-0.703321	eqtl-a-ENSG00000054523	rs114227524	C	T	0.0295418	KIF1B	TRUE	reported	igd	0.0145408	412
10283428	5.27837e-33	0.0394998	24875	1	-0.472698	eqtl-a-ENSG00000054523	rs78051618	C	A	0.023005	KIF1B	TRUE	reported	igd	0.00572429	143.2
10628463	3.48779e-08	0.0355655	25546	1	0.196151	eqtl-a-ENSG00000054523	rs144911531	G	A	0.0287724	KIF1B	TRUE	reported	igd	0.00118928	30.4151
10225510	1.23709e-11	0.0504348	18215	1	-0.341731	eqtl-a-ENSG00000054523	rs74676568	A	G	0.0140791	KIF1B	TRUE	reported	igd	0.00251412	45.905
10384341	3.5156e-196	0.0446803	23188	1	1.33508	eqtl-a-ENSG00000054523	rs74858192	C	T	0.0169768	KIF1B	TRUE	reported	igd	0.0370775	892.781
9983222	1e-200	0.031317	23975	1	1.06542	eqtl-a-ENSG00000054523	rs12406876	C	A	0.0345767	KIF1B	TRUE	reported	igd	0.0460519	1157.3
10141346	9.27897e-30	0.0275544	31239	1	-0.312196	eqtl-a-ENSG00000054523	rs12068865	A	G	0.0485973	KIF1B	TRUE	reported	igd	0.00409256	128.365
10257752	1e-200	0.0334356	26884	1	1.19249	eqtl-a-ENSG00000054523	rs6541082	G	T	0.0299647	KIF1B	TRUE	reported	igd	0.0451773	1271.92
10568140	2.54683e-111	0.0466923	25930	1	1.04682	eqtl-a-ENSG00000054523	rs79776554	T	C	0.0159434	KIF1B	TRUE	reported	igd	0.0190157	502.597
10689678	1.59184e-15	0.0458555	20548	1	-0.365446	eqtl-a-ENSG00000054523	rs36083022	A	G	0.017062	KIF1B	TRUE	reported	igd	0.00308144	63.507
28724374	1.90239e-17	0.0130939	31355	7	-0.111291	eqtl-a-ENSG00000054523	rs56388170	T	G	0.289189	KIF1B	TRUE	reported	igd	0.00229867	72.2361
28724374	3.6241e-22	0.013084	31141	7	-0.126667	eqtl-a-ENSG00000054654	rs56388170	T	G	0.289189	SYNE2	TRUE	reported	igd	0.0030006	93.7169
111910219	5.9406e-10	0.0119106	28204	12	-0.0737505	eqtl-a-ENSG00000054654	rs10774625	G	A	0.53123	SYNE2	TRUE	reported	igd	0.00135757	38.3382
64696813	1.8578e-146	0.0117108	30836	14	-0.301804	eqtl-a-ENSG00000054654	rs1760988	G	A	0.557555	SYNE2	TRUE	reported	igd	0.0210845	664.123
64173850	4.84953e-21	0.0324512	30419	14	-0.30544	eqtl-a-ENSG00000054654	rs11158502	T	C	0.0346271	SYNE2	TRUE	reported	igd	0.0029039	88.5853
63972057	2.26725e-13	0.0419315	10541	14	-0.307434	eqtl-a-ENSG00000054654	rs147147388	T	C	0.0204903	SYNE2	TRUE	reported	igd	0.00507378	53.7453
56849749	2.16172e-49	0.0121567	26395	3	0.1796	eqtl-a-ENSG00000054793	rs1354034	C	T	0.618137	ATP9A	TRUE	reported	igd	0.00820131	218.247
122365583	8.50354e-11	0.0193738	25896	12	0.125765	eqtl-a-ENSG00000054793	rs7961894	T	C	0.105151	ATP9A	TRUE	reported	igd	0.00162462	42.1363
50458823	4.72172e-37	0.0361376	25966	20	-0.45958	eqtl-a-ENSG00000054793	rs73913735	T	C	0.0275783	ATP9A	TRUE	reported	igd	0.00619016	161.722
1931582	6.64049e-12	0.0123823	26395	20	-0.0850057	eqtl-a-ENSG00000054793	rs6045615	C	A	0.35954	ATP9A	TRUE	reported	igd	0.00178237	47.126
50201820	7.12525e-68	0.029556	25949	20	0.514528	eqtl-a-ENSG00000054793	rs11696348	A	C	0.0414134	ATP9A	TRUE	reported	igd	0.0115442	303.035
50235760	1e-200	0.0167473	26395	20	0.525292	eqtl-a-ENSG00000054793	rs13040403	G	A	0.136777	ATP9A	TRUE	reported	igd	0.0359333	983.737
50418142	1e-200	0.0169606	26279	20	-0.516708	eqtl-a-ENSG00000054793	rs13040027	A	G	0.133318	ATP9A	TRUE	reported	igd	0.0341134	928.058
1819280	1.77542e-11	0.0118886	25086	20	0.0799329	eqtl-a-ENSG00000054793	rs156356	C	T	0.48686	ATP9A	TRUE	reported	igd	0.00179877	45.2017
144385777	1.63271e-08	0.0266277	25735	6	0.150372	eqtl-a-ENSG00000054967	rs149110519	T	C	0.0526158	RELT	TRUE	reported	igd	0.00123767	31.8884
73751481	1.64161e-09	0.0152316	31684	11	0.0918453	eqtl-a-ENSG00000054967	rs12417424	T	G	0.187418	RELT	TRUE	reported	igd	0.00114626	36.3576
73011106	1e-200	0.0136368	31684	11	0.477692	eqtl-a-ENSG00000054967	rs11824050	A	C	0.226596	RELT	TRUE	reported	igd	0.0372846	1227
88589975	9.75439e-14	0.0474316	20510	14	-0.353086	eqtl-a-ENSG00000054983	rs111291798	A	C	0.0159378	GALC	TRUE	reported	igd	0.00269456	55.4094
88334447	2.21269e-10	0.0359567	28251	14	0.228178	eqtl-a-ENSG00000054983	rs12886434	T	C	0.028111	GALC	TRUE	reported	igd	0.00142343	40.2677
88391492	1e-200	0.0156393	30159	14	-0.512083	eqtl-a-ENSG00000054983	rs77593588	G	A	0.160301	GALC	TRUE	reported	igd	0.0343288	1072.06
50427982	3.43005e-41	0.0118887	31684	7	0.159809	eqtl-a-ENSG00000055118	rs6592965	A	G	0.449532	KCNH2	TRUE	reported	igd	0.00567054	180.678
150557748	9.76787e-14	0.0128116	31684	7	-0.0953666	eqtl-a-ENSG00000055118	rs3735076	A	G	0.312845	KCNH2	TRUE	reported	igd	0.00174577	55.4062
150647969	1.78443e-75	0.0135515	25857	7	0.249123	eqtl-a-ENSG00000055118	rs2072413	T	C	0.251769	KCNH2	TRUE	reported	igd	0.0129014	337.924
80800318	2.96319e-08	0.0127956	31569	10	0.070936	eqtl-a-ENSG00000055118	rs11002791	A	G	0.315303	KCNH2	TRUE	reported	igd	0.000972587	30.7316
33946107	5.16654e-25	0.0119441	31355	17	-0.123379	eqtl-a-ENSG00000055118	rs225245	G	A	0.440335	KCNH2	TRUE	reported	igd	0.00339151	106.696
56849749	4.03869e-09	0.0122354	31684	3	-0.0719769	eqtl-a-ENSG00000055163	rs1354034	C	T	0.618137	CYFIP2	TRUE	reported	igd	0.00109103	34.6037
156748889	1.64968e-49	0.0133259	26492	5	0.197119	eqtl-a-ENSG00000055163	rs11957485	G	A	0.268553	CYFIP2	TRUE	reported	igd	0.00819175	218.792
156631551	2.58488e-09	0.012022	31566	5	0.0716031	eqtl-a-ENSG00000055163	rs2421471	G	A	0.425711	CYFIP2	TRUE	reported	igd	0.00112254	35.4718
156863876	5.85599e-13	0.0119618	26563	5	-0.0861681	eqtl-a-ENSG00000055163	rs61614148	A	G	0.442224	CYFIP2	TRUE	reported	igd	0.00194973	51.888
144385777	6.27047e-61	0.0264053	25735	6	0.434837	eqtl-a-ENSG00000055163	rs149110519	T	C	0.0526158	CYFIP2	TRUE	reported	igd	0.0104278	271.167
54685880	9.03046e-09	0.0256192	29836	12	0.147261	eqtl-a-ENSG00000055163	rs35979828	T	C	0.0571059	CYFIP2	TRUE	reported	igd	0.00110617	33.0381
16430149	2.25512e-08	0.0162896	31569	19	0.0910786	eqtl-a-ENSG00000055163	rs75009320	A	G	0.158241	CYFIP2	TRUE	reported	igd	0.000989284	31.2597
149874899	1e-200	0.0114883	22592	6	-0.507464	eqtl-a-ENSG00000055211	rs4869923	G	T	0.380843	GINM1	TRUE	reported	igd	0.0795002	1951.01
150493980	1.81928e-14	0.0134282	25147	6	-0.102895	eqtl-a-ENSG00000055211	rs1886358	G	A	0.266838	GINM1	TRUE	reported	igd	0.00232945	58.7109
149614405	1.19001e-10	0.0171574	21927	6	-0.110504	eqtl-a-ENSG00000055211	rs575924	C	A	0.139419	GINM1	TRUE	reported	igd	0.00188822	41.4776
37049287	8.72369e-16	0.0122607	31684	2	-0.0986193	eqtl-a-ENSG00000055332	rs2372715	A	G	0.375775	EIF2AK2	TRUE	reported	igd	0.00203783	64.6943
37299145	1.02802e-102	0.013391	31684	2	-0.288161	eqtl-a-ENSG00000055332	rs12621276	A	G	0.257657	EIF2AK2	TRUE	reported	igd	0.0144047	463.038
163124051	5.05126e-14	0.0121446	28533	2	0.091456	eqtl-a-ENSG00000055332	rs1990760	T	C	0.603866	EIF2AK2	TRUE	reported	igd	0.00198357	56.7058
159637678	1.58179e-09	0.0188589	30348	3	-0.113826	eqtl-a-ENSG00000055332	rs76830965	A	C	0.111855	EIF2AK2	TRUE	reported	igd	0.00119894	36.4268
50305863	9.63385e-21	0.0127576	31300	7	-0.119154	eqtl-a-ENSG00000055332	rs4917014	G	T	0.316454	EIF2AK2	TRUE	reported	igd	0.00277924	87.2271
32455262	5.97696e-09	0.0126722	31684	9	0.0737217	eqtl-a-ENSG00000055332	rs7045087	C	T	0.326975	EIF2AK2	TRUE	reported	igd	0.00106705	33.8423
139356987	4.49573e-17	0.0130209	27284	9	-0.109362	eqtl-a-ENSG00000055332	rs57994353	C	T	0.294804	EIF2AK2	TRUE	reported	igd	0.00257882	70.5373
50069395	7.69538e-09	0.0119267	31684	10	-0.0688753	eqtl-a-ENSG00000055332	rs2663052	A	G	0.46054	EIF2AK2	TRUE	reported	igd	0.00105145	33.3472
44856641	2.90643e-09	0.0153248	31239	17	0.0909789	eqtl-a-ENSG00000055332	rs199515	C	G	0.815503	EIF2AK2	TRUE	reported	igd	0.00112695	35.2423
76905822	1.3406e-11	0.0356375	30966	17	-0.241052	eqtl-a-ENSG00000055483	rs57816430	A	G	0.0286208	USP36	TRUE	reported	igd	0.0014753	45.7487
76747208	2.11349e-167	0.0309335	25631	17	-0.853047	eqtl-a-ENSG00000055483	rs117781742	T	G	0.0364561	USP36	TRUE	reported	igd	0.0288154	760.421
76877067	1.56207e-11	0.0382182	25266	17	0.257671	eqtl-a-ENSG00000055483	rs139678865	A	G	0.0247887	USP36	TRUE	reported	igd	0.00179586	45.4523
77027877	1.24051e-22	0.0248122	27604	17	-0.242916	eqtl-a-ENSG00000055483	rs12949190	A	G	0.0608538	USP36	TRUE	reported	igd	0.00346022	95.8408
76639714	1e-200	0.0124575	31470	17	0.394238	eqtl-a-ENSG00000055483	rs12950719	A	G	0.307997	USP36	TRUE	reported	igd	0.0308427	1001.45
85467130	9.73644e-81	0.0128492	31470	1	-0.244511	eqtl-a-ENSG00000055732	rs12119445	A	G	0.297982	MCOLN3	TRUE	reported	igd	0.0113757	362.09
85070877	4.75062e-08	0.0124533	31470	1	-0.0679977	eqtl-a-ENSG00000055732	rs2911603	C	T	0.351441	MCOLN3	TRUE	reported	igd	0.00094648	29.8121
112007756	4.37381e-09	0.0119272	28204	12	-0.0700044	eqtl-a-ENSG00000055732	rs653178	T	C	0.539991	MCOLN3	TRUE	reported	igd	0.00121992	34.4463
68591230	9.6917e-13	0.0143505	30971	16	-0.10239	eqtl-a-ENSG00000055732	rs1728785	C	A	0.780371	MCOLN3	TRUE	reported	igd	0.00164101	50.9041
102979243	1.56041e-09	0.0362968	26943	10	-0.21916	eqtl-a-ENSG00000055950	rs77380815	T	C	0.027579	MRPL43	TRUE	reported	igd	0.0013513	36.4547
102547376	2.48028e-18	0.0243947	25692	10	-0.213036	eqtl-a-ENSG00000055950	rs41300237	G	A	0.0631991	MRPL43	TRUE	reported	igd	0.00295958	76.2573
102643010	1e-200	0.0128208	31470	10	0.420663	eqtl-a-ENSG00000055950	rs11595160	A	G	0.723082	MRPL43	TRUE	reported	igd	0.0330775	1076.49
102920746	8.03156e-11	0.0141142	31141	10	0.0917453	eqtl-a-ENSG00000055950	rs10786623	G	A	0.230346	MRPL43	TRUE	reported	igd	0.00135498	42.25
53541364	5.098e-17	0.0234532	26280	3	0.196638	eqtl-a-ENSG00000055955	rs312485	G	A	0.931183	ITIH4	TRUE	reported	igd	0.00266775	70.2907
52321809	4.26187e-65	0.0416107	18397	3	-0.708971	eqtl-a-ENSG00000055955	rs141250728	C	A	0.0204653	ITIH4	TRUE	reported	igd	0.0155346	290.268
51879279	3.90481e-12	0.0149991	25858	3	0.104104	eqtl-a-ENSG00000055955	rs7639080	G	A	0.194911	ITIH4	TRUE	reported	igd	0.00185952	48.1694
52913939	3.25087e-175	0.0326166	23557	3	-0.920464	eqtl-a-ENSG00000055955	rs11716402	T	C	0.0325806	ITIH4	TRUE	reported	igd	0.0327022	796.342
52241835	1e-200	0.0118073	26609	3	0.419377	eqtl-a-ENSG00000055955	rs6802320	C	T	0.370551	ITIH4	TRUE	reported	igd	0.045265	1261.47
123764575	9.97241e-15	0.0217623	27182	9	-0.168431	eqtl-a-ENSG00000056558	rs182550311	C	T	0.0810494	TRAF1	TRUE	reported	igd	0.00219886	59.8966
123148937	1.02944e-17	0.0318752	29911	9	-0.27319	eqtl-a-ENSG00000056558	rs7028860	T	G	0.0359785	TRAF1	TRUE	reported	igd	0.00244978	73.4505
123722148	2.85759e-120	0.0131976	31644	9	0.307751	eqtl-a-ENSG00000056558	rs4310279	A	G	0.732741	TRAF1	TRUE	reported	igd	0.0168934	543.728
53742331	1.44139e-08	0.0124561	31684	3	-0.0706088	eqtl-a-ENSG00000056736	rs2612015	T	G	0.649029	IL17RB	TRUE	reported	igd	0.00101315	32.1311
53794134	3.73508e-21	0.0144722	30077	3	0.136616	eqtl-a-ENSG00000056736	rs79589055	A	G	0.213763	IL17RB	TRUE	reported	igd	0.00295403	89.1056
53899565	5.34564e-114	0.0123378	31684	3	-0.279971	eqtl-a-ENSG00000056736	rs709324	C	T	0.340374	IL17RB	TRUE	reported	igd	0.0159922	514.9
99394613	6.11928e-13	0.0361523	27568	3	0.26022	eqtl-a-ENSG00000057019	rs150747167	A	C	0.0277754	DCBLD2	TRUE	reported	igd	0.00187581	51.8058
98783917	1.2933e-11	0.0431798	27571	3	-0.292297	eqtl-a-ENSG00000057019	rs114582351	C	T	0.0193103	DCBLD2	TRUE	reported	igd	0.00165926	45.8201
98912719	4.53628e-14	0.0204363	30262	3	-0.154179	eqtl-a-ENSG00000057019	rs1066357	G	A	0.0931549	DCBLD2	TRUE	reported	igd	0.00187729	56.9138
98490449	1e-200	0.0227432	30430	3	0.737703	eqtl-a-ENSG00000057019	rs56094988	C	G	0.0684133	DCBLD2	TRUE	reported	igd	0.0334192	1052.04
98585142	5.93608e-87	0.0124055	26857	3	-0.245195	eqtl-a-ENSG00000057019	rs13071075	G	A	0.33869	DCBLD2	TRUE	reported	igd	0.0143372	390.627
179330173	4.7863e-163	0.0131397	25373	1	-0.357548	eqtl-a-ENSG00000057252	rs11581659	T	C	0.265361	SOAT1	TRUE	reported	igd	0.0283553	740.395
179310932	6.14611e-55	0.0269437	28304	1	0.420616	eqtl-a-ENSG00000057252	rs149770566	G	T	0.0505187	SOAT1	TRUE	reported	igd	0.00853662	243.684
178659370	1.25112e-12	0.0416924	22002	1	-0.295995	eqtl-a-ENSG00000057252	rs111491640	A	C	0.0207361	SOAT1	TRUE	reported	igd	0.00228559	50.3983
179007895	6.03671e-63	0.0419099	25836	1	-0.701828	eqtl-a-ENSG00000057252	rs74568172	G	A	0.0201821	SOAT1	TRUE	reported	igd	0.0107378	280.411
179082830	1e-200	0.0284894	31564	1	-0.86932	eqtl-a-ENSG00000057252	rs28913876	A	G	0.0427725	SOAT1	TRUE	reported	igd	0.0286533	931.033
5701833	1e-200	0.0137212	14263	10	-0.475818	eqtl-a-ENSG00000057608	rs871749	A	G	0.223195	GDI2	TRUE	reported	igd	0.0777558	1202.37
5510684	9.13692e-11	0.0332216	11495	10	-0.215289	eqtl-a-ENSG00000057608	rs139635806	A	G	0.0330959	GDI2	TRUE	reported	igd	0.00364007	41.9882
5854393	1.14183e-33	0.0173351	14260	10	0.209643	eqtl-a-ENSG00000057608	rs7902987	T	C	0.134857	GDI2	TRUE	reported	igd	0.0101521	146.234
5898205	2.9662e-44	0.012168	9176	10	-0.169793	eqtl-a-ENSG00000057608	rs12780246	A	G	0.381655	GDI2	TRUE	reported	igd	0.0207792	194.673
148200011	2.113e-17	0.0120366	31569	5	-0.102161	eqtl-a-ENSG00000057704	rs56330463	C	T	0.582097	TMCC3	TRUE	reported	igd	0.00227673	72.0336
95057450	1e-200	0.0126894	31684	12	-0.414753	eqtl-a-ENSG00000057704	rs4237890	T	G	0.286726	TMCC3	TRUE	reported	igd	0.0326178	1068.24
95326129	4.9488e-19	0.0258558	31569	12	0.230468	eqtl-a-ENSG00000057704	rs249162	C	A	0.0558051	TMCC3	TRUE	reported	igd	0.00251046	79.4471
95053135	8.88178e-13	0.014085	31355	12	-0.100666	eqtl-a-ENSG00000057704	rs2651980	C	T	0.768493	TMCC3	TRUE	reported	igd	0.00162644	51.0769
248039451	1.6819e-18	0.0125516	25690	1	-0.11016	eqtl-a-ENSG00000057757	rs3811444	T	C	0.337611	PITHD1	TRUE	reported	igd	0.00298941	77.0222
24077451	1.54882e-09	0.0228378	24976	1	-0.137922	eqtl-a-ENSG00000057757	rs2235541	T	C	0.0730836	PITHD1	TRUE	reported	igd	0.00145815	36.469
173363667	1.18831e-08	0.012088	25690	5	0.0689199	eqtl-a-ENSG00000057757	rs17076724	T	G	0.409824	PITHD1	TRUE	reported	igd	0.00126377	32.5047
139840693	3.58509e-25	0.0118829	25575	6	0.123164	eqtl-a-ENSG00000057757	rs592423	C	A	0.532047	PITHD1	TRUE	reported	igd	0.00418299	107.421
50427982	1.75509e-18	0.0119321	25690	7	0.104669	eqtl-a-ENSG00000057757	rs6592965	A	G	0.449532	PITHD1	TRUE	reported	igd	0.00298634	76.9429
33946107	3.83884e-12	0.0119687	25361	17	0.0831002	eqtl-a-ENSG00000057757	rs225245	G	A	0.440335	PITHD1	TRUE	reported	igd	0.00189723	48.2032
4157072	3.52939e-11	0.0123338	25575	20	0.0816816	eqtl-a-ENSG00000057757	rs6084653	G	C	0.36636	PITHD1	TRUE	reported	igd	0.00171197	43.8552
203704459	9.45802e-17	0.0153812	31017	1	0.12784	eqtl-a-ENSG00000058668	rs16852249	C	T	0.182195	ATP2B4	TRUE	reported	igd	0.00222222	69.0757
61650831	2.75708e-08	0.0155307	31355	8	-0.0862886	eqtl-a-ENSG00000058668	rs7846314	T	A	0.178349	ATP2B4	TRUE	reported	igd	0.000983537	30.8672
111904371	9.54553e-20	0.0118917	28203	12	0.108144	eqtl-a-ENSG00000058668	rs4766578	A	T	0.531061	ATP2B4	TRUE	reported	igd	0.00292382	82.6963
54337886	3.78791e-57	0.0118187	31644	1	-0.188298	eqtl-a-ENSG00000058799	rs10888811	A	G	0.529633	YIPF1	TRUE	reported	igd	0.00795776	253.819
54587634	2.87674e-18	0.0479164	29219	1	-0.417649	eqtl-a-ENSG00000058799	rs12094458	T	G	0.0155888	YIPF1	TRUE	reported	igd	0.00259335	75.967
38143548	6.01035e-12	0.0119211	31643	17	-0.0820109	eqtl-a-ENSG00000058799	rs4065321	T	C	0.539612	YIPF1	TRUE	reported	igd	0.00149343	47.3242
185987803	1.32388e-10	0.0121937	30847	3	-0.0783385	eqtl-a-ENSG00000058866	rs2268832	T	G	0.611594	DGKG	TRUE	reported	igd	0.00133624	41.2716
50370254	7.56136e-21	0.01663	30077	7	-0.155748	eqtl-a-ENSG00000058866	rs149007767	T	C	0.149708	DGKG	TRUE	reported	igd	0.00290778	87.7065
44487404	4.6904e-09	0.0119821	31684	21	0.0701873	eqtl-a-ENSG00000058866	rs2851391	C	T	0.562178	DGKG	TRUE	reported	igd	0.00108179	34.3102
2977365	1e-200	0.0115531	27070	16	0.355993	eqtl-a-ENSG00000059122	rs4786352	T	C	0.463492	FLYWCH1	TRUE	reported	igd	0.0338864	949.41
2988670	1e-200	0.013783	26647	16	0.47941	eqtl-a-ENSG00000059122	rs10221115	G	C	0.220262	FLYWCH1	TRUE	reported	igd	0.0434305	1209.75
3069364	1.75995e-15	0.0125612	23849	16	0.0999544	eqtl-a-ENSG00000059122	rs2717704	C	T	0.337222	FLYWCH1	TRUE	reported	igd	0.00264801	63.3148
85806068	7.60309e-10	0.0120484	31355	2	-0.074134	eqtl-a-ENSG00000059377	rs3731827	C	T	0.418566	TBXAS1	TRUE	reported	igd	0.00120599	37.8572
173205318	2.25268e-16	0.0137059	31355	5	-0.112498	eqtl-a-ENSG00000059377	rs2594836	A	G	0.749651	TBXAS1	TRUE	reported	igd	0.00214405	67.3669
139919975	8.76799e-11	0.0177133	29947	7	-0.114899	eqtl-a-ENSG00000059377	rs62491768	C	G	0.129275	TBXAS1	TRUE	reported	igd	0.00140304	42.0731
139645624	4.83059e-118	0.0213682	31355	7	0.49357	eqtl-a-ENSG00000059377	rs740149	G	A	0.0813769	TBXAS1	TRUE	reported	igd	0.0167312	533.499
139718147	1e-200	0.0118041	31077	7	-0.412889	eqtl-a-ENSG00000059377	rs2240395	G	C	0.373303	TBXAS1	TRUE	reported	igd	0.0378784	1223.41
139334182	5.08405e-09	0.0209755	27211	7	0.122591	eqtl-a-ENSG00000059377	rs6969911	C	A	0.0880761	TBXAS1	TRUE	reported	igd	0.00125373	34.1555
142337790	1.64589e-10	0.0124608	24729	8	-0.079638	eqtl-a-ENSG00000059377	rs6986779	T	C	0.349935	TBXAS1	TRUE	reported	igd	0.00164902	40.8426
234607375	6.18586e-22	0.0220461	31684	1	-0.212225	eqtl-a-ENSG00000059588	rs6697268	T	C	0.0785824	TARBP1	TRUE	reported	igd	0.00291623	92.6621
234456245	8.74782e-31	0.0126	31668	1	0.145348	eqtl-a-ENSG00000059588	rs594646	A	T	0.329824	TARBP1	TRUE	reported	igd	0.00418442	133.061
234761817	1.37246e-12	0.0149978	31553	1	-0.106285	eqtl-a-ENSG00000059588	rs12731560	A	G	0.194917	TARBP1	TRUE	reported	igd	0.00158912	50.2182
234610539	4.45656e-177	0.0115851	26486	1	0.328695	eqtl-a-ENSG00000059588	rs500513	G	C	0.482444	TARBP1	TRUE	reported	igd	0.0294963	804.922
130374461	2.00461e-08	0.0135848	31569	6	-0.0762353	eqtl-a-ENSG00000059588	rs7740107	A	T	0.741827	TARBP1	TRUE	reported	igd	0.000996579	31.4904
152776374	4.99804e-11	0.0172876	24612	4	0.1136	eqtl-a-ENSG00000059691	rs9884140	T	A	0.13691	GATB	TRUE	reported	igd	0.00175137	43.1769
152457180	1e-200	0.0122138	24823	4	-0.3828	eqtl-a-ENSG00000059691	rs2120098	A	T	0.332698	GATB	TRUE	reported	igd	0.0380657	982.217
152607815	9.03649e-100	0.0128324	17591	4	-0.272078	eqtl-a-ENSG00000059691	rs74378409	G	A	0.296225	GATB	TRUE	reported	igd	0.0249185	449.492
153114071	9.82675e-10	0.033537	23497	4	0.204992	eqtl-a-ENSG00000059691	rs2003377	A	G	0.0324657	GATB	TRUE	reported	igd	0.00158753	37.3584
70128317	1.5332e-27	0.0119475	21105	2	0.129917	eqtl-a-ENSG00000059728	rs10187817	A	G	0.437544	MXD1	TRUE	reported	igd	0.00557142	118.232
148200011	8.28133e-15	0.0120416	31355	5	-0.0934825	eqtl-a-ENSG00000059728	rs56330463	C	T	0.582097	MXD1	TRUE	reported	igd	0.00191845	60.2649
50370254	4.04362e-09	0.0166612	29863	7	0.0980079	eqtl-a-ENSG00000059728	rs149007767	T	C	0.149708	MXD1	TRUE	reported	igd	0.00115737	34.6004
148200011	3.1067e-14	0.0120427	28802	5	-0.0914498	eqtl-a-ENSG00000059804	rs56330463	C	T	0.582097	SLC2A3	TRUE	reported	igd	0.00199814	57.6617
28724374	1.15239e-14	0.0130997	28588	7	-0.101144	eqtl-a-ENSG00000059804	rs56388170	T	G	0.289189	SLC2A3	TRUE	reported	igd	0.00208099	59.6111
8069058	6.07575e-16	0.0150921	24516	12	-0.122065	eqtl-a-ENSG00000059804	rs7967655	A	G	0.808537	SLC2A3	TRUE	reported	igd	0.00266119	65.4105
8142798	1.47231e-163	0.0116208	28917	12	-0.316719	eqtl-a-ENSG00000059804	rs7304465	T	C	0.528336	SLC2A3	TRUE	reported	igd	0.0250442	742.756
139840693	4.58775e-25	0.0118831	26494	6	0.122885	eqtl-a-ENSG00000060138	rs592423	C	A	0.532047	YBX3	TRUE	reported	igd	0.00402014	106.931
50427982	5.58856e-17	0.011935	26609	7	-0.0999365	eqtl-a-ENSG00000060138	rs6592965	A	G	0.449532	YBX3	TRUE	reported	igd	0.00262804	70.1085
135860412	2.65399e-11	0.0326881	23337	9	0.217853	eqtl-a-ENSG00000060138	rs73660574	A	G	0.0342189	YBX3	TRUE	reported	igd	0.00189966	44.413
10596936	1.84289e-33	0.0149643	21104	12	0.180386	eqtl-a-ENSG00000060138	rs7968282	T	C	0.194347	YBX3	TRUE	reported	igd	0.0068383	145.295
10912680	1.64589e-12	0.018018	26156	12	-0.127236	eqtl-a-ENSG00000060138	rs59174975	C	T	0.12414	YBX3	TRUE	reported	igd	0.00190287	49.8625
10867400	7.39605e-167	0.0122292	26156	12	-0.336687	eqtl-a-ENSG00000060138	rs7302837	T	C	0.341222	YBX3	TRUE	reported	igd	0.028163	757.92
55977759	1.02341e-08	0.0148404	26493	20	0.0849881	eqtl-a-ENSG00000060138	rs11905479	A	G	0.200782	YBX3	TRUE	reported	igd	0.00123639	32.7938
4157072	7.85597e-17	0.0123226	26494	20	-0.102688	eqtl-a-ENSG00000060138	rs6084653	G	C	0.36636	YBX3	TRUE	reported	igd	0.00261427	69.4388
50370254	1.77664e-13	0.0166497	30077	7	-0.122615	eqtl-a-ENSG00000060558	rs149007767	T	C	0.149708	GNA15	TRUE	reported	igd	0.00179994	54.2307
3136091	2.94307e-17	0.0301094	19488	19	0.254391	eqtl-a-ENSG00000060558	rs117552144	T	C	0.040519	GNA15	TRUE	reported	igd	0.00364959	71.3764
3155736	1.7334e-39	0.0129703	27399	19	0.170542	eqtl-a-ENSG00000060558	rs2074864	C	T	0.295108	GNA15	TRUE	reported	igd	0.00627041	172.875
130968456	1.24165e-118	0.0134049	30688	12	0.310416	eqtl-a-ENSG00000060709	rs11060939	A	G	0.254888	RIMBP2	TRUE	reported	igd	0.0171739	536.207
130978049	1.0162e-08	0.028779	30966	12	0.164846	eqtl-a-ENSG00000060709	rs149345397	A	G	0.0446658	RIMBP2	TRUE	reported	igd	0.00105843	32.8078
130976603	3.29913e-30	0.0471403	23363	12	0.538375	eqtl-a-ENSG00000060709	rs112275476	A	G	0.0160523	RIMBP2	TRUE	reported	igd	0.00555186	130.421
32923364	5.11564e-13	0.0212617	26148	11	-0.153554	eqtl-a-ENSG00000060749	rs61889542	C	T	0.0853573	QSER1	TRUE	reported	igd	0.00199078	52.1547
32674559	3.73164e-55	0.0322243	30927	11	0.504074	eqtl-a-ENSG00000060749	rs11031921	T	A	0.0347387	QSER1	TRUE	reported	igd	0.00784985	244.677
32971965	2.09074e-20	0.0471698	15987	11	0.436684	eqtl-a-ENSG00000060749	rs77146504	C	T	0.0160832	QSER1	TRUE	reported	igd	0.00533234	85.6943
166596266	4.2774e-08	0.0200023	25357	6	-0.109593	eqtl-a-ENSG00000060762	rs34172738	C	T	0.0979426	MPC1	TRUE	reported	igd	0.00118248	30.0173
166639992	1e-200	0.013568	25353	6	0.421122	eqtl-a-ENSG00000060762	rs2024981	T	C	0.235672	MPC1	TRUE	reported	igd	0.0366065	963.274
166730737	1.7346e-34	0.0135278	25476	6	0.165679	eqtl-a-ENSG00000060762	rs9366006	G	A	0.741798	MPC1	TRUE	reported	igd	0.00585329	149.985
166725435	2.72961e-71	0.0124507	25023	6	-0.222284	eqtl-a-ENSG00000060762	rs6935275	G	A	0.337093	MPC1	TRUE	reported	igd	0.0125774	318.709
28724374	1.55453e-13	0.0131021	31355	7	-0.0967234	eqtl-a-ENSG00000060982	rs56388170	T	G	0.289189	BCAT1	TRUE	reported	igd	0.00173508	54.4946
25301921	9.00036e-10	0.015276	31179	12	-0.0935872	eqtl-a-ENSG00000060982	rs7966074	T	C	0.814013	BCAT1	TRUE	reported	igd	0.00120234	37.5306
25129588	5.70164e-106	0.0128177	31684	12	0.280249	eqtl-a-ENSG00000060982	rs11047735	T	C	0.296403	BCAT1	TRUE	reported	igd	0.0148636	478.014
25066607	2.95665e-59	0.0118305	31300	12	0.192042	eqtl-a-ENSG00000060982	rs7305924	T	G	0.539295	BCAT1	TRUE	reported	igd	0.00834836	263.487
24721738	6.69885e-19	0.0353554	29314	12	0.313949	eqtl-a-ENSG00000060982	rs115623448	T	G	0.0290235	BCAT1	TRUE	reported	igd	0.00268266	78.8455
24970588	1e-200	0.0159014	31684	12	-0.680746	eqtl-a-ENSG00000060982	rs2200509	G	T	0.854974	BCAT1	TRUE	reported	igd	0.0546812	1832.62
18389135	3.26671e-09	0.0124646	27399	19	-0.0737618	eqtl-a-ENSG00000060982	rs12608504	G	A	0.65022	BCAT1	TRUE	reported	igd	0.00127649	35.0167
42838550	5.74765e-10	0.0118964	31684	20	0.0737254	eqtl-a-ENSG00000060982	rs2143606	G	A	0.480514	BCAT1	TRUE	reported	igd	0.0012107	38.4039
148200011	3.59203e-10	0.0120505	31569	5	0.0755651	eqtl-a-ENSG00000061273	rs56330463	C	T	0.582097	HDAC7	TRUE	reported	igd	0.00124403	39.3192
28724374	2.48863e-09	0.0131108	31355	7	0.0781707	eqtl-a-ENSG00000061273	rs56388170	T	G	0.289189	HDAC7	TRUE	reported	igd	0.00113248	35.5469
48195052	1.72385e-20	0.0274428	31240	12	-0.254617	eqtl-a-ENSG00000061273	rs11837686	C	T	0.0491687	HDAC7	TRUE	reported	igd	0.00274797	86.0776
47998304	6.29361e-11	0.0119869	31684	12	-0.0783522	eqtl-a-ENSG00000061273	rs624959	G	A	0.435116	HDAC7	TRUE	reported	igd	0.00134668	42.7229
48178513	6.30376e-17	0.0129622	31683	12	0.108359	eqtl-a-ENSG00000061273	rs7972177	G	A	0.299478	HDAC7	TRUE	reported	igd	0.00220084	69.8787
183957860	3.67705e-23	0.0149813	31470	2	-0.148502	eqtl-a-ENSG00000061676	rs10460378	C	A	0.805385	NCKAP1	TRUE	reported	igd	0.00311254	98.2512
183756014	6.64982e-10	0.0119467	31462	2	-0.0737611	eqtl-a-ENSG00000061676	rs7595276	C	T	0.549716	NCKAP1	TRUE	reported	igd	0.00121017	38.1181
183909522	1.79061e-146	0.0130221	31351	2	-0.335618	eqtl-a-ENSG00000061676	rs62190103	T	C	0.724707	NCKAP1	TRUE	reported	igd	0.0207478	664.203
56849749	2.89068e-52	0.0121511	31470	3	0.184855	eqtl-a-ENSG00000061676	rs1354034	C	T	0.618137	NCKAP1	TRUE	reported	igd	0.00730049	231.421
270715	4.27612e-10	0.0140187	31355	11	0.0875299	eqtl-a-ENSG00000061676	rs17655730	C	T	0.234959	NCKAP1	TRUE	reported	igd	0.0012418	38.9825
56849749	1.79061e-188	0.0118944	31684	3	0.348285	eqtl-a-ENSG00000061918	rs1354034	C	T	0.618137	GUCY1B1	TRUE	reported	igd	0.026348	857.348
99192919	5.60402e-13	0.0139722	26161	9	0.100738	eqtl-a-ENSG00000061918	rs10820606	C	A	0.236914	GUCY1B1	TRUE	reported	igd	0.00198308	51.9785
65050659	2.19351e-08	0.0120406	31569	10	0.0673791	eqtl-a-ENSG00000061918	rs7075195	G	A	0.421253	GUCY1B1	TRUE	reported	igd	0.000990975	31.3131
243268	1.76035e-34	0.014245	31569	11	0.174448	eqtl-a-ENSG00000061918	rs505404	G	T	0.222031	GUCY1B1	TRUE	reported	igd	0.00472811	149.961
69212885	3.10742e-11	0.0177925	31684	14	-0.118165	eqtl-a-ENSG00000061918	rs12589699	G	A	0.127908	GUCY1B1	TRUE	reported	igd	0.00139014	44.1038
195760234	6.98232e-12	0.029391	21502	3	0.20157	eqtl-a-ENSG00000061938	rs35356378	G	A	0.0426937	TNK2	TRUE	reported	igd	0.00218271	47.0308
195596907	3.41193e-34	0.011843	26606	3	0.144397	eqtl-a-ENSG00000061938	rs2278034	C	T	0.508438	TNK2	TRUE	reported	igd	0.0055564	148.648
195630374	4.92765e-09	0.0335125	23430	3	0.196038	eqtl-a-ENSG00000061938	rs113021491	A	G	0.0325224	TNK2	TRUE	reported	igd	0.00145835	34.216
144385777	1.95389e-33	0.0265217	20660	6	0.319576	eqtl-a-ENSG00000061938	rs149110519	T	C	0.0526158	TNK2	TRUE	reported	igd	0.00697869	145.179
144385777	4.93606e-08	0.0266297	25735	6	0.145233	eqtl-a-ENSG00000062282	rs149110519	T	C	0.0526158	DGAT2	TRUE	reported	igd	0.00115444	29.7416
75943563	1.24529e-08	0.0250885	29382	11	-0.142839	eqtl-a-ENSG00000062282	rs55768233	A	G	0.0597153	DGAT2	TRUE	reported	igd	0.00110201	32.4127
75513888	9.9954e-85	0.0195277	31569	11	-0.380882	eqtl-a-ENSG00000062282	rs60677263	G	A	0.10057	DGAT2	TRUE	reported	igd	0.0119074	380.409
38163295	2.39889e-09	0.0122492	31569	17	0.0731071	eqtl-a-ENSG00000062282	rs12600856	C	T	0.379553	DGAT2	TRUE	reported	igd	0.00112708	35.6185
85806068	2.46962e-08	0.0120513	25361	2	-0.0671897	eqtl-a-ENSG00000062716	rs3731827	C	T	0.418566	VMP1	TRUE	reported	igd	0.00122416	31.0816
144385777	4.71628e-16	0.0265957	19527	6	-0.21592	eqtl-a-ENSG00000062716	rs149110519	T	C	0.0526158	VMP1	TRUE	reported	igd	0.00336406	65.905
50370254	5.58264e-09	0.0166616	23869	7	0.0971203	eqtl-a-ENSG00000062716	rs149007767	T	C	0.149708	VMP1	TRUE	reported	igd	0.00142146	33.9743
61650831	4.18986e-11	0.0155238	25361	8	0.102413	eqtl-a-ENSG00000062716	rs7846314	T	A	0.178349	VMP1	TRUE	reported	igd	0.00171318	43.5191
40974023	2.54273e-32	0.029127	23069	13	-0.344747	eqtl-a-ENSG00000062716	rs77526211	A	G	0.0432109	VMP1	TRUE	reported	igd	0.00603603	140.079
57842765	5.73984e-31	0.0164531	25476	17	-0.190391	eqtl-a-ENSG00000062716	rs2136695	T	C	0.84695	VMP1	TRUE	reported	igd	0.00522865	133.895
56849749	5.57609e-09	0.0122356	31684	3	-0.0713239	eqtl-a-ENSG00000063169	rs1354034	C	T	0.618137	BICRA	TRUE	reported	igd	0.00107131	33.9776
48105080	2.56448e-79	0.0174587	31684	19	-0.329227	eqtl-a-ENSG00000063169	rs2974225	C	T	0.869649	BICRA	TRUE	reported	igd	0.0110989	355.582
47944037	2.26517e-14	0.0324142	25543	19	-0.247466	eqtl-a-ENSG00000063169	rs148457515	A	G	0.034786	BICRA	TRUE	reported	igd	0.00227666	58.2809
43994648	5.94142e-09	0.0149948	25797	17	0.087249	eqtl-a-ENSG00000063245	rs17649553	T	C	0.195317	EPN1	TRUE	reported	igd	0.00131069	33.8537
56165939	6.23591e-98	0.0442654	25244	19	0.929684	eqtl-a-ENSG00000063245	rs117482400	A	G	0.0178492	EPN1	TRUE	reported	igd	0.0171736	441.07
56162776	2.58048e-14	0.0210168	31683	19	-0.160104	eqtl-a-ENSG00000063245	rs2287791	T	C	0.91247	EPN1	TRUE	reported	igd	0.00182831	58.0288
77909769	1e-200	0.03913	26580	14	1.2489	eqtl-a-ENSG00000063761	rs139791189	T	C	0.0220646	ADCK1	TRUE	reported	igd	0.0369103	1018.6
78296468	1.39894e-39	0.016244	26609	14	-0.213847	eqtl-a-ENSG00000063761	rs10149767	C	T	0.15739	ADCK1	TRUE	reported	igd	0.00647101	173.296
78118334	3.18127e-21	0.0151413	31564	14	0.143186	eqtl-a-ENSG00000063761	rs12881619	C	T	0.810582	ADCK1	TRUE	reported	igd	0.00282523	89.4226
78161131	1e-200	0.0384507	26721	14	1.78783	eqtl-a-ENSG00000063761	rs17825440	T	C	0.0212279	ADCK1	TRUE	reported	igd	0.0748518	2161.78
203281175	1.32041e-08	0.0119208	30362	1	-0.0677506	eqtl-a-ENSG00000063854	rs17534202	C	G	0.535966	HAGH	TRUE	reported	igd	0.00106273	32.2988
60718043	6.82402e-09	0.0163394	31086	2	0.0946901	eqtl-a-ENSG00000063854	rs1427407	G	T	0.842974	HAGH	TRUE	reported	igd	0.0010792	33.5822
154027216	3.77868e-09	0.0201891	31470	5	0.118988	eqtl-a-ENSG00000063854	rs74417235	G	A	0.0958886	HAGH	TRUE	reported	igd	0.00110255	34.7332
139838419	1.17517e-16	0.0118754	31470	6	-0.098396	eqtl-a-ENSG00000063854	rs628751	A	C	0.505619	HAGH	TRUE	reported	igd	0.00217678	68.6485
50427982	2.02582e-53	0.0118655	31470	7	0.182567	eqtl-a-ENSG00000063854	rs6592965	A	G	0.449532	HAGH	TRUE	reported	igd	0.00746657	236.725
1872722	1e-200	0.0164387	28703	16	-0.504094	eqtl-a-ENSG00000063854	rs238678	G	A	0.856514	HAGH	TRUE	reported	igd	0.031722	940.281
1990176	3.32047e-32	0.0168187	19095	16	-0.198687	eqtl-a-ENSG00000063854	rs2815304	A	G	0.14504	HAGH	TRUE	reported	igd	0.00725558	139.543
43831259	4.617e-10	0.0135649	31355	18	0.0845295	eqtl-a-ENSG00000063854	rs9944715	G	A	0.740866	HAGH	TRUE	reported	igd	0.00123691	38.829
4157072	2.97989e-28	0.0123001	31355	20	-0.135575	eqtl-a-ENSG00000063854	rs6084653	G	C	0.36636	HAGH	TRUE	reported	igd	0.00385972	121.483
201643601	2.4498e-08	0.0457655	2912	2	0.255225	eqtl-a-ENSG00000064012	rs35627330	A	G	0.0171703	CASP8	TRUE	reported	igd	0.0105673	31.0793
202164837	7.34514e-152	0.0118923	31350	2	0.312158	eqtl-a-ENSG00000064012	rs7560328	C	A	0.605761	CASP8	TRUE	reported	igd	0.0215049	688.953
201994540	4.95793e-19	0.017017	31355	2	-0.151674	eqtl-a-ENSG00000064012	rs10931931	T	C	0.14173	CASP8	TRUE	reported	igd	0.00252726	79.4381
127009395	2.65308e-10	0.0158282	31355	9	-0.0999981	eqtl-a-ENSG00000064012	rs55793580	T	C	0.169838	CASP8	TRUE	reported	igd	0.00127134	39.911
41363729	2.42829e-47	0.0120957	30549	4	0.17481	eqtl-a-ENSG00000064042	rs6447061	G	A	0.393167	LIMCH1	TRUE	reported	igd	0.0067907	208.854
41373402	6.62217e-22	0.0142716	30551	4	-0.137283	eqtl-a-ENSG00000064042	rs1869286	A	G	0.222124	LIMCH1	TRUE	reported	igd	0.0030196	92.5251
41642833	2.85891e-17	0.012005	30551	4	0.10147	eqtl-a-ENSG00000064042	rs4861123	G	A	0.42619	LIMCH1	TRUE	reported	igd	0.00233298	71.4369
2345621	3.75232e-73	0.0158329	30720	11	-0.286434	eqtl-a-ENSG00000064201	rs11022291	C	T	0.834505	TSPAN32	TRUE	reported	igd	0.0105416	327.265
2306683	1e-200	0.0114432	25437	11	0.407269	eqtl-a-ENSG00000064201	rs10765907	C	T	0.54197	TSPAN32	TRUE	reported	igd	0.0474347	1266.58
2427645	6.53281e-15	0.0295294	21977	11	0.230134	eqtl-a-ENSG00000064201	rs72845802	T	C	0.0422334	TSPAN32	TRUE	reported	igd	0.00275604	60.7313
2271304	2.70085e-15	0.019445	30276	11	-0.153691	eqtl-a-ENSG00000064201	rs77926599	T	C	0.104113	TSPAN32	TRUE	reported	igd	0.00205915	62.4672
98489915	1e-200	0.0115808	31558	3	0.359434	eqtl-a-ENSG00000064225	rs1440152	G	C	0.44757	ST3GAL6	TRUE	reported	igd	0.0296206	963.238
98585142	3.86723e-96	0.0123874	27820	3	-0.257726	eqtl-a-ENSG00000064225	rs13071075	G	A	0.33869	ST3GAL6	TRUE	reported	igd	0.0153212	432.838
98818848	3.21218e-13	0.0127324	26892	3	-0.092759	eqtl-a-ENSG00000064225	rs1851817	C	A	0.679745	ST3GAL6	TRUE	reported	igd	0.00196975	53.0712
148200011	5.97998e-34	0.0120047	31569	5	0.145815	eqtl-a-ENSG00000064225	rs56330463	C	T	0.582097	ST3GAL6	TRUE	reported	igd	0.00465175	147.528
128563014	1e-200	0.0156718	31141	7	-0.505162	eqtl-a-ENSG00000064419	rs2402941	G	A	0.840088	TNPO3	TRUE	reported	igd	0.0322877	1038.95
128725297	1e-200	0.0122826	31355	7	-0.377495	eqtl-a-ENSG00000064419	rs13244090	G	A	0.327017	TNPO3	TRUE	reported	igd	0.0292445	944.526
128823846	6.38117e-22	0.0200827	29616	7	0.19326	eqtl-a-ENSG00000064419	rs6946734	C	T	0.0965865	TNPO3	TRUE	reported	igd	0.00311715	92.5999
19545642	5.95662e-45	0.0242888	28473	19	-0.341694	eqtl-a-ENSG00000064490	rs113564583	G	A	0.0632105	RFXANK	TRUE	reported	igd	0.00690273	197.894
19286077	1e-200	0.0314839	31355	19	1.03439	eqtl-a-ENSG00000064490	rs11671119	T	C	0.0343798	RFXANK	TRUE	reported	igd	0.0332802	1079.35
19303284	1.15027e-12	0.0309931	27284	19	-0.220395	eqtl-a-ENSG00000064490	rs79003009	T	C	0.0382052	RFXANK	TRUE	reported	igd	0.00184996	50.564
21410231	1.59001e-13	0.0120219	31684	1	-0.0887122	eqtl-a-ENSG00000064547	rs4654899	A	C	0.42356	LPAR2	TRUE	reported	igd	0.00171567	54.4494
85794297	4.54046e-13	0.0120333	31684	2	-0.087102	eqtl-a-ENSG00000064547	rs10187424	C	T	0.420816	LPAR2	TRUE	reported	igd	0.00165093	52.3913
178121599	2.27562e-09	0.0130549	31684	5	0.0780263	eqtl-a-ENSG00000064547	rs6866344	G	T	0.293416	LPAR2	TRUE	reported	igd	0.00112617	35.7197
50370254	3.65932e-13	0.0166505	30077	7	0.121012	eqtl-a-ENSG00000064547	rs149007767	T	C	0.149708	LPAR2	TRUE	reported	igd	0.0017531	52.817
19350103	1e-200	0.0169487	31141	19	-0.598327	eqtl-a-ENSG00000064547	rs72999016	A	G	0.130285	LPAR2	TRUE	reported	igd	0.0384796	1246.17
19391045	4.6957e-28	0.031858	28588	19	0.349845	eqtl-a-ENSG00000064547	rs17751021	A	G	0.035895	LPAR2	TRUE	reported	igd	0.00420051	120.582
19793545	1.17733e-36	0.0221722	31684	19	0.280391	eqtl-a-ENSG00000064547	rs56408111	C	T	0.0772107	LPAR2	TRUE	reported	igd	0.00502208	159.913
19406707	1.30407e-26	0.0389691	25749	19	0.416073	eqtl-a-ENSG00000064547	rs74182633	C	A	0.0237013	LPAR2	TRUE	reported	igd	0.00440778	113.989
19499589	2.42159e-31	0.0392884	24433	19	0.457529	eqtl-a-ENSG00000064547	rs117131852	T	C	0.023272	LPAR2	TRUE	reported	igd	0.00551986	135.604
19689231	1.68422e-78	0.0332074	25559	19	0.622885	eqtl-a-ENSG00000064547	rs10415813	G	A	0.967609	LPAR2	TRUE	reported	igd	0.0135789	351.813
154420087	1.42959e-08	0.012309	31484	1	0.0697908	eqtl-a-ENSG00000064601	rs61812598	A	G	0.370648	CTSA	TRUE	reported	igd	0.00102004	32.1457
118153977	6.83597e-11	0.0128667	31569	1	0.083945	eqtl-a-ENSG00000064601	rs826415	G	T	0.308498	CTSA	TRUE	reported	igd	0.00134651	42.5626
43360065	1.38771e-11	0.0136451	26953	2	0.0922315	eqtl-a-ENSG00000064601	rs28498283	T	A	0.254318	CTSA	TRUE	reported	igd	0.00169224	45.6849
56849749	1.03801e-87	0.0120828	31684	3	0.239878	eqtl-a-ENSG00000064601	rs1354034	C	T	0.618137	CTSA	TRUE	reported	igd	0.0122867	394.111
135419018	2.26449e-09	0.0134787	31569	6	0.0805716	eqtl-a-ENSG00000064601	rs9399137	C	T	0.264393	CTSA	TRUE	reported	igd	0.00113062	35.7306
243268	2.50207e-13	0.0142933	31569	11	0.104612	eqtl-a-ENSG00000064601	rs505404	G	T	0.222031	CTSA	TRUE	reported	igd	0.00169395	53.5637
122216910	1.47843e-14	0.0190102	30031	12	0.146181	eqtl-a-ENSG00000064601	rs11553699	G	A	0.10963	CTSA	TRUE	reported	igd	0.0019651	59.1261
54685880	2.88602e-33	0.0255189	29836	12	-0.306663	eqtl-a-ENSG00000064601	rs35979828	T	C	0.0571059	CTSA	TRUE	reported	igd	0.00481683	144.401
33884804	3.26498e-08	0.0155075	31684	17	0.0857053	eqtl-a-ENSG00000064601	rs10512472	C	T	0.179037	CTSA	TRUE	reported	igd	0.000963104	30.5425
44603963	4.49573e-46	0.0160228	31566	20	0.228323	eqtl-a-ENSG00000064601	rs6017717	C	G	0.162395	CTSA	TRUE	reported	igd	0.00639173	203.046
19841752	5.71808e-09	0.0261391	23513	19	-0.152252	eqtl-a-ENSG00000064607	rs12608822	T	C	0.0547144	SUGP2	TRUE	reported	igd	0.00144082	33.9241
19375822	2.85338e-08	0.0312781	22963	19	-0.173597	eqtl-a-ENSG00000064607	rs78538967	C	T	0.0375386	SUGP2	TRUE	reported	igd	0.00133965	30.8011
19098258	1e-200	0.0130018	26490	19	-0.578094	eqtl-a-ENSG00000064607	rs2107263	A	G	0.757286	SUGP2	TRUE	reported	igd	0.0694463	1976.77
54685880	4.13752e-09	0.0256178	29836	12	0.150602	eqtl-a-ENSG00000064666	rs35979828	T	C	0.0571059	CNN2	TRUE	reported	igd	0.001157	34.558
1135485	2.12227e-12	0.0239234	23284	19	0.168095	eqtl-a-ENSG00000064666	rs11880562	G	A	0.0660388	CNN2	TRUE	reported	igd	0.00211586	49.3658
1005834	1e-200	0.0186127	20249	19	-0.574884	eqtl-a-ENSG00000064666	rs116977028	A	T	0.107289	CNN2	TRUE	reported	igd	0.044993	953.891
1086352	3.89583e-36	0.0119077	19278	19	-0.149462	eqtl-a-ENSG00000064666	rs12471	A	C	0.554179	CNN2	TRUE	reported	igd	0.00810605	157.529
1055718	3.62243e-184	0.0220318	20500	19	-0.637627	eqtl-a-ENSG00000064687	rs113337161	T	C	0.0744293	ABCA7	TRUE	reported	igd	0.0392544	837.512
1021639	1.09926e-60	0.0420869	17396	19	-0.691631	eqtl-a-ENSG00000064687	rs150244663	T	C	0.0200239	ABCA7	TRUE	reported	igd	0.0152868	270.026
1258940	2.13845e-14	0.0418177	10464	19	-0.319567	eqtl-a-ENSG00000064687	rs117875320	T	G	0.0205975	ABCA7	TRUE	reported	igd	0.00554995	58.3876
83756393	1.65234e-45	0.0127721	31684	15	0.180837	eqtl-a-ENSG00000064726	rs13379920	G	A	0.310553	BTBD1	TRUE	reported	igd	0.0062874	200.458
84205754	2.64789e-13	0.0182661	31684	15	0.133547	eqtl-a-ENSG00000064726	rs17158873	C	T	0.120222	BTBD1	TRUE	reported	igd	0.00168424	53.4502
84484897	1.05801e-09	0.0119029	31684	15	-0.0726137	eqtl-a-ENSG00000064726	rs4262914	A	G	0.525161	BTBD1	TRUE	reported	igd	0.00117323	37.2138
182323766	2.48382e-08	0.0119924	25531	2	0.0668494	eqtl-a-ENSG00000064763	rs1375493	A	G	0.565077	FAR2	TRUE	reported	igd	0.00121559	31.0705
173205318	4.33122e-10	0.0137197	25531	5	-0.085634	eqtl-a-ENSG00000064763	rs2594836	A	G	0.749651	FAR2	TRUE	reported	igd	0.00152361	38.9555
148869277	1.2523e-09	0.0123765	25147	7	0.0751677	eqtl-a-ENSG00000064763	rs4727027	A	G	0.639097	FAR2	TRUE	reported	igd	0.00146468	36.8835
127009395	1.39927e-36	0.0157618	25531	9	-0.199107	eqtl-a-ENSG00000064763	rs55793580	T	C	0.169838	FAR2	TRUE	reported	igd	0.00621137	159.561
111884608	3.52046e-14	0.0119216	22380	12	0.0903395	eqtl-a-ENSG00000064763	rs3184504	C	T	0.542056	FAR2	TRUE	reported	igd	0.00255925	57.4179
29300802	2.26032e-08	0.0123143	25531	12	-0.068848	eqtl-a-ENSG00000064763	rs3809188	A	G	0.630067	FAR2	TRUE	reported	igd	0.00122282	31.2557
111785930	3.96004e-71	0.0127273	30935	1	0.226957	eqtl-a-ENSG00000064886	rs1056825	C	T	0.690086	CHI3L2	TRUE	reported	igd	0.0101747	317.97
111823994	1e-200	0.025941	30491	1	0.90592	eqtl-a-ENSG00000064886	rs76275224	T	C	0.0510606	CHI3L2	TRUE	reported	igd	0.0384594	1219.49
112112140	1.1729e-10	0.0465619	23613	1	-0.299989	eqtl-a-ENSG00000064886	rs145439981	C	T	0.0165656	CHI3L2	TRUE	reported	igd	0.00175483	41.5062
111572204	1.27968e-21	0.0127874	30818	1	-0.122135	eqtl-a-ENSG00000064886	rs1282332	G	A	0.313566	CHI3L2	TRUE	reported	igd	0.0029514	91.2195
111741188	1e-200	0.0170641	29328	1	0.829542	eqtl-a-ENSG00000064886	rs41312686	T	C	0.118171	CHI3L2	TRUE	reported	igd	0.0745711	2363.09
111842693	6.45967e-09	0.0160273	24390	1	-0.0930258	eqtl-a-ENSG00000064886	rs12404497	A	G	0.164698	CHI3L2	TRUE	reported	igd	0.00137935	33.6861
35404437	4.87528e-101	0.0132329	25742	6	-0.282385	eqtl-a-ENSG00000065060	rs9462085	A	G	0.732441	BLTP3A	TRUE	reported	igd	0.0173826	455.344
34156790	2.82553e-21	0.0441205	23644	6	0.417782	eqtl-a-ENSG00000065060	rs62398145	C	T	0.0184218	BLTP3A	TRUE	reported	igd	0.00377793	89.6565
34695221	1e-200	0.0228607	25750	6	0.839704	eqtl-a-ENSG00000065060	rs57916801	A	G	0.0662577	BLTP3A	TRUE	reported	igd	0.0497871	1349.09
34468767	1e-200	0.0176206	26081	6	0.586265	eqtl-a-ENSG00000065060	rs73405691	G	A	0.120254	BLTP3A	TRUE	reported	igd	0.0407164	1106.91
34115617	2.54331e-30	0.0333246	22993	6	0.381344	eqtl-a-ENSG00000065060	rs78691829	A	G	0.0326719	BLTP3A	TRUE	reported	igd	0.00566294	130.938
34966411	9.8107e-67	0.0409873	22559	6	0.70735	eqtl-a-ENSG00000065060	rs111314618	A	G	0.0210951	BLTP3A	TRUE	reported	igd	0.0130303	297.805
110060710	2.07014e-111	0.0238268	31684	1	0.534405	eqtl-a-ENSG00000065135	rs56018934	T	C	0.0643955	GNAI3	TRUE	reported	igd	0.0156289	503.016
109648870	5.23805e-10	0.0154077	30744	1	0.0957114	eqtl-a-ENSG00000065135	rs533212	G	C	0.181893	GNAI3	TRUE	reported	igd	0.00125356	38.5854
109894693	1e-200	0.0149049	31684	1	-0.454845	eqtl-a-ENSG00000065135	rs7536292	C	T	0.183115	GNAI3	TRUE	reported	igd	0.0285527	931.196
110155000	9.25124e-95	0.0360265	30044	1	0.744047	eqtl-a-ENSG00000065135	rs116468196	A	C	0.0272338	GNAI3	TRUE	reported	igd	0.0139983	426.508
126149715	1.32779e-09	0.0131048	26440	10	-0.0794675	eqtl-a-ENSG00000065154	rs2176139	A	G	0.710404	OAT	TRUE	reported	igd	0.00138884	36.7693
125755374	5.15157e-09	0.0207028	31196	10	-0.120948	eqtl-a-ENSG00000065154	rs7070561	T	C	0.0906693	OAT	TRUE	reported	igd	0.00109286	34.128
126084645	1.03039e-172	0.0165711	31527	10	-0.464256	eqtl-a-ENSG00000065154	rs9422943	A	G	0.142515	OAT	TRUE	reported	igd	0.0242913	784.847
126090562	2.44625e-41	0.0118487	31528	10	0.159568	eqtl-a-ENSG00000065154	rs2491159	C	T	0.470275	OAT	TRUE	reported	igd	0.00571956	181.352
976709	1e-200	0.0112058	19007	19	-0.49275	eqtl-a-ENSG00000065268	rs11085231	T	A	0.543461	WDR18	TRUE	reported	igd	0.0923375	1933.4
1100217	4.79623e-26	0.026658	20129	19	0.281388	eqtl-a-ENSG00000065268	rs116649696	C	A	0.0521788	WDR18	TRUE	reported	igd	0.00550474	111.407
1064054	9.63385e-11	0.0329136	17997	19	-0.213037	eqtl-a-ENSG00000065268	rs75707890	G	A	0.0337409	WDR18	TRUE	reported	igd	0.00232247	41.8901
52340176	2.16571e-62	0.0217403	31683	6	-0.362408	eqtl-a-ENSG00000065308	rs9474227	C	T	0.079882	TRAM2	TRUE	reported	igd	0.00869452	277.867
52450963	1.1324e-159	0.0125644	30902	6	0.33829	eqtl-a-ENSG00000065308	rs9463800	G	C	0.691234	TRAM2	TRUE	reported	igd	0.0229212	724.881
52393749	2.77715e-23	0.0287394	2434	6	0.285681	eqtl-a-ENSG00000065308	rs143579024	T	C	0.0445768	TRAM2	TRUE	reported	igd	0.0390126	98.7303
75584457	1e-200	0.0215468	28471	16	0.677415	eqtl-a-ENSG00000065457	rs28571860	T	G	0.0772782	ADAT1	TRUE	reported	igd	0.0335521	988.356
75530411	1e-200	0.0115229	27751	16	0.608618	eqtl-a-ENSG00000065457	rs2738805	G	A	0.334958	ADAT1	TRUE	reported	igd	0.0913453	2789.55
75262638	1.75509e-18	0.016338	31355	16	0.14332	eqtl-a-ENSG00000065457	rs77276355	A	G	0.156469	ADAT1	TRUE	reported	igd	0.00244819	76.9464
203281175	7.42574e-09	0.0119203	30362	1	-0.0689125	eqtl-a-ENSG00000065491	rs17534202	C	G	0.535966	TBC1D22B	TRUE	reported	igd	0.00109955	33.419
56849749	3.6166e-13	0.0122275	31470	3	-0.0888852	eqtl-a-ENSG00000065491	rs1354034	C	T	0.618137	TBC1D22B	TRUE	reported	igd	0.00167632	52.8392
37302075	5.75838e-38	0.0166694	31470	6	-0.214719	eqtl-a-ENSG00000065491	rs195413	G	A	0.147864	TBC1D22B	TRUE	reported	igd	0.0052447	165.91
135426573	5.75506e-10	0.013327	31086	6	-0.0825875	eqtl-a-ENSG00000065491	rs4895441	G	A	0.273956	TBC1D22B	TRUE	reported	igd	0.00123385	38.4004
37295170	6.98232e-15	0.0144999	25524	6	-0.11288	eqtl-a-ENSG00000065491	rs9349036	T	C	0.786769	TBC1D22B	TRUE	reported	igd	0.00236878	60.5996
139835780	6.88177e-16	0.0319561	31026	6	-0.257975	eqtl-a-ENSG00000065491	rs668887	A	G	0.964189	TBC1D22B	TRUE	reported	igd	0.00209609	65.1658
118153977	2.11159e-08	0.0128718	31569	1	-0.072113	eqtl-a-ENSG00000065534	rs826415	G	T	0.308498	MYLK	TRUE	reported	igd	0.000993244	31.3849
56849749	6.7112e-26	0.0122026	31684	3	0.128417	eqtl-a-ENSG00000065534	rs1354034	C	T	0.618137	MYLK	TRUE	reported	igd	0.00348325	110.742
123417546	1.22744e-31	0.0205966	28801	3	-0.241047	eqtl-a-ENSG00000065534	rs56193997	C	T	0.0909761	MYLK	TRUE	reported	igd	0.00473309	136.956
135419018	7.16506e-10	0.0134776	31569	6	0.0830559	eqtl-a-ENSG00000065534	rs9399137	C	T	0.264393	MYLK	TRUE	reported	igd	0.00120153	37.9742
100707992	8.87973e-18	0.0123914	31567	9	0.106413	eqtl-a-ENSG00000065534	rs10984466	G	A	0.356829	MYLK	TRUE	reported	igd	0.00233078	73.7431
65066186	1.74864e-11	0.0120364	31684	10	-0.0809506	eqtl-a-ENSG00000065534	rs10761741	T	G	0.420816	MYLK	TRUE	reported	igd	0.00142557	45.2293
202856	1.24919e-09	0.0145488	26110	11	0.0883667	eqtl-a-ENSG00000065534	rs11602954	A	G	0.211758	MYLK	TRUE	reported	igd	0.00141092	36.8884
54687232	2.55971e-09	0.0125544	31185	12	0.0747926	eqtl-a-ENSG00000065534	rs10506328	C	A	0.660666	MYLK	TRUE	reported	igd	0.0011368	35.4893
122216910	1.08069e-30	0.0189611	30031	12	0.218382	eqtl-a-ENSG00000065534	rs11553699	G	A	0.10963	MYLK	TRUE	reported	igd	0.00439767	132.641
1600925	1.73061e-14	0.0123335	31684	20	-0.0945871	eqtl-a-ENSG00000065534	rs11696739	A	G	0.365478	MYLK	TRUE	reported	igd	0.00185287	58.8117
1924707	4.80176e-15	0.0131666	31569	20	-0.103119	eqtl-a-ENSG00000065534	rs13042885	T	C	0.284247	MYLK	TRUE	reported	igd	0.00193922	61.3342
173207353	4.36014e-12	0.0146907	31529	5	-0.101735	eqtl-a-ENSG00000065613	rs360017	G	A	0.793972	SLK	TRUE	reported	igd	0.00151875	47.9544
50370254	5.38394e-15	0.0166456	30037	7	0.130132	eqtl-a-ENSG00000065613	rs149007767	T	C	0.149708	SLK	TRUE	reported	igd	0.00203063	61.114
28724374	1.07669e-09	0.0131101	31315	7	0.0799413	eqtl-a-ENSG00000065613	rs56388170	T	G	0.289189	SLK	TRUE	reported	igd	0.00118594	37.1794
105723183	2.28034e-133	0.0117083	28749	10	-0.287742	eqtl-a-ENSG00000065613	rs10883952	T	C	0.546871	SLK	TRUE	reported	igd	0.0205763	603.933
105998341	2.89935e-22	0.012217	31526	10	0.118554	eqtl-a-ENSG00000065613	rs590610	C	T	0.380676	SLK	TRUE	reported	igd	0.0029781	94.162
105623955	2.88942e-10	0.0120724	31230	10	0.0761129	eqtl-a-ENSG00000065613	rs10883931	T	C	0.412655	SLK	TRUE	reported	igd	0.00127117	39.7467
159506600	7.62255e-09	0.0127978	31684	6	-0.0739292	eqtl-a-ENSG00000065618	rs2451258	T	C	0.685013	COL17A1	TRUE	reported	igd	0.00105212	33.3683
61650831	4.33581e-08	0.0155312	31569	8	-0.0850565	eqtl-a-ENSG00000065618	rs7846314	T	A	0.178349	COL17A1	TRUE	reported	igd	0.000949143	29.9901
131466489	7.45418e-17	0.0183024	28587	9	0.152636	eqtl-a-ENSG00000065618	rs13289095	T	G	0.119513	COL17A1	TRUE	reported	igd	0.00242702	69.5453
105736284	3.95913e-77	0.0150872	31569	10	-0.280453	eqtl-a-ENSG00000065618	rs10883958	A	G	0.813203	COL17A1	TRUE	reported	igd	0.0108272	345.522
11883126	1.12769e-09	0.0322458	28216	10	-0.196383	eqtl-a-ENSG00000065665	rs11257354	A	G	0.0352189	SEC61A2	TRUE	reported	igd	0.00131279	37.0878
12163741	1e-200	0.0117018	30902	10	0.370922	eqtl-a-ENSG00000065665	rs12766360	T	A	0.59219	SEC61A2	TRUE	reported	igd	0.0314903	1004.69
12089892	5.32844e-14	0.050354	19316	10	0.378849	eqtl-a-ENSG00000065665	rs150536510	C	A	0.0141142	SEC61A2	TRUE	reported	igd	0.00292197	56.6004
12239456	7.52489e-72	0.0139134	31482	10	-0.249397	eqtl-a-ENSG00000065665	rs7897943	G	A	0.233385	SEC61A2	TRUE	reported	igd	0.0101028	321.283
6614332	4.2924e-14	0.0121313	31231	10	0.091613	eqtl-a-ENSG00000065675	rs2007252	C	T	0.601334	PRKCQ	TRUE	reported	igd	0.00182273	57.0258
6625378	7.2845e-73	0.0128848	30902	10	-0.232627	eqtl-a-ENSG00000065675	rs2255088	C	T	0.296415	PRKCQ	TRUE	reported	igd	0.0104381	325.939
6508563	7.8361e-13	0.0118821	31684	10	-0.0851247	eqtl-a-ENSG00000065675	rs658230	G	A	0.49705	PRKCQ	TRUE	reported	igd	0.00161727	51.3213
239486566	9.36268e-14	0.0298104	29619	2	0.222082	eqtl-a-ENSG00000065802	rs79676909	T	C	0.041421	ASB1	TRUE	reported	igd	0.00187028	55.496
239203162	3.53167e-08	0.019465	31019	2	-0.107303	eqtl-a-ENSG00000065802	rs4663301	T	A	0.104136	ASB1	TRUE	reported	igd	0.000978728	30.3869
239318389	1e-200	0.0111586	31468	2	0.510276	eqtl-a-ENSG00000065802	rs502349	T	C	0.547112	ASB1	TRUE	reported	igd	0.0623131	2091.04
14700275	2.25372e-61	0.0177657	30431	10	-0.293652	eqtl-a-ENSG00000065809	rs78155027	A	C	0.125972	FAM107B	TRUE	reported	igd	0.00889822	273.195
14512746	1.50141e-41	0.0173467	30935	10	0.234233	eqtl-a-ENSG00000065809	rs7898971	G	A	0.13424	FAM107B	TRUE	reported	igd	0.00585949	182.32
14719488	1e-200	0.0143283	30805	10	0.484419	eqtl-a-ENSG00000065809	rs11259263	C	T	0.199366	FAM107B	TRUE	reported	igd	0.0357774	1142.94
14553644	1e-200	0.0121668	30935	10	-0.369613	eqtl-a-ENSG00000065809	rs7092826	T	G	0.340655	FAM107B	TRUE	reported	igd	0.0289684	922.813
54685880	9.47567e-10	0.0256152	29087	12	0.156716	eqtl-a-ENSG00000065809	rs35979828	T	C	0.0571059	FAM107B	TRUE	reported	igd	0.00128521	37.4284
37894646	2.59753e-09	0.0147826	27305	4	0.0880319	eqtl-a-ENSG00000065882	rs6531595	C	A	0.797161	TBC1D1	TRUE	reported	igd	0.0012971	35.4606
37841430	1.68655e-31	0.0148197	31300	4	0.173039	eqtl-a-ENSG00000065882	rs2261414	T	C	0.199581	TBC1D1	TRUE	reported	igd	0.00433688	136.327
38026106	5.12507e-17	0.0118934	31299	4	-0.0997108	eqtl-a-ENSG00000065882	rs933819	T	C	0.471418	TBC1D1	TRUE	reported	igd	0.00224062	70.2821
37983981	7.16143e-113	0.0177835	30601	4	0.401515	eqtl-a-ENSG00000065882	rs73236866	T	A	0.123311	TBC1D1	TRUE	reported	igd	0.0163855	509.731
135860412	1.27204e-11	0.0326865	6419	9	0.221346	eqtl-a-ENSG00000065978	rs73660574	A	G	0.0342189	YBX1	TRUE	reported	igd	0.00709329	45.8428
27206029	3.90571e-13	0.0161856	6421	17	0.117489	eqtl-a-ENSG00000065978	rs7213285	A	G	0.160464	YBX1	TRUE	reported	igd	0.00813926	52.6746
4157072	5.09918e-12	0.0123321	6421	20	-0.0851249	eqtl-a-ENSG00000065978	rs6084653	G	C	0.36636	YBX1	TRUE	reported	igd	0.0073659	47.6326
10627322	1.85481e-12	0.0138699	30745	19	-0.0977132	eqtl-a-ENSG00000065989	rs10416139	T	C	0.242111	PDE4A	TRUE	reported	igd	0.0016117	49.6285
10447203	2.10863e-23	0.0529871	3428	19	0.52817	eqtl-a-ENSG00000065989	rs147394556	T	C	0.0126896	PDE4A	TRUE	reported	igd	0.0281681	99.301
10532458	5.72532e-62	0.0208894	31568	19	-0.34701	eqtl-a-ENSG00000065989	rs77376335	C	T	0.0872306	PDE4A	TRUE	reported	igd	0.00866573	275.934
212097748	8.97222e-45	0.0122414	31355	1	-0.171859	eqtl-a-ENSG00000066027	rs2970579	A	G	0.370129	PPP2R5A	TRUE	reported	igd	0.00624675	197.086
212889072	1.76116e-12	0.0282359	29143	1	0.199128	eqtl-a-ENSG00000066027	rs61829198	G	A	0.0464309	PPP2R5A	TRUE	reported	igd	0.00170367	49.7315
212357282	6.47143e-127	0.0426328	28645	1	1.02169	eqtl-a-ENSG00000066027	rs146891838	T	C	0.0190921	PPP2R5A	TRUE	reported	igd	0.0196553	574.275
212602590	3.45868e-09	0.0441128	23155	1	0.260623	eqtl-a-ENSG00000066027	rs588058	A	G	0.981499	PPP2R5A	TRUE	reported	igd	0.00150521	34.9027
212442602	3.15573e-42	0.0467711	27725	1	-0.636901	eqtl-a-ENSG00000066027	rs142218926	C	T	0.0162472	PPP2R5A	TRUE	reported	igd	0.00664389	185.42
212346089	1e-200	0.0165249	29693	1	0.749767	eqtl-a-ENSG00000066027	rs10779571	A	G	0.130149	PPP2R5A	TRUE	reported	igd	0.0648349	2058.48
212585781	9.25763e-30	0.0430538	24986	1	-0.487821	eqtl-a-ENSG00000066027	rs183325637	T	C	0.0193109	PPP2R5A	TRUE	reported	igd	0.00511182	128.37
144385777	1.04544e-12	0.0266099	25735	6	0.189583	eqtl-a-ENSG00000066027	rs149110519	T	C	0.0526158	PPP2R5A	TRUE	reported	igd	0.00196849	50.755
50370254	5.10235e-09	0.0166615	30077	7	-0.097363	eqtl-a-ENSG00000066027	rs149007767	T	C	0.149708	PPP2R5A	TRUE	reported	igd	0.00113405	34.1453
38128648	2.22039e-09	0.0119357	31684	17	-0.0713827	eqtl-a-ENSG00000066027	rs3859192	T	C	0.455547	PPP2R5A	TRUE	reported	igd	0.00112761	35.7654
188125120	6.68375e-10	0.0118955	31355	3	-0.0734359	eqtl-a-ENSG00000066084	rs13093110	T	C	0.481579	DIP2B	TRUE	reported	igd	0.001214	38.1087
144385777	2.06771e-09	0.0266239	25521	6	-0.159538	eqtl-a-ENSG00000066084	rs149110519	T	C	0.0526158	DIP2B	TRUE	reported	igd	0.001405	35.9047
50370254	6.77532e-09	0.0166618	29863	7	0.0965817	eqtl-a-ENSG00000066084	rs149007767	T	C	0.149708	DIP2B	TRUE	reported	igd	0.00112389	33.5983
50954191	1.25314e-179	0.0122407	26678	12	-0.349815	eqtl-a-ENSG00000066084	rs12582683	C	A	0.337168	DIP2B	TRUE	reported	igd	0.029704	816.642
50760443	1.90546e-121	0.0124551	27100	12	0.291875	eqtl-a-ENSG00000066084	rs9739363	T	C	0.673794	DIP2B	TRUE	reported	igd	0.0198617	549.12
974606	7.59539e-09	0.0484331	4603	5	-0.279808	eqtl-a-ENSG00000066230	rs114991474	A	G	0.0152994	SLC9A3	TRUE	reported	igd	0.00719875	33.3616
972566	3.19595e-32	0.0329592	4574	5	0.389476	eqtl-a-ENSG00000066230	rs140456511	G	A	0.0334053	SLC9A3	TRUE	reported	igd	0.0296245	139.578
365662	9.85372e-27	0.0341981	5081	5	-0.366019	eqtl-a-ENSG00000066230	rs74533118	G	A	0.0310066	SLC9A3	TRUE	reported	igd	0.0220481	114.507
435631	9.22465e-09	0.0410499	2022	5	-0.235799	eqtl-a-ENSG00000066230	rs11750039	A	G	0.0214319	SLC9A3	TRUE	reported	igd	0.0160564	32.9632
187612	1e-200	0.0191159	5262	5	0.621145	eqtl-a-ENSG00000066230	rs116314028	T	C	0.100241	SLC9A3	TRUE	reported	igd	0.16712	1055.43
502534	7.16473e-93	0.0267695	5913	5	0.547211	eqtl-a-ENSG00000066230	rs77045859	C	A	0.050568	SLC9A3	TRUE	reported	igd	0.0660034	417.717
160567590	4.69462e-59	0.0487382	26507	1	0.789779	eqtl-a-ENSG00000066294	rs115503831	T	C	0.014861	CD84	TRUE	reported	igd	0.00980913	262.567
160471844	1e-200	0.022383	31315	1	-0.7209	eqtl-a-ENSG00000066294	rs2050523	G	A	0.92911	CD84	TRUE	reported	igd	0.0320633	1037.26
160414093	9.10123e-31	0.0146038	31526	1	0.168412	eqtl-a-ENSG00000066294	rs11265403	G	T	0.207674	CD84	TRUE	reported	igd	0.00420066	132.98
47375889	1e-200	0.0311909	27559	11	-1.09005	eqtl-a-ENSG00000066336	rs11570034	G	A	0.0347167	SPI1	TRUE	reported	igd	0.0424366	1221.25
47862640	5.21375e-09	0.0348025	21614	11	0.203254	eqtl-a-ENSG00000066336	rs72895725	G	A	0.0300804	SPI1	TRUE	reported	igd	0.00157557	34.1049
47853793	2.08257e-25	0.0271608	25631	11	0.282926	eqtl-a-ENSG00000066336	rs72895718	T	C	0.0501685	SPI1	TRUE	reported	igd	0.00421561	108.499
29920713	8.3888e-16	0.0119445	7202	6	0.0961328	eqtl-a-ENSG00000066379	rs9260500	C	T	0.553356	POLR1H	TRUE	reported	igd	0.00891385	64.757
29986501	7.58578e-197	0.0231868	4948	6	0.694026	eqtl-a-ENSG00000066379	rs6932091	T	C	0.0663595	POLR1H	TRUE	reported	igd	0.153308	895.559
29944651	8.07607e-42	0.0119658	6784	6	-0.162118	eqtl-a-ENSG00000066379	rs2246068	C	G	0.424016	POLR1H	TRUE	reported	igd	0.026345	183.506
29750776	1.79473e-23	0.0216393	13560	6	0.216045	eqtl-a-ENSG00000066379	rs9468618	T	C	0.0818115	POLR1H	TRUE	reported	igd	0.00729729	99.6639
30393360	3.6116e-12	0.0118952	31470	11	0.0826918	eqtl-a-ENSG00000066382	rs640245	T	C	0.477526	MPPED2	TRUE	reported	igd	0.00153327	48.323
30600383	9.0261e-90	0.0133802	31340	11	0.268809	eqtl-a-ENSG00000066382	rs3781852	T	G	0.259923	MPPED2	TRUE	reported	igd	0.0127147	403.585
30060779	2.044e-10	0.0120641	31352	11	-0.0767024	eqtl-a-ENSG00000066382	rs501477	G	A	0.414518	MPPED2	TRUE	reported	igd	0.00128767	40.4204
128475248	2.14482e-10	0.0360042	29099	5	-0.228648	eqtl-a-ENSG00000066583	rs10080172	T	G	0.0280345	ISOC1	TRUE	reported	igd	0.00138404	40.3273
128525698	8.46253e-10	0.0183273	30688	5	-0.112453	eqtl-a-ENSG00000066583	rs2112699	C	T	0.119449	ISOC1	TRUE	reported	igd	0.0012253	37.6458
128280809	4.50817e-189	0.0131769	26444	5	-0.386456	eqtl-a-ENSG00000066583	rs2577431	C	A	0.259788	ISOC1	TRUE	reported	igd	0.0315025	860.084
128278704	1e-200	0.0128436	27602	5	-0.39021	eqtl-a-ENSG00000066583	rs2526206	C	T	0.279913	ISOC1	TRUE	reported	igd	0.0323591	922.979
128107509	1e-200	0.012123	31343	5	-0.373417	eqtl-a-ENSG00000066583	rs13181669	G	C	0.344593	ISOC1	TRUE	reported	igd	0.0293816	948.725
128370594	1.15213e-28	0.0235855	30964	5	0.261981	eqtl-a-ENSG00000066583	rs141844349	C	A	0.0677125	ISOC1	TRUE	reported	igd	0.00396886	123.373
127840356	6.42688e-19	0.0358038	28129	5	0.318096	eqtl-a-ENSG00000066583	rs115494457	C	T	0.0282792	ISOC1	TRUE	reported	igd	0.00279825	78.9273
50370254	1.17071e-09	0.0166598	29863	7	0.101361	eqtl-a-ENSG00000066583	rs149007767	T	C	0.149708	ISOC1	TRUE	reported	igd	0.00123803	37.0146
66429778	1e-200	0.0217017	29452	8	0.67349	eqtl-a-ENSG00000066855	rs72664750	G	T	0.0762194	MTFR1	TRUE	reported	igd	0.0316654	963.042
66797673	6.85646e-19	0.0331732	29058	8	-0.294485	eqtl-a-ENSG00000066855	rs118107026	A	G	0.0331068	MTFR1	TRUE	reported	igd	0.00270464	78.7992
66839800	2.16721e-38	0.0411466	26497	8	0.533108	eqtl-a-ENSG00000066855	rs143568834	C	T	0.0211231	MTFR1	TRUE	reported	igd	0.0062954	167.853
66560488	1.10662e-119	0.0342748	27155	8	0.797266	eqtl-a-ENSG00000066855	rs140146852	A	G	0.0299366	MTFR1	TRUE	reported	igd	0.0195361	541.034
66546130	1.5787e-65	0.0475897	25440	8	0.813618	eqtl-a-ENSG00000066855	rs141623092	A	C	0.0155659	MTFR1	TRUE	reported	igd	0.0113589	292.268
28303030	4.15738e-10	0.0154844	31355	3	0.0967466	eqtl-a-ENSG00000066923	rs4502545	A	G	0.179583	STAG3	TRUE	reported	igd	0.00124347	39.0351
99635967	1e-200	0.0154524	31141	7	-0.541529	eqtl-a-ENSG00000066923	rs72615157	A	G	0.163071	STAG3	TRUE	reported	igd	0.037942	1228.07
99781192	8.93305e-15	0.0458295	21717	7	0.355353	eqtl-a-ENSG00000066923	rs148654444	C	T	0.0170859	STAG3	TRUE	reported	igd	0.00276076	60.116
99809032	1.04232e-105	0.0294514	27566	7	-0.643115	eqtl-a-ENSG00000066923	rs80044214	T	C	0.0412024	STAG3	TRUE	reported	igd	0.0170037	476.797
99767773	1.02542e-28	0.0444061	27405	7	-0.493707	eqtl-a-ENSG00000066923	rs138791019	A	G	0.018137	STAG3	TRUE	reported	igd	0.00449023	123.601
173363667	3.21159e-09	0.0120869	31684	5	0.0715608	eqtl-a-ENSG00000066926	rs17076724	T	G	0.409824	FECH	TRUE	reported	igd	0.0011051	35.0504
26093141	2.29959e-08	0.0272867	29606	6	-0.15247	eqtl-a-ENSG00000066926	rs1800562	A	G	0.0499676	FECH	TRUE	reported	igd	0.00105349	31.2203
33875262	8.87565e-15	0.0128911	31185	17	-0.0999605	eqtl-a-ENSG00000066926	rs8073060	A	T	0.305723	FECH	TRUE	reported	igd	0.0019244	60.1242
55330585	1.87888e-12	0.0431217	19720	18	-0.303715	eqtl-a-ENSG00000066926	rs144606835	A	G	0.0193581	FECH	TRUE	reported	igd	0.00250924	49.6017
55401529	8.54673e-23	0.0432746	10087	18	-0.42529	eqtl-a-ENSG00000066926	rs144609264	A	C	0.019154	FECH	TRUE	reported	igd	0.00948426	96.5646
55215573	1e-200	0.0153511	31683	18	0.846972	eqtl-a-ENSG00000066926	rs1062010	C	A	0.144543	FECH	TRUE	reported	igd	0.0876578	3043.91
55343687	1.7869e-34	0.0388507	30508	18	-0.475723	eqtl-a-ENSG00000066926	rs35281475	T	C	0.023788	FECH	TRUE	reported	igd	0.00489066	149.928
11297258	9.02298e-10	0.0244649	31569	19	0.149867	eqtl-a-ENSG00000066926	rs12974711	C	T	0.0629954	FECH	TRUE	reported	igd	0.00118727	37.523
4157072	1.88495e-21	0.0123135	31569	20	0.117118	eqtl-a-ENSG00000066926	rs6084653	G	C	0.36636	FECH	TRUE	reported	igd	0.00285746	90.46
37469591	5.64326e-09	0.0119193	31300	22	-0.0694563	eqtl-a-ENSG00000066926	rs4820268	A	G	0.53552	FECH	TRUE	reported	igd	0.00108369	33.9542
130349119	3.83398e-09	0.0141804	31300	6	-0.0835425	eqtl-a-ENSG00000067057	rs6569648	T	C	0.772526	PFKP	TRUE	reported	igd	0.00110767	34.7065
2933379	7.71792e-49	0.0119168	31231	10	0.175031	eqtl-a-ENSG00000067057	rs10794966	G	A	0.565683	PFKP	TRUE	reported	igd	0.00686017	215.716
3135350	1e-200	0.0120425	31355	10	-0.446935	eqtl-a-ENSG00000067057	rs75961101	T	C	0.334304	PFKP	TRUE	reported	igd	0.0420802	1377.3
3167109	1e-200	0.0143561	31558	10	-0.692085	eqtl-a-ENSG00000067057	rs730141	T	C	0.179965	PFKP	TRUE	reported	igd	0.0685924	2323.91
3118666	1.3937e-09	0.0166273	31354	10	-0.100696	eqtl-a-ENSG00000067057	rs58639902	G	A	0.150424	PFKP	TRUE	reported	igd	0.00116837	36.6736
3230735	8.01124e-11	0.0184416	28758	10	-0.119876	eqtl-a-ENSG00000067057	rs56969892	G	A	0.1177	PFKP	TRUE	reported	igd	0.00146714	42.251
3100322	1e-200	0.0225714	28470	10	-0.938852	eqtl-a-ENSG00000067057	rs10736965	G	A	0.933661	PFKP	TRUE	reported	igd	0.0572886	1730
41347517	2.61222e-10	0.0131994	31569	13	-0.0834227	eqtl-a-ENSG00000067057	rs9315786	G	A	0.282623	PFKP	TRUE	reported	igd	0.00126372	39.9423
127009395	9.4254e-12	0.0158246	31569	9	-0.107843	eqtl-a-ENSG00000067082	rs55793580	T	C	0.169838	KLF6	TRUE	reported	igd	0.00146899	46.4399
3818682	2.59759e-08	0.0408165	24857	10	0.227213	eqtl-a-ENSG00000067082	rs78616463	C	T	0.0216864	KLF6	TRUE	reported	igd	0.0012451	30.9856
3910816	2.69464e-14	0.0118792	31568	10	-0.0904267	eqtl-a-ENSG00000067082	rs11252145	T	C	0.501283	KLF6	TRUE	reported	igd	0.00183221	57.9417
111884608	2.95801e-21	0.0119081	28418	12	0.112702	eqtl-a-ENSG00000067082	rs3184504	C	T	0.542056	KLF6	TRUE	reported	igd	0.00314209	89.5669
72561112	2.26548e-08	0.0529438	6612	15	-0.295977	eqtl-a-ENSG00000067141	rs74928164	C	T	0.0127727	NEO1	TRUE	reported	igd	0.00470441	31.2431
73236667	1e-200	0.0189396	31567	15	0.577949	eqtl-a-ENSG00000067141	rs2415214	C	T	0.103314	NEO1	TRUE	reported	igd	0.0286535	931.129
73365051	3.37754e-65	0.0213299	31183	15	0.363718	eqtl-a-ENSG00000067141	rs28462360	G	A	0.083212	NEO1	TRUE	reported	igd	0.00923854	290.753
73453239	5.39014e-18	0.0477473	18767	15	-0.412761	eqtl-a-ENSG00000067141	rs145578343	T	C	0.0157026	NEO1	TRUE	reported	igd	0.00396624	74.7228
71645268	1.18032e-152	0.0116222	31565	8	0.305876	eqtl-a-ENSG00000067167	rs34270993	C	G	0.495772	TRAM1	TRUE	reported	igd	0.0214724	692.607
71464172	2.46093e-24	0.015037	30902	8	0.15306	eqtl-a-ENSG00000067167	rs268590	C	T	0.807372	TRAM1	TRUE	reported	igd	0.00334165	103.603
71666446	1.06047e-89	0.0117371	27307	8	0.235703	eqtl-a-ENSG00000067167	rs13255619	C	T	0.501889	TRAM1	TRUE	reported	igd	0.0145535	403.252
56849749	2.84368e-08	0.012237	31684	3	-0.0679263	eqtl-a-ENSG00000067182	rs1354034	C	T	0.618137	TNFRSF1A	TRUE	reported	igd	0.000971547	30.8105
144385777	3.31818e-19	0.0265823	25735	6	-0.238111	eqtl-a-ENSG00000067182	rs149110519	T	C	0.0526158	TNFRSF1A	TRUE	reported	igd	0.00310812	80.2306
28724374	1.0306e-10	0.013108	31355	7	0.0847115	eqtl-a-ENSG00000067182	rs56388170	T	G	0.289189	TNFRSF1A	TRUE	reported	igd	0.00133023	41.7623
6442346	1e-200	0.0118546	31075	12	-0.37004	eqtl-a-ENSG00000067182	rs1800692	G	A	0.619212	TNFRSF1A	TRUE	reported	igd	0.0304021	974.306
38166879	6.2997e-09	0.0122477	31684	17	0.0711444	eqtl-a-ENSG00000067182	rs8078723	C	T	0.379928	TNFRSF1A	TRUE	reported	igd	0.00106382	33.74
56849749	1.71633e-24	0.0122053	25690	3	0.124663	eqtl-a-ENSG00000067365	rs1354034	C	T	0.618137	METTL22	TRUE	reported	igd	0.0040444	104.314
50427982	3.0903e-11	0.0119459	25690	7	0.0793485	eqtl-a-ENSG00000067365	rs6592965	A	G	0.449532	METTL22	TRUE	reported	igd	0.00171447	44.117
8690917	3.77138e-17	0.0251594	25245	16	-0.211835	eqtl-a-ENSG00000067365	rs34951641	G	A	0.0591844	METTL22	TRUE	reported	igd	0.00280028	70.886
8729124	2.30144e-123	0.013336	25306	16	-0.315021	eqtl-a-ENSG00000067365	rs2302607	A	G	0.258341	METTL22	TRUE	reported	igd	0.0215741	557.948
8739977	1.3712e-31	0.050277	5896	16	-0.587929	eqtl-a-ENSG00000067365	rs1060541	G	A	0.0140773	METTL22	TRUE	reported	igd	0.0226671	136.698
8820312	1.1207e-09	0.0144853	24908	16	-0.0882343	eqtl-a-ENSG00000067365	rs8059762	C	A	0.785689	METTL22	TRUE	reported	igd	0.00148742	37.1009
8462582	1.46016e-11	0.0120205	24908	16	-0.081159	eqtl-a-ENSG00000067365	rs36090319	C	G	0.424943	METTL22	TRUE	reported	igd	0.00182682	45.582
8762414	1.77787e-28	0.0122274	31569	2	0.135345	eqtl-a-ENSG00000067836	rs3896594	G	T	0.377086	ROGDI	TRUE	reported	igd	0.0038661	122.515
135426573	1.13318e-36	0.0132701	31300	6	-0.167854	eqtl-a-ENSG00000067836	rs4895441	G	A	0.273956	ROGDI	TRUE	reported	igd	0.00508577	159.988
50427982	4.12382e-22	0.0119252	31684	7	-0.115291	eqtl-a-ENSG00000067836	rs6592965	A	G	0.449532	ROGDI	TRUE	reported	igd	0.00294131	93.4614
4259996	8.38147e-09	0.0253054	26235	16	0.145774	eqtl-a-ENSG00000067836	rs12923343	C	T	0.941375	ROGDI	TRUE	reported	igd	0.00126329	33.1819
4482400	2.45754e-13	0.0300028	26617	16	-0.219654	eqtl-a-ENSG00000067836	rs34860010	G	A	0.0408736	ROGDI	TRUE	reported	igd	0.00200966	53.5947
4816102	1e-200	0.0121863	28588	16	0.689669	eqtl-a-ENSG00000067836	rs58729822	C	T	0.264237	ROGDI	TRUE	reported	igd	0.100748	3202.63
4498322	1.48525e-14	0.0328198	17937	16	0.252349	eqtl-a-ENSG00000067836	rs11645084	A	G	0.0338983	ROGDI	TRUE	reported	igd	0.00328513	59.113
4631802	1.739e-31	0.0344077	20319	16	0.401666	eqtl-a-ENSG00000067836	rs117837409	G	A	0.0305694	ROGDI	TRUE	reported	igd	0.00666214	136.262
4965785	8.37529e-138	0.013008	31554	16	-0.325037	eqtl-a-ENSG00000067836	rs872297	A	T	0.722535	ROGDI	TRUE	reported	igd	0.0194035	624.334
33875262	5.70033e-15	0.0128907	31185	17	0.100683	eqtl-a-ENSG00000067836	rs8073060	A	T	0.305723	ROGDI	TRUE	reported	igd	0.00195238	61.0002
43831259	1.62592e-17	0.0135488	31569	18	0.115404	eqtl-a-ENSG00000067836	rs9944715	G	A	0.740866	ROGDI	TRUE	reported	igd	0.00229289	72.5458
19473445	5.36636e-10	0.0128154	31683	19	0.0795565	eqtl-a-ENSG00000067836	rs2905424	C	T	0.686812	ROGDI	TRUE	reported	igd	0.00121488	38.5354
240241255	4.00682e-98	0.0119123	31683	2	-0.250436	eqtl-a-ENSG00000068024	rs925738	T	C	0.410854	HDAC4	TRUE	reported	igd	0.0137581	441.952
239970530	7.2277e-132	0.0320312	25847	2	-0.782687	eqtl-a-ENSG00000068024	rs79040455	C	T	0.034301	HDAC4	TRUE	reported	igd	0.0225788	597.03
56849749	2.62452e-08	0.0122369	31684	3	-0.0680961	eqtl-a-ENSG00000068024	rs1354034	C	T	0.618137	HDAC4	TRUE	reported	igd	0.000976422	30.9652
94436851	9.49948e-10	0.0118933	31684	10	-0.0727594	eqtl-a-ENSG00000068024	rs7911264	C	T	0.515223	HDAC4	TRUE	reported	igd	0.00117983	37.4236
50408855	5.48656e-14	0.0374331	27650	3	0.28149	eqtl-a-ENSG00000068028	rs11914549	A	G	0.0258472	RASSF1	TRUE	reported	igd	0.00204095	56.5435
50311900	3.09314e-34	0.0279159	5878	3	-0.340582	eqtl-a-ENSG00000068028	rs2071203	T	C	0.0472099	RASSF1	TRUE	reported	igd	0.0246973	148.796
50015625	2.99089e-13	0.0334272	28215	3	-0.243838	eqtl-a-ENSG00000068028	rs34691305	A	G	0.0326491	RASSF1	TRUE	reported	igd	0.00188237	53.2074
5225447	3.60122e-10	0.0176225	31684	11	0.110504	eqtl-a-ENSG00000068079	rs7950726	A	C	0.130877	IFI35	TRUE	reported	igd	0.00123949	39.3182
41397048	2.84905e-14	0.0333924	29136	17	-0.253942	eqtl-a-ENSG00000068079	rs138923296	G	A	0.0327085	IFI35	TRUE	reported	igd	0.00198099	57.8288
41624590	3.48177e-71	0.0521048	24917	17	-0.929523	eqtl-a-ENSG00000068079	rs77106873	T	C	0.0129271	IFI35	TRUE	reported	igd	0.0126112	318.222
58417413	3.58426e-13	0.0452778	22368	17	-0.329183	eqtl-a-ENSG00000068097	rs149054239	A	G	0.0175215	HEATR6	TRUE	reported	igd	0.0023575	52.8525
58210784	1e-200	0.0255683	31355	17	1.30914	eqtl-a-ENSG00000068097	rs345168	T	C	0.0480023	HEATR6	TRUE	reported	igd	0.0771593	2621.45
58209410	6.26325e-66	0.0494771	11611	17	0.848546	eqtl-a-ENSG00000068097	rs72843518	T	C	0.0143819	HEATR6	TRUE	reported	igd	0.0247063	294.081
57788608	1e-200	0.0251894	30656	17	0.84006	eqtl-a-ENSG00000068097	rs77913816	A	G	0.0547477	HEATR6	TRUE	reported	igd	0.03501	1112.13
57207791	7.18787e-13	0.0123246	31562	17	-0.0884392	eqtl-a-ENSG00000068097	rs12051896	G	A	0.63282	HEATR6	TRUE	reported	igd	0.00162881	51.4892
58470653	5.1074e-13	0.0293764	26317	17	-0.212168	eqtl-a-ENSG00000068097	rs117213633	A	C	0.042722	HEATR6	TRUE	reported	igd	0.00197818	52.159
144385777	3.55067e-10	0.0266207	25735	6	0.166986	eqtl-a-ENSG00000068305	rs149110519	T	C	0.0526158	MEF2A	TRUE	reported	igd	0.00152663	39.3448
50370254	1.74141e-14	0.016647	30077	7	0.127656	eqtl-a-ENSG00000068305	rs149007767	T	C	0.149708	MEF2A	TRUE	reported	igd	0.00195132	58.8006
100004180	1.00231e-10	0.0188783	30935	15	-0.122077	eqtl-a-ENSG00000068305	rs10083668	C	T	0.111543	MEF2A	TRUE	reported	igd	0.00134991	41.8132
100051136	2.31686e-83	0.0117569	31300	15	-0.227418	eqtl-a-ENSG00000068305	rs8026614	T	C	0.481468	MEF2A	TRUE	reported	igd	0.011813	374.142
100186866	1.22011e-54	0.016052	31345	15	0.249883	eqtl-a-ENSG00000068305	rs78547437	C	T	0.161115	MEF2A	TRUE	reported	igd	0.00767189	242.319
86382938	1e-200	0.0369358	28586	2	1.12505	eqtl-a-ENSG00000068615	rs114534559	T	C	0.0249883	REEP1	TRUE	reported	igd	0.0314357	927.723
85983820	6.18785e-09	0.011891	20187	2	0.0691045	eqtl-a-ENSG00000068615	rs56309153	G	A	0.49153	REEP1	TRUE	reported	igd	0.00167024	33.7701
87100752	7.70726e-21	0.025455	23564	2	0.238356	eqtl-a-ENSG00000068615	rs192892473	T	C	0.0576559	REEP1	TRUE	reported	igd	0.00370718	87.6737
86167829	1e-200	0.0130267	31684	2	-0.395599	eqtl-a-ENSG00000068615	rs2033770	T	C	0.732497	REEP1	TRUE	reported	igd	0.028284	922.177
56849749	1.17355e-15	0.0122226	31684	3	-0.0978702	eqtl-a-ENSG00000068615	rs1354034	C	T	0.618137	REEP1	TRUE	reported	igd	0.00201956	64.113
48570686	9.517e-49	0.0197585	28458	3	-0.289924	eqtl-a-ENSG00000068745	rs11710798	C	A	0.0992174	IP6K2	TRUE	reported	igd	0.00750901	215.293
48731961	5.39511e-162	0.0210619	28587	3	0.571244	eqtl-a-ENSG00000068745	rs72929172	G	A	0.082745	IP6K2	TRUE	reported	igd	0.0250868	735.56
48382538	4.76135e-08	0.01243	31560	3	-0.0678666	eqtl-a-ENSG00000068745	rs34008503	A	G	0.354352	IP6K2	TRUE	reported	igd	0.000943676	29.8087
45899902	1.45388e-09	0.0265528	28255	2	-0.160626	eqtl-a-ENSG00000068784	rs80089451	T	C	0.052912	SRBD1	TRUE	reported	igd	0.00129346	36.5915
45662988	2.32772e-10	0.0415252	25149	2	0.263195	eqtl-a-ENSG00000068784	rs7566461	G	A	0.0209226	SRBD1	TRUE	reported	igd	0.00159484	40.1696
45571350	1e-200	0.0117059	31231	2	-0.388077	eqtl-a-ENSG00000068784	rs6717619	C	T	0.600818	SRBD1	TRUE	reported	igd	0.0339953	1099
111884608	1.25256e-16	0.0119169	28418	12	-0.0986472	eqtl-a-ENSG00000068784	rs3184504	C	T	0.542056	SRBD1	TRUE	reported	igd	0.00240549	68.5192
56849749	7.40628e-44	0.0121675	31684	3	0.168992	eqtl-a-ENSG00000068796	rs1354034	C	T	0.618137	KIF2A	TRUE	reported	igd	0.00605137	192.887
61694379	9.81748e-58	0.0118174	31679	5	-0.189272	eqtl-a-ENSG00000068796	rs247264	C	T	0.470456	KIF2A	TRUE	reported	igd	0.00803258	256.508
54712308	2.94971e-10	0.0120844	31684	12	0.0761489	eqtl-a-ENSG00000068796	rs10876550	A	G	0.590064	KIF2A	TRUE	reported	igd	0.00125168	39.7054
33944055	7.41361e-10	0.0155632	31185	17	0.095824	eqtl-a-ENSG00000068796	rs16971217	G	C	0.177288	KIF2A	TRUE	reported	igd	0.00121416	37.9073
54119870	3.16957e-13	0.0251853	31236	2	0.18353	eqtl-a-ENSG00000068878	rs77215245	C	T	0.0591338	PSME4	TRUE	reported	igd	0.00169718	53.0997
54196772	1.17761e-157	0.0201807	31569	2	-0.539868	eqtl-a-ENSG00000068878	rs2293360	G	T	0.0910772	PSME4	TRUE	reported	igd	0.022167	715.608
56849749	2.85023e-08	0.012237	31684	3	-0.0679227	eqtl-a-ENSG00000068878	rs1354034	C	T	0.618137	PSME4	TRUE	reported	igd	0.000971444	30.8072
60725451	1.14446e-33	0.0121226	31355	2	-0.146603	eqtl-a-ENSG00000068971	rs7606173	C	G	0.393094	PPP2R5B	TRUE	reported	igd	0.00464265	146.24
56849749	1.98779e-09	0.0122348	31470	3	-0.0733951	eqtl-a-ENSG00000068971	rs1354034	C	T	0.618137	PPP2R5B	TRUE	reported	igd	0.00114221	35.9843
135426573	9.86279e-15	0.0133169	31086	6	-0.103085	eqtl-a-ENSG00000068971	rs4895441	G	A	0.273956	PPP2R5B	TRUE	reported	igd	0.0019239	59.9179
50427982	1e-200	0.0115435	31470	7	-0.373814	eqtl-a-ENSG00000068971	rs6592965	A	G	0.449532	PPP2R5B	TRUE	reported	igd	0.032248	1048.6
64781891	4.13714e-12	0.0297346	28166	11	-0.206129	eqtl-a-ENSG00000068971	rs58717149	G	T	0.0416649	PPP2R5B	TRUE	reported	igd	0.00170329	48.0533
205198	2e-08	0.0131201	31470	11	-0.0736312	eqtl-a-ENSG00000068971	rs3782123	A	C	0.711357	PPP2R5B	TRUE	reported	igd	0.000999812	31.4936
54698408	1.61399e-13	0.0200039	30530	12	-0.147575	eqtl-a-ENSG00000068971	rs79755767	A	G	0.0977363	PPP2R5B	TRUE	reported	igd	0.00177949	54.4212
27179590	4.24893e-10	0.0144503	27110	17	0.0902366	eqtl-a-ENSG00000068971	rs35033748	C	T	0.215702	PPP2R5B	TRUE	reported	igd	0.00143634	38.9924
33875262	1.87802e-10	0.0129	30971	17	0.0821887	eqtl-a-ENSG00000068971	rs8073060	A	T	0.305723	PPP2R5B	TRUE	reported	igd	0.00130894	40.5898
19473445	3.90301e-14	0.0128069	31469	19	0.0968715	eqtl-a-ENSG00000068971	rs2905424	C	T	0.686812	PPP2R5B	TRUE	reported	igd	0.00181481	57.2106
55991637	3.42847e-13	0.0118835	26118	20	0.0864703	eqtl-a-ENSG00000068971	rs6014993	G	A	0.490224	PPP2R5B	TRUE	reported	igd	0.00202314	52.9434
66500000	1.86638e-188	0.0129598	14263	5	-0.37946	eqtl-a-ENSG00000069020	rs10471698	G	A	0.273798	MAST4	TRUE	reported	igd	0.0566989	857.185
66864214	2.0303e-08	0.0119067	14262	5	0.0667896	eqtl-a-ENSG00000069020	rs9885568	A	G	0.47371	MAST4	TRUE	reported	igd	0.00220139	31.4611
66354787	8.70964e-11	0.0161384	14263	5	-0.104701	eqtl-a-ENSG00000069020	rs152630	G	A	0.161777	MAST4	TRUE	reported	igd	0.00294232	42.0843
71778587	1.13789e-15	0.0314221	29704	17	-0.25172	eqtl-a-ENSG00000069188	rs117431114	A	G	0.0370904	SDK2	TRUE	reported	igd	0.00215582	64.1706
71542216	1e-200	0.0169825	31559	17	-0.524934	eqtl-a-ENSG00000069188	rs11657442	C	A	0.132627	SDK2	TRUE	reported	igd	0.0293853	955.385
71708855	4.60999e-78	0.0132455	31684	17	0.247742	eqtl-a-ENSG00000069188	rs2661611	G	T	0.269834	SDK2	TRUE	reported	igd	0.0109208	349.812
71780602	2.76032e-08	0.0140214	31183	17	0.0779055	eqtl-a-ENSG00000069188	rs9893480	C	G	0.235024	SDK2	TRUE	reported	igd	0.000989022	30.8692
205719513	7.38924e-20	0.029266	29981	1	0.266962	eqtl-a-ENSG00000069275	rs115521489	G	A	0.0429615	NUCKS1	TRUE	reported	igd	0.00276772	83.2038
205646278	1e-200	0.0115251	31567	1	-0.354361	eqtl-a-ENSG00000069275	rs1418653	A	C	0.492677	NUCKS1	TRUE	reported	igd	0.0290773	945.311
205725028	9.50167e-25	0.025214	26609	1	-0.258978	eqtl-a-ENSG00000069275	rs823122	T	C	0.941242	NUCKS1	TRUE	reported	igd	0.00394907	105.49
16170764	1.65798e-09	0.0118959	31355	17	0.0717123	eqtl-a-ENSG00000069399	rs7210990	A	C	0.481977	BCL3	TRUE	reported	igd	0.00115766	36.3383
38128648	1.23367e-16	0.0119219	31470	17	0.0987122	eqtl-a-ENSG00000069399	rs3859192	T	C	0.455547	BCL3	TRUE	reported	igd	0.00217375	68.5525
45242173	8.7882e-09	0.024612	31351	19	0.141585	eqtl-a-ENSG00000069399	rs1531517	A	G	0.0622122	BCL3	TRUE	reported	igd	0.00105446	33.0912
46205686	4.59791e-08	0.0122269	31256	3	0.0668323	eqtl-a-ENSG00000069667	rs7616215	T	C	0.616408	RORA	TRUE	reported	igd	0.000954974	29.8753
60761489	1.75146e-33	0.0158883	31254	15	-0.191588	eqtl-a-ENSG00000069667	rs62003261	C	T	0.166673	RORA	TRUE	reported	igd	0.00463085	145.397
61128890	1.4065e-08	0.0121873	31256	15	0.0691337	eqtl-a-ENSG00000069667	rs341398	A	G	0.390225	RORA	TRUE	reported	igd	0.00102845	32.1764
111871897	2.57537e-09	0.0119022	31470	2	0.0708979	eqtl-a-ENSG00000069696	rs1439287	A	G	0.476061	DRD4	TRUE	reported	igd	0.00112623	35.4801
135837906	2.32632e-08	0.0119736	24977	2	-0.066882	eqtl-a-ENSG00000069696	rs7570971	A	C	0.441154	DRD4	TRUE	reported	igd	0.00124763	31.1985
606770	4.02254e-58	0.0243563	23973	11	-0.391447	eqtl-a-ENSG00000069696	rs72844713	T	C	0.0625523	DRD4	TRUE	reported	igd	0.0106597	258.278
92151760	1.04376e-15	0.0155528	31674	1	0.12476	eqtl-a-ENSG00000069702	rs4658259	C	A	0.177168	TGFBR3	TRUE	reported	igd	0.00202745	64.3437
92022364	9.93345e-33	0.0134524	31556	1	-0.16028	eqtl-a-ENSG00000069702	rs36048657	C	T	0.737076	TGFBR3	TRUE	reported	igd	0.00447845	141.949
56849749	2.27772e-11	0.012231	31684	3	-0.0817911	eqtl-a-ENSG00000069702	rs1354034	C	T	0.618137	TGFBR3	TRUE	reported	igd	0.0014094	44.7158
38051348	2.60549e-10	0.0118868	31300	17	-0.0751332	eqtl-a-ENSG00000069702	rs8067378	G	A	0.497388	TGFBR3	TRUE	reported	igd	0.00127478	39.949
56276168	1e-200	0.0258488	29788	15	0.964238	eqtl-a-ENSG00000069869	rs12101804	A	T	0.0508437	NEDD4	TRUE	reported	igd	0.0446291	1391.42
56274991	2.6485e-48	0.0318057	28960	15	0.464494	eqtl-a-ENSG00000069869	rs117280067	G	A	0.0357756	NEDD4	TRUE	reported	igd	0.0073108	213.265
55591685	2.52703e-08	0.0357727	29100	15	-0.1993	eqtl-a-ENSG00000069869	rs149350059	A	G	0.0284287	NEDD4	TRUE	reported	igd	0.0010655	31.0371
56283412	3.0318e-15	0.0487644	11218	15	-0.384727	eqtl-a-ENSG00000069869	rs17238531	T	C	0.0150578	NEDD4	TRUE	reported	igd	0.00551799	62.2332
56090807	5.37155e-12	0.0253864	30039	15	-0.175044	eqtl-a-ENSG00000069869	rs72732238	C	T	0.0581638	NEDD4	TRUE	reported	igd	0.00158023	47.5405
56299233	5.33335e-61	0.0235382	31684	15	0.387853	eqtl-a-ENSG00000069869	rs62046379	A	G	0.0672517	NEDD4	TRUE	reported	igd	0.00849654	271.494
236102886	1.37899e-10	0.0201173	31569	1	-0.129117	eqtl-a-ENSG00000069943	rs6701752	A	G	0.903393	PIGB	TRUE	reported	igd	0.00130317	41.1908
28277107	5.13925e-09	0.0122846	31569	7	0.0717728	eqtl-a-ENSG00000069943	rs2158799	G	C	0.625845	PIGB	TRUE	reported	igd	0.00108011	34.1327
28724374	1.26707e-18	0.0130914	31355	7	0.115317	eqtl-a-ENSG00000069943	rs56388170	T	G	0.289189	PIGB	TRUE	reported	igd	0.00246851	77.5866
127009395	3.25837e-19	0.0158057	31569	9	-0.141611	eqtl-a-ENSG00000069943	rs55793580	T	C	0.169838	PIGB	TRUE	reported	igd	0.00253631	80.2674
112059557	4.1151e-10	0.0120469	28418	12	-0.0752857	eqtl-a-ENSG00000069943	rs11065979	T	C	0.418831	PIGB	TRUE	reported	igd	0.00137241	39.052
8208244	3.81066e-15	0.0126221	31684	12	0.099222	eqtl-a-ENSG00000069943	rs11057065	T	C	0.669185	PIGB	TRUE	reported	igd	0.00194655	61.791
54685880	1.57217e-20	0.0255711	29836	12	-0.237502	eqtl-a-ENSG00000069943	rs35979828	T	C	0.0571059	PIGB	TRUE	reported	igd	0.00288298	86.2594
55616230	1.77828e-105	0.0131468	23479	15	0.286763	eqtl-a-ENSG00000069943	rs144664389	C	T	0.272549	PIGB	TRUE	reported	igd	0.0198616	475.739
56849749	2.01372e-65	0.0121257	31684	3	0.20713	eqtl-a-ENSG00000069966	rs1354034	C	T	0.618137	GNB5	TRUE	reported	igd	0.00912538	291.773
243268	9.93711e-09	0.0143038	31569	11	0.081988	eqtl-a-ENSG00000069966	rs505404	G	T	0.222031	GNB5	TRUE	reported	igd	0.00103965	32.8526
52581150	5.69115e-52	0.0131494	22235	15	-0.19946	eqtl-a-ENSG00000069966	rs12907952	A	C	0.720036	GNB5	TRUE	reported	igd	0.0102422	230.07
52408438	1e-200	0.0322679	27740	15	0.980092	eqtl-a-ENSG00000069966	rs79774918	C	T	0.0330245	GNB5	TRUE	reported	igd	0.0321868	922.489
128297569	6.51388e-09	0.012172	31569	3	-0.0706315	eqtl-a-ENSG00000069998	rs9880192	C	G	0.392874	HDHD5	TRUE	reported	igd	0.00106549	33.6702
17630393	3.7914e-86	0.0272242	30662	22	0.535538	eqtl-a-ENSG00000069998	rs71326301	T	C	0.0489116	HDHD5	TRUE	reported	igd	0.012463	386.939
17503161	3.22181e-15	0.0146499	30077	22	0.115472	eqtl-a-ENSG00000069998	rs11089393	C	T	0.207303	HDHD5	TRUE	reported	igd	0.00206136	62.1234
17653955	3.96278e-129	0.0147616	31678	22	0.356879	eqtl-a-ENSG00000069998	rs2159068	G	C	0.806432	HDHD5	TRUE	reported	igd	0.0181166	584.45
12481460	1.6335e-09	0.0180762	31480	12	-0.109007	eqtl-a-ENSG00000070018	rs35737962	A	G	0.123348	LRP6	TRUE	reported	igd	0.00115387	36.3636
12263221	4.0281e-19	0.0232818	27053	12	0.208055	eqtl-a-ENSG00000070018	rs139311047	A	C	0.0698653	LRP6	TRUE	reported	igd	0.00294325	79.853
12428341	3.91381e-94	0.0129188	31565	12	0.265906	eqtl-a-ENSG00000070018	rs10845503	A	G	0.290393	LRP6	TRUE	reported	igd	0.0132439	423.628
14610674	2.67178e-11	0.041206	25780	12	0.274589	eqtl-a-ENSG00000070019	rs147200159	A	G	0.0212486	GUCY2C	TRUE	reported	igd	0.00171955	44.4029
14700233	1.34896e-146	0.0120003	31354	12	0.309413	eqtl-a-ENSG00000070019	rs11056020	G	C	0.377194	GUCY2C	TRUE	reported	igd	0.0207629	664.76
14970093	2.14758e-10	0.048081	7459	12	-0.305329	eqtl-a-ENSG00000070019	rs150620413	C	T	0.0155201	GUCY2C	TRUE	reported	igd	0.00537733	40.3156
149761244	6.27625e-18	0.0319377	31138	3	-0.275533	eqtl-a-ENSG00000070087	rs9865402	C	T	0.0358298	PFN2	TRUE	reported	igd	0.00238458	74.4238
149459341	1e-200	0.0123433	30757	3	-0.403643	eqtl-a-ENSG00000070087	rs7633238	G	A	0.684044	PFN2	TRUE	reported	igd	0.0336004	1069.31
149762874	3.93731e-43	0.0354868	28870	3	0.488608	eqtl-a-ENSG00000070087	rs80324146	A	G	0.0285726	PFN2	TRUE	reported	igd	0.00652376	189.565
149789377	8.69961e-53	0.0172853	31026	3	-0.264319	eqtl-a-ENSG00000070087	rs62268859	G	A	0.134798	PFN2	TRUE	reported	igd	0.00748025	233.816
149715493	1.07359e-10	0.0485587	23500	3	-0.3135	eqtl-a-ENSG00000070087	rs114484534	A	G	0.01521	PFN2	TRUE	reported	igd	0.00177053	41.6777
56849749	1.20116e-18	0.0122168	31684	3	0.107686	eqtl-a-ENSG00000070214	rs1354034	C	T	0.618137	SLC44A1	TRUE	reported	igd	0.00244624	77.692
107676577	6.06234e-10	0.0217616	26617	9	-0.134676	eqtl-a-ENSG00000070214	rs62568200	C	A	0.0811902	SLC44A1	TRUE	reported	igd	0.00143686	38.2971
107758309	4.61849e-22	0.0188734	31567	9	0.182253	eqtl-a-ENSG00000070214	rs72736926	G	A	0.111147	SLC44A1	TRUE	reported	igd	0.00294534	93.2441
32432835	1.0116e-10	0.0132872	29827	6	-0.0859032	eqtl-a-ENSG00000070371	rs9268923	T	C	0.276503	CLTCL1	TRUE	reported	igd	0.00139937	41.7948
19556893	1.67109e-08	0.0204576	31680	22	-0.115438	eqtl-a-ENSG00000070371	rs111735701	A	G	0.0931216	CLTCL1	TRUE	reported	igd	0.00100408	31.8391
19203078	1.87802e-52	0.0163728	31684	22	-0.249543	eqtl-a-ENSG00000070371	rs712951	A	G	0.153595	CLTCL1	TRUE	reported	igd	0.00727834	232.283
19153717	1e-200	0.0116065	29498	22	-0.394807	eqtl-a-ENSG00000070371	rs1206470	T	A	0.583446	CLTCL1	TRUE	reported	igd	0.0377454	1157.01
144385777	5.28324e-21	0.0265746	25735	6	-0.249889	eqtl-a-ENSG00000070413	rs149110519	T	C	0.0526158	DGCR2	TRUE	reported	igd	0.0034241	88.4152
28724374	3.19867e-08	0.0131131	31355	7	-0.0725169	eqtl-a-ENSG00000070413	rs56388170	T	G	0.289189	DGCR2	TRUE	reported	igd	0.000974401	30.5802
19123075	1.14288e-106	0.0124224	31684	22	0.272517	eqtl-a-ENSG00000070413	rs2240112	C	T	0.332613	DGCR2	TRUE	reported	igd	0.014962	481.226
74905272	9.85145e-11	0.0201443	29863	17	0.130317	eqtl-a-ENSG00000070495	rs1663457	A	G	0.0963123	JMJD6	TRUE	reported	igd	0.00139945	41.8474
74609930	1e-200	0.0118972	29862	17	-0.361094	eqtl-a-ENSG00000070495	rs12951792	A	G	0.377245	JMJD6	TRUE	reported	igd	0.0299252	921.132
74853960	4.4268e-09	0.0308485	27159	17	-0.180997	eqtl-a-ENSG00000070495	rs57642494	C	T	0.0386252	JMJD6	TRUE	reported	igd	0.00126593	34.4225
131813204	1.72639e-08	0.0131962	31240	5	0.0743938	eqtl-a-ENSG00000070501	rs13164856	C	T	0.283115	POLB	TRUE	reported	igd	0.0010163	31.7796
32587213	1.16931e-09	0.0122234	27594	6	0.0743711	eqtl-a-ENSG00000070501	rs28383314	C	T	0.616346	POLB	TRUE	reported	igd	0.00133976	37.0163
50370254	5.51569e-34	0.016595	30077	7	0.201684	eqtl-a-ENSG00000070501	rs149007767	T	C	0.149708	POLB	TRUE	reported	igd	0.00488682	147.693
28724374	7.37564e-11	0.0131077	31355	7	0.0853701	eqtl-a-ENSG00000070501	rs56388170	T	G	0.289189	POLB	TRUE	reported	igd	0.00135103	42.4161
42157902	3.74369e-99	0.0174343	31300	8	0.368481	eqtl-a-ENSG00000070501	rs2272733	C	T	0.870181	POLB	TRUE	reported	igd	0.0140709	446.677
111865049	3.12104e-14	0.0119128	28418	12	-0.0904537	eqtl-a-ENSG00000070501	rs7310615	G	C	0.537476	POLB	TRUE	reported	igd	0.00202466	57.6493
74609930	1e-200	0.0115885	29862	17	0.482417	eqtl-a-ENSG00000070526	rs12951792	A	G	0.377245	ST6GALNAC1	TRUE	reported	igd	0.0548495	1732.85
74670533	3.5752e-34	0.0236826	31351	17	-0.288661	eqtl-a-ENSG00000070526	rs2898621	C	T	0.933012	ST6GALNAC1	TRUE	reported	igd	0.00471642	148.556
74956874	2.71438e-09	0.0120388	26518	17	-0.0716054	eqtl-a-ENSG00000070526	rs9897325	G	T	0.421273	ST6GALNAC1	TRUE	reported	igd	0.00133231	35.3747
144385777	6.7655e-15	0.0266006	20660	6	0.207187	eqtl-a-ENSG00000070540	rs149110519	T	C	0.0526158	WIPI1	TRUE	reported	igd	0.00292778	60.6597
66373803	7.94694e-45	0.0119549	26609	17	0.167941	eqtl-a-ENSG00000070540	rs9913897	G	A	0.42542	WIPI1	TRUE	reported	igd	0.0073618	197.328
66081073	2.05636e-12	0.0293356	21981	17	0.20625	eqtl-a-ENSG00000070540	rs142077014	C	T	0.0428552	WIPI1	TRUE	reported	igd	0.00224375	49.4263
66279787	2.64728e-16	0.0427899	22504	17	-0.350377	eqtl-a-ENSG00000070540	rs145756130	T	C	0.019641	WIPI1	TRUE	reported	igd	0.00297055	67.0425
66427519	1e-200	0.0120148	25942	17	0.511385	eqtl-a-ENSG00000070540	rs12453629	T	C	0.319655	WIPI1	TRUE	reported	igd	0.0652745	1811.46
35289935	4.11263e-09	0.0467309	26987	9	-0.274754	eqtl-a-ENSG00000070610	rs147272897	T	C	0.0164522	GBA2	TRUE	reported	igd	0.00127929	34.5659
36149031	6.42096e-14	0.0132244	31684	9	0.0991724	eqtl-a-ENSG00000070610	rs7874594	G	T	0.280337	GBA2	TRUE	reported	igd	0.00177182	56.2344
35933176	3.7853e-44	0.0260447	29524	9	0.362983	eqtl-a-ENSG00000070610	rs78395341	C	T	0.0544808	GBA2	TRUE	reported	igd	0.00653598	194.225
35904658	2.08689e-11	0.0361328	20136	9	-0.242083	eqtl-a-ENSG00000070610	rs148816410	A	G	0.0278202	GBA2	TRUE	reported	igd	0.00222426	44.883
35680564	1e-200	0.0132135	31684	9	0.445322	eqtl-a-ENSG00000070610	rs3750433	A	G	0.250554	GBA2	TRUE	reported	igd	0.034608	1135.76
149898499	1.44046e-85	0.0498334	10329	5	-0.976915	eqtl-a-ENSG00000070614	rs150949995	T	C	0.0140845	NDST1	TRUE	reported	igd	0.0358715	384.227
149846995	1e-200	0.0284758	30364	5	-0.904014	eqtl-a-ENSG00000070614	rs112222266	T	G	0.0425877	NDST1	TRUE	reported	igd	0.0321261	1007.79
149857588	4.08507e-16	0.0246373	24471	5	0.200449	eqtl-a-ENSG00000070614	rs111752138	G	T	0.06192	NDST1	TRUE	reported	igd	0.00269772	66.189
149878228	1.47571e-174	0.0381198	26713	5	-1.07373	eqtl-a-ENSG00000070614	rs80147358	A	T	0.023639	NDST1	TRUE	reported	igd	0.028844	793.335
50370254	7.2527e-16	0.0166433	30077	7	-0.134246	eqtl-a-ENSG00000070614	rs149007767	T	C	0.149708	NDST1	TRUE	reported	igd	0.00215849	65.0571
16170764	8.95509e-10	0.0118954	31569	17	0.0728845	eqtl-a-ENSG00000070614	rs7210990	A	C	0.481977	NDST1	TRUE	reported	igd	0.00118778	37.5392
38156712	1.17409e-12	0.012239	31185	17	-0.0869996	eqtl-a-ENSG00000070614	rs4794822	T	C	0.380161	NDST1	TRUE	reported	igd	0.00161768	50.526
97707731	8.55658e-49	0.0121764	31684	7	-0.17876	eqtl-a-ENSG00000070669	rs4729402	T	C	0.378857	ASNS	TRUE	reported	igd	0.00675645	215.514
97300237	1.85396e-76	0.015406	31684	7	0.285101	eqtl-a-ENSG00000070669	rs72615149	A	G	0.177064	ASNS	TRUE	reported	igd	0.0106932	342.445
97362335	1e-200	0.015002	31569	7	-0.493299	eqtl-a-ENSG00000070669	rs2072099	T	G	0.177814	ASNS	TRUE	reported	igd	0.0331158	1081.17
97571568	1e-200	0.0232952	27310	7	-0.788779	eqtl-a-ENSG00000070669	rs61198277	G	A	0.0645379	ASNS	TRUE	reported	igd	0.0402899	1146.43
32663631	2.4555e-08	0.0138362	31137	6	-0.0771563	eqtl-a-ENSG00000070718	rs3129720	C	T	0.755679	AP3M2	TRUE	reported	igd	0.000997697	31.0943
90926612	4.07315e-10	0.0122608	31300	6	-0.0766424	eqtl-a-ENSG00000070718	rs10806425	A	C	0.377483	AP3M2	TRUE	reported	igd	0.00124685	39.0726
28178262	4.71857e-08	0.0139494	31684	7	-0.0761863	eqtl-a-ENSG00000070718	rs4722762	T	G	0.23858	AP3M2	TRUE	reported	igd	0.000940576	29.8274
41685166	9.00928e-09	0.0130237	31684	8	0.0748639	eqtl-a-ENSG00000070718	rs2111807	T	G	0.704066	AP3M2	TRUE	reported	igd	0.0010418	33.0407
41998778	1e-200	0.0115072	31556	8	-0.417673	eqtl-a-ENSG00000070718	rs7823824	A	T	0.427042	AP3M2	TRUE	reported	igd	0.0400764	1317.36
160677375	3.85478e-12	0.0130961	31569	2	0.0909156	eqtl-a-ENSG00000070731	rs12052715	G	C	0.710147	ST6GALNAC2	TRUE	reported	igd	0.0015243	48.1909
50370254	2.34693e-17	0.0166393	30077	7	0.141022	eqtl-a-ENSG00000070731	rs149007767	T	C	0.149708	ST6GALNAC2	TRUE	reported	igd	0.0023825	71.8249
61650831	1.99388e-13	0.015518	31569	8	0.114045	eqtl-a-ENSG00000070731	rs7846314	T	A	0.178349	ST6GALNAC2	TRUE	reported	igd	0.00170796	54.0074
74562570	1e-200	0.0128183	31355	17	-0.44651	eqtl-a-ENSG00000070731	rs3785442	T	C	0.273116	ST6GALNAC2	TRUE	reported	igd	0.0372568	1213.32
74206412	3.76184e-16	0.0121074	29992	17	0.0986255	eqtl-a-ENSG00000070731	rs9900975	C	T	0.597363	ST6GALNAC2	TRUE	reported	igd	0.00220755	66.351
74593616	1e-200	0.0256898	28588	17	-1.21752	eqtl-a-ENSG00000070731	rs7217431	G	A	0.0486752	ST6GALNAC2	TRUE	reported	igd	0.0728449	2245.95
45797505	1e-200	0.0137923	31566	1	0.431367	eqtl-a-ENSG00000070759	rs3219489	G	C	0.224586	TESK2	TRUE	reported	igd	0.0300571	978.122
45987126	5.39846e-09	0.0432696	13233	1	-0.252448	eqtl-a-ENSG00000070759	rs35645395	A	G	0.0192449	TESK2	TRUE	reported	igd	0.00256569	34.034
46620886	7.2845e-13	0.0120947	31555	1	0.086765	eqtl-a-ENSG00000070759	rs1112471	A	C	0.593391	TESK2	TRUE	reported	igd	0.00162826	51.4602
50370254	1.14183e-11	0.0166545	30077	7	0.113042	eqtl-a-ENSG00000070759	rs149007767	T	C	0.149708	TESK2	TRUE	reported	igd	0.00152939	46.0668
22735745	7.11541e-11	0.0453833	20976	1	0.295822	eqtl-a-ENSG00000070831	rs78665342	A	G	0.0174517	CDC42	TRUE	reported	igd	0.00202147	42.4842
22311970	1e-200	0.0118144	31456	1	-0.357888	eqtl-a-ENSG00000070831	rs71638813	T	C	0.608203	CDC42	TRUE	reported	igd	0.0283452	917.579
22346870	1.38931e-91	0.0121453	18585	1	-0.246502	eqtl-a-ENSG00000070831	rs2501294	C	G	0.37091	CDC42	TRUE	reported	igd	0.0216841	411.887
22487036	2.61216e-95	0.0119667	31684	1	0.24787	eqtl-a-ENSG00000070831	rs2744721	C	T	0.599647	CDC42	TRUE	reported	igd	0.0133603	429.014
25070204	1e-200	0.0117875	31139	7	-0.393713	eqtl-a-ENSG00000070882	rs6962912	C	A	0.38283	OSBPL3	TRUE	reported	igd	0.0345879	1115.55
25077628	2.23409e-16	0.0258679	27343	7	-0.212342	eqtl-a-ENSG00000070882	rs76856634	C	T	0.0558002	OSBPL3	TRUE	reported	igd	0.0024583	67.3779
25193360	5.15229e-14	0.0384625	28320	7	0.289545	eqtl-a-ENSG00000070882	rs62451621	C	T	0.0244469	OSBPL3	TRUE	reported	igd	0.00199708	56.6665
24812250	4.00405e-15	0.0137331	31470	7	-0.10787	eqtl-a-ENSG00000070882	rs34155688	T	G	0.249013	OSBPL3	TRUE	reported	igd	0.00195667	61.6931
135837906	1.1958e-09	0.0119711	8269	2	-0.0727917	eqtl-a-ENSG00000070915	rs7570971	A	C	0.441154	SLC12A3	TRUE	reported	igd	0.00445149	36.965
56987765	6.11364e-17	0.0128882	13925	16	-0.107784	eqtl-a-ENSG00000070915	rs56228609	T	C	0.305591	SLC12A3	TRUE	reported	igd	0.0049975	69.9297
56874197	2.92691e-10	0.0121236	14262	16	-0.0764091	eqtl-a-ENSG00000070915	rs1865830	A	G	0.401653	SLC12A3	TRUE	reported	igd	0.0027774	39.7161
85794297	3.16242e-08	0.0120426	31684	2	-0.0666196	eqtl-a-ENSG00000071189	rs10187424	C	T	0.420816	SNX13	TRUE	reported	igd	0.000964949	30.601
17885468	1.79763e-25	0.0178057	31684	7	0.185726	eqtl-a-ENSG00000071189	rs2691614	C	T	0.127006	SNX13	TRUE	reported	igd	0.00342215	108.793
17906180	2.29472e-10	0.045019	27844	7	-0.285429	eqtl-a-ENSG00000071189	rs117912312	G	A	0.0177434	SNX13	TRUE	reported	igd	0.00144161	40.1951
148983139	2.88005e-71	0.0121379	31684	4	0.216666	eqtl-a-ENSG00000071205	rs13109093	C	A	0.378049	ARHGAP10	TRUE	reported	igd	0.00995655	318.616
148514808	5.73865e-09	0.0130477	31569	4	0.0759939	eqtl-a-ENSG00000071205	rs6855339	G	T	0.294029	ARHGAP10	TRUE	reported	igd	0.0010734	33.9205
58963530	1.78649e-30	0.0137615	30415	19	0.157899	eqtl-a-ENSG00000071205	rs11671005	A	G	0.24568	ARHGAP10	TRUE	reported	igd	0.00430986	131.643
57838583	3.26167e-10	0.0147706	31684	4	0.0928468	eqtl-a-ENSG00000071242	rs17087335	T	G	0.203202	RPS6KA2	TRUE	reported	igd	0.00124554	39.5103
166667524	1.99894e-15	0.0127291	31478	6	0.101088	eqtl-a-ENSG00000071242	rs4709108	T	G	0.320134	RPS6KA2	TRUE	reported	igd	0.00199953	63.0632
166751839	9.87188e-57	0.0134477	31684	6	0.213441	eqtl-a-ENSG00000071242	rs4709112	G	A	0.7399	RPS6KA2	TRUE	reported	igd	0.00788824	251.902
167506274	4.14859e-59	0.0241606	31355	6	0.391694	eqtl-a-ENSG00000071242	rs73039162	G	A	0.0636225	RPS6KA2	TRUE	reported	igd	0.00831278	262.815
167359558	1e-200	0.0124563	31355	6	0.387969	eqtl-a-ENSG00000071242	rs2769343	T	C	0.309266	RPS6KA2	TRUE	reported	igd	0.0300107	970.037
167021501	3.11172e-11	0.0201378	27822	6	0.133741	eqtl-a-ENSG00000071242	rs9366033	C	A	0.0963644	RPS6KA2	TRUE	reported	igd	0.00158281	44.1036
77294241	4.66659e-11	0.0131942	31569	14	0.0868339	eqtl-a-ENSG00000071246	rs8006563	C	T	0.282875	VASH1	TRUE	reported	igd	0.00137011	43.3097
76955863	1.72783e-16	0.0173998	29951	14	0.143367	eqtl-a-ENSG00000071246	rs7160216	C	T	0.134547	VASH1	TRUE	reported	igd	0.0022616	67.8861
76965962	1.32954e-28	0.0142377	28797	14	0.157967	eqtl-a-ENSG00000071246	rs4293299	G	T	0.222937	VASH1	TRUE	reported	igd	0.00425651	123.09
77443155	2.62918e-10	0.0118874	31684	14	0.0751176	eqtl-a-ENSG00000071246	rs12435580	C	A	0.49457	VASH1	TRUE	reported	igd	0.0012587	39.9284
77318102	7.51277e-47	0.0256105	28998	14	-0.368131	eqtl-a-ENSG00000071246	rs138298426	A	G	0.0564101	VASH1	TRUE	reported	igd	0.00707485	206.604
77058533	1e-200	0.0122131	30280	14	-0.620509	eqtl-a-ENSG00000071246	rs4903434	A	G	0.721881	VASH1	TRUE	reported	igd	0.0785523	2581.16
77156706	1e-200	0.0142196	31681	14	1.31737	eqtl-a-ENSG00000071246	rs11629010	A	G	0.124427	VASH1	TRUE	reported	igd	0.213169	8582.49
12646409	1.4171e-45	0.0163297	26609	2	0.231382	eqtl-a-ENSG00000071575	rs7594033	A	G	0.155004	TRIB2	TRUE	reported	igd	0.00748875	200.757
12745420	1.56387e-49	0.0118764	26609	2	0.175719	eqtl-a-ENSG00000071575	rs939221	G	A	0.448119	TRIB2	TRUE	reported	igd	0.00815983	218.895
12858078	8.22243e-196	0.0144381	26080	2	0.431009	eqtl-a-ENSG00000071575	rs77773048	A	G	0.199732	TRIB2	TRUE	reported	igd	0.033041	891.085
16442019	6.25475e-09	0.0126581	22704	19	-0.0735386	eqtl-a-ENSG00000071575	rs55908509	A	G	0.3284	TRIB2	TRUE	reported	igd	0.00148438	33.7486
57748369	1.36333e-19	0.012296	24140	20	-0.111342	eqtl-a-ENSG00000071575	rs259981	A	T	0.369389	TRIB2	TRUE	reported	igd	0.00338517	81.9888
145917008	2.27772e-11	0.0440006	9549	8	-0.294228	eqtl-a-ENSG00000071894	rs150600530	T	C	0.0185842	CPSF1	TRUE	reported	igd	0.00466084	44.7054
145660833	2.8655e-86	0.011768	13925	8	0.231659	eqtl-a-ENSG00000071894	rs1010427	A	G	0.53234	CPSF1	TRUE	reported	igd	0.0270755	387.463
145836523	7.46621e-13	0.0412361	10845	8	-0.295687	eqtl-a-ENSG00000071894	rs117136674	C	T	0.0212063	CPSF1	TRUE	reported	igd	0.00471873	51.4078
145571993	1e-200	0.0112864	13925	8	-0.449418	eqtl-a-ENSG00000071894	rs35535975	A	G	0.499977	CPSF1	TRUE	reported	igd	0.102226	1585.36
145030443	5.06641e-14	0.0315147	10840	8	-0.237306	eqtl-a-ENSG00000071894	rs10098685	A	G	0.0368844	CPSF1	TRUE	reported	igd	0.00520351	56.6906
172567568	2.6872e-12	0.0224703	31026	2	-0.157139	eqtl-a-ENSG00000071967	rs12612105	T	C	0.0756354	CYBRD1	TRUE	reported	igd	0.00157377	48.9015
43721508	1.14314e-19	0.0120033	31086	2	0.108921	eqtl-a-ENSG00000071967	rs12478601	T	C	0.574604	CYBRD1	TRUE	reported	igd	0.00264185	82.3368
172117094	1e-200	0.0227109	31470	2	0.746049	eqtl-a-ENSG00000071967	rs11684292	T	G	0.0684919	CYBRD1	TRUE	reported	igd	0.0331533	1079.04
171928034	4.56667e-33	0.016254	31020	2	-0.194708	eqtl-a-ENSG00000071967	rs79908875	C	T	0.157556	CYBRD1	TRUE	reported	igd	0.0046047	143.489
171841182	1.18195e-11	0.0317595	30271	2	-0.215403	eqtl-a-ENSG00000071967	rs72878665	C	A	0.0363243	CYBRD1	TRUE	reported	igd	0.00151729	45.9968
172342452	1e-200	0.0113562	31341	2	0.466912	eqtl-a-ENSG00000071967	rs56851249	T	A	0.431439	CYBRD1	TRUE	reported	igd	0.0511772	1690.35
108962642	2.6687e-11	0.0161704	31470	6	0.107756	eqtl-a-ENSG00000071967	rs9480866	T	C	0.160953	CYBRD1	TRUE	reported	igd	0.00140907	44.4032
40974023	4.25971e-10	0.0292308	29063	13	-0.182523	eqtl-a-ENSG00000071967	rs77526211	A	G	0.0432109	CYBRD1	TRUE	reported	igd	0.00133977	38.9874
23589349	1.70369e-09	0.011897	31355	14	0.0716626	eqtl-a-ENSG00000071967	rs2239630	G	A	0.519173	CYBRD1	TRUE	reported	igd	0.00115585	36.2813
31088347	4.18408e-10	0.0123349	31470	16	-0.0770563	eqtl-a-ENSG00000071967	rs749671	A	G	0.366493	CYBRD1	TRUE	reported	igd	0.00123854	39.0227
170668039	2.94917e-31	0.0420703	28353	6	-0.48921	eqtl-a-ENSG00000071994	rs118070594	T	C	0.0202337	PDCD2	TRUE	reported	igd	0.00474651	135.21
170816718	1e-200	0.0114473	31569	6	0.38805	eqtl-a-ENSG00000071994	rs9460025	T	C	0.494565	PDCD2	TRUE	reported	igd	0.0351221	1149.06
171016449	1.90388e-09	0.0128652	1575	6	-0.0772643	eqtl-a-ENSG00000071994	rs4554352	C	A	0.691111	PDCD2	TRUE	reported	igd	0.0223878	36.0224
56849749	7.95976e-48	0.0121598	31644	3	0.176667	eqtl-a-ENSG00000072042	rs1354034	C	T	0.618137	RDH11	TRUE	reported	igd	0.00662642	211.072
243268	8.56052e-11	0.0142991	31529	11	0.0928084	eqtl-a-ENSG00000072042	rs505404	G	T	0.222031	RDH11	TRUE	reported	igd	0.00133434	42.124
68205235	2.6333e-22	0.0119696	31523	14	0.116271	eqtl-a-ENSG00000072042	rs11158688	A	G	0.566313	RDH11	TRUE	reported	igd	0.00298441	94.3531
56849749	1.28706e-44	0.012166	31470	3	0.170487	eqtl-a-ENSG00000072110	rs1354034	C	T	0.618137	ACTN1	TRUE	reported	igd	0.00620138	196.363
50370254	1.32041e-10	0.0166573	29863	7	0.10702	eqtl-a-ENSG00000072110	rs149007767	T	C	0.149708	ACTN1	TRUE	reported	igd	0.00138034	41.2754
69466699	1.00716e-39	0.012052	31355	14	0.158963	eqtl-a-ENSG00000072110	rs1275193	A	C	0.404639	ACTN1	TRUE	reported	igd	0.00551778	173.959
69355447	1.26707e-18	0.0135091	31351	14	0.118996	eqtl-a-ENSG00000072110	rs1475033	G	C	0.261344	ACTN1	TRUE	reported	igd	0.00246881	77.5861
50370254	4.97519e-09	0.0166614	30077	7	-0.0974344	eqtl-a-ENSG00000072121	rs149007767	T	C	0.149708	ZFYVE26	TRUE	reported	igd	0.00113573	34.1958
68214788	2.48142e-38	0.0120426	31684	14	-0.1559	eqtl-a-ENSG00000072121	rs12879105	C	T	0.407212	ZFYVE26	TRUE	reported	igd	0.00526163	167.581
68280848	4.14381e-14	0.0125179	31684	14	0.0945901	eqtl-a-ENSG00000072121	rs181563	C	A	0.342365	ZFYVE26	TRUE	reported	igd	0.0017989	57.0954
128386644	1e-200	0.0117039	14254	2	-0.356556	eqtl-a-ENSG00000072163	rs2244880	C	G	0.414234	LIMS2	TRUE	reported	igd	0.0611311	927.969
129010984	4.3843e-09	0.0124656	13925	2	0.0731593	eqtl-a-ENSG00000072163	rs6723445	G	A	0.650308	LIMS2	TRUE	reported	igd	0.00246743	34.439
128310380	1.19015e-19	0.0248566	13753	2	-0.225447	eqtl-a-ENSG00000072163	rs6743697	G	C	0.0606836	LIMS2	TRUE	reported	igd	0.00594591	82.2512
195901976	1e-200	0.0143087	25827	3	-0.453586	eqtl-a-ENSG00000072274	rs9875719	G	T	0.20254	TFRC	TRUE	reported	igd	0.0374514	1004.81
195604421	9.13272e-16	0.015695	25942	3	-0.126155	eqtl-a-ENSG00000072274	rs75070205	C	T	0.173117	TFRC	TRUE	reported	igd	0.00248429	64.603
195818769	1.32465e-32	0.0201306	26409	3	0.239368	eqtl-a-ENSG00000072274	rs12493933	T	A	0.095706	TFRC	TRUE	reported	igd	0.00532535	141.379
195949022	7.39095e-13	0.0183097	26150	3	-0.131314	eqtl-a-ENSG00000072274	rs78843541	C	T	0.119579	TFRC	TRUE	reported	igd	0.00196306	51.4312
17866190	3.64334e-13	0.0452631	15769	17	-0.328976	eqtl-a-ENSG00000072310	rs77735858	A	G	0.0175332	SREBF1	TRUE	reported	igd	0.00333875	52.8183
17975300	5.68068e-34	0.0309022	26376	17	-0.375487	eqtl-a-ENSG00000072310	rs75200848	C	T	0.0381672	SREBF1	TRUE	reported	igd	0.00556644	147.631
17661802	1e-200	0.011995	31684	17	0.368065	eqtl-a-ENSG00000072310	rs4925109	G	A	0.638543	SREBF1	TRUE	reported	igd	0.0288596	941.502
127009395	3.19213e-09	0.015831	14263	9	-0.0937399	eqtl-a-ENSG00000072401	rs55793580	T	C	0.169838	UBE2D1	TRUE	reported	igd	0.0024522	35.0567
60100089	1e-200	0.0120607	14263	10	-0.443039	eqtl-a-ENSG00000072401	rs4948291	T	C	0.333496	UBE2D1	TRUE	reported	igd	0.086431	1349.21
60206306	2.93089e-104	0.0194613	12835	10	-0.421991	eqtl-a-ENSG00000072401	rs2128908	T	A	0.899357	UBE2D1	TRUE	reported	igd	0.035338	470.105
60293094	4.65908e-63	0.0196532	14255	10	-0.329415	eqtl-a-ENSG00000072401	rs12571046	C	A	0.0999018	UBE2D1	TRUE	reported	igd	0.0193276	280.905
38149724	4.36034e-08	0.0119232	10432	17	-0.0652877	eqtl-a-ENSG00000072401	rs3785549	C	T	0.536781	UBE2D1	TRUE	reported	igd	0.00286591	29.9774
241510903	1.0501e-09	0.0186349	25378	2	-0.113699	eqtl-a-ENSG00000072422	rs78909033	A	G	0.114954	RHOBTB1	TRUE	reported	igd	0.00146476	37.2242
56849749	3.54405e-37	0.0121805	30932	3	0.155177	eqtl-a-ENSG00000072422	rs1354034	C	T	0.618137	RHOBTB1	TRUE	reported	igd	0.00521968	162.292
99192919	2.24595e-18	0.0139601	25409	9	-0.122067	eqtl-a-ENSG00000072422	rs10820606	C	A	0.236914	RHOBTB1	TRUE	reported	igd	0.00300004	76.4514
62712497	8.62979e-129	0.011669	30812	10	0.281736	eqtl-a-ENSG00000072422	rs7898582	G	T	0.513024	RHOBTB1	TRUE	reported	igd	0.0185677	582.894
62572123	3.94094e-15	0.039578	30487	10	-0.310948	eqtl-a-ENSG00000072422	rs12254448	C	T	0.0230469	RHOBTB1	TRUE	reported	igd	0.00202057	61.7219
54712308	2.49e-25	0.0120553	30932	12	0.125368	eqtl-a-ENSG00000072422	rs10876550	A	G	0.590064	RHOBTB1	TRUE	reported	igd	0.00348412	108.141
122216910	3.15159e-08	0.0190293	29279	12	0.105287	eqtl-a-ENSG00000072422	rs11553699	G	A	0.10963	RHOBTB1	TRUE	reported	igd	0.00104446	30.6108
19657632	1.13868e-11	0.0125911	30732	19	0.0854673	eqtl-a-ENSG00000072422	rs7245983	C	A	0.334811	RHOBTB1	TRUE	reported	igd	0.00149703	46.0728
1923271	1.19097e-12	0.0131378	30932	20	-0.093361	eqtl-a-ENSG00000072422	rs4814779	A	C	0.286694	RHOBTB1	TRUE	reported	igd	0.00162993	50.4961
31163914	1.58409e-08	0.0124789	30433	20	0.0705344	eqtl-a-ENSG00000072422	rs6119267	G	C	0.348221	RHOBTB1	TRUE	reported	igd	0.00104869	31.9463
56849749	2.89288e-08	0.012237	31470	3	-0.0678909	eqtl-a-ENSG00000072518	rs1354034	C	T	0.618137	MARK2	TRUE	reported	igd	0.000977129	30.7784
63697383	2.06633e-17	0.0218347	25692	11	-0.185375	eqtl-a-ENSG00000072518	rs72916323	A	G	0.080385	MARK2	TRUE	reported	igd	0.00279765	72.0732
63552051	3.58831e-08	0.0311758	28408	11	-0.171779	eqtl-a-ENSG00000072518	rs117532104	C	T	0.0377967	MARK2	TRUE	reported	igd	0.00106758	30.3581
161703992	3.74973e-163	0.0287944	26393	1	0.783789	eqtl-a-ENSG00000072694	rs61801187	G	A	0.0423902	FCGR2B	TRUE	reported	igd	0.0273067	740.883
160740094	1.56639e-13	0.0474561	22354	1	0.350297	eqtl-a-ENSG00000072694	rs76883141	C	T	0.0159221	FCGR2B	TRUE	reported	igd	0.00243151	54.4816
160880144	4.60522e-10	0.0456488	15594	1	0.284488	eqtl-a-ENSG00000072694	rs114014204	T	C	0.0172502	FCGR2B	TRUE	reported	igd	0.00248446	38.8341
161040994	7.35766e-10	0.0500977	18102	1	0.308517	eqtl-a-ENSG00000072694	rs41270001	G	A	0.0142802	FCGR2B	TRUE	reported	igd	0.00209068	37.9206
161909963	5.34441e-75	0.0133033	26394	1	-0.24377	eqtl-a-ENSG00000072694	rs4657125	T	C	0.733439	FCGR2B	TRUE	reported	igd	0.0125616	335.744
161653115	1.86209e-09	0.0561574	9045	1	-0.337472	eqtl-a-ENSG00000072694	rs141350127	T	C	0.0113322	FCGR2B	TRUE	reported	igd	0.0039767	36.1048
161390516	1e-200	0.0159233	25728	1	0.52332	eqtl-a-ENSG00000072694	rs9427039	A	G	0.15327	FCGR2B	TRUE	reported	igd	0.0402905	1080.03
50370254	1.04911e-08	0.0166623	24903	7	0.0953533	eqtl-a-ENSG00000072694	rs149007767	T	C	0.149708	FCGR2B	TRUE	reported	igd	0.00131335	32.7466
3225684	1.41416e-23	0.0427192	21453	3	0.427509	eqtl-a-ENSG00000072756	rs1669311	A	G	0.980339	TRNT1	TRUE	reported	igd	0.00464658	100.139
3171022	1e-200	0.0139402	31561	3	0.652792	eqtl-a-ENSG00000072756	rs3762759	T	C	0.196311	TRNT1	TRUE	reported	igd	0.0649663	2192.72
3199635	6.00206e-76	0.0157211	30475	3	0.289932	eqtl-a-ENSG00000072756	rs1669338	C	A	0.831732	TRNT1	TRUE	reported	igd	0.0110373	340.093
7093466	1e-200	0.0120835	28503	17	-0.403104	eqtl-a-ENSG00000072778	rs13331	G	A	0.658507	ACADVL	TRUE	reported	igd	0.0375772	1112.8
7267981	2.28681e-09	0.028273	23025	17	-0.168954	eqtl-a-ENSG00000072778	rs142046629	T	C	0.046351	ACADVL	TRUE	reported	igd	0.00154853	35.7072
7217099	1.10869e-08	0.0354605	25114	17	-0.202586	eqtl-a-ENSG00000072778	rs78173576	G	T	0.0289436	ACADVL	TRUE	reported	igd	0.00129792	32.6358
46627603	7.51969e-21	0.0197812	31185	22	0.185276	eqtl-a-ENSG00000072778	rs4253772	T	C	0.0999617	ACADVL	TRUE	reported	igd	0.00280522	87.7213
56849749	8.32722e-12	0.0122301	31684	3	-0.0835661	eqtl-a-ENSG00000072786	rs1354034	C	T	0.618137	STK10	TRUE	reported	igd	0.00147137	46.6845
171536970	1.33783e-98	0.0179517	31684	5	-0.378339	eqtl-a-ENSG00000072786	rs3103583	T	C	0.121275	STK10	TRUE	reported	igd	0.013825	444.144
171589913	1.14499e-46	0.0118177	31684	5	-0.169523	eqtl-a-ENSG00000072786	rs6870231	T	C	0.498177	STK10	TRUE	reported	igd	0.00645268	205.761
171491697	3.8539e-15	0.0275154	31349	5	-0.216255	eqtl-a-ENSG00000072786	rs3812020	A	G	0.0489838	STK10	TRUE	reported	igd	0.00196654	61.7665
7201753	1e-200	0.0187287	14263	17	-0.596535	eqtl-a-ENSG00000072818	rs17805277	T	G	0.105307	ACAP1	TRUE	reported	igd	0.0664055	1014.37
7519010	3.93459e-15	0.0499243	8715	17	-0.392245	eqtl-a-ENSG00000072818	rs188750247	T	G	0.0143565	ACAP1	TRUE	reported	igd	0.00703328	61.7151
7176614	1.5203e-09	0.0431706	10454	17	0.26085	eqtl-a-ENSG00000072818	rs147340918	G	A	0.0193317	ACAP1	TRUE	reported	igd	0.00348024	36.5025
7203259	3.86812e-18	0.0420733	10075	17	-0.365306	eqtl-a-ENSG00000072818	rs77119333	G	A	0.0203178	ACAP1	TRUE	reported	igd	0.00742708	75.3727
7204212	7.74462e-14	0.0268296	14167	17	0.200543	eqtl-a-ENSG00000072818	rs150181061	T	G	0.0516884	ACAP1	TRUE	reported	igd	0.00392825	55.8631
113099461	1e-200	0.0114777	26493	3	-0.375565	eqtl-a-ENSG00000072858	rs10934228	G	C	0.492017	SIDT1	TRUE	reported	igd	0.0388439	1070.6
112912421	1.8508e-08	0.022529	26485	3	-0.126737	eqtl-a-ENSG00000072858	rs9880039	A	T	0.924693	SIDT1	TRUE	reported	igd	0.00119345	31.6439
113419741	1.42462e-19	0.0124261	26486	3	-0.11246	eqtl-a-ENSG00000072858	rs9823423	G	A	0.351978	SIDT1	TRUE	reported	igd	0.00308297	81.9018
144385777	4.2462e-18	0.026587	20660	6	-0.23056	eqtl-a-ENSG00000072864	rs149110519	T	C	0.0526158	NDE1	TRUE	reported	igd	0.00362678	75.1947
50370254	6.03115e-14	0.0166484	25002	7	0.12499	eqtl-a-ENSG00000072864	rs149007767	T	C	0.149708	NDE1	TRUE	reported	igd	0.00224933	56.36
15731277	4.02254e-69	0.013455	25857	16	0.236435	eqtl-a-ENSG00000072864	rs67212531	C	T	0.258093	NDE1	TRUE	reported	igd	0.0118011	308.761
15865734	1.72306e-15	0.0351994	25987	16	0.280184	eqtl-a-ENSG00000072864	rs138482163	T	C	0.0293224	NDE1	TRUE	reported	igd	0.00243222	63.3553
15081995	1.86294e-16	0.0406714	6357	16	-0.334746	eqtl-a-ENSG00000072864	rs71374758	A	G	0.021787	NDE1	TRUE	reported	igd	0.0105438	67.7198
15888130	1.32969e-08	0.0145656	26609	16	-0.0827629	eqtl-a-ENSG00000072864	rs9923303	G	A	0.211188	NDE1	TRUE	reported	igd	0.00121188	32.2836
85794297	1.22349e-13	0.0120322	31684	2	0.0892118	eqtl-a-ENSG00000072952	rs10187424	C	T	0.420816	IRAG1	TRUE	reported	igd	0.00173205	54.9702
144385777	7.92319e-35	0.0265158	25735	6	0.326433	eqtl-a-ENSG00000072952	rs149110519	T	C	0.0526158	IRAG1	TRUE	reported	igd	0.0058547	151.546
50370254	3.69913e-25	0.0166185	30077	7	-0.172195	eqtl-a-ENSG00000072952	rs149007767	T	C	0.149708	IRAG1	TRUE	reported	igd	0.00355693	107.357
61650831	1.82949e-08	0.0155303	31569	8	-0.0873935	eqtl-a-ENSG00000072952	rs7846314	T	A	0.178349	IRAG1	TRUE	reported	igd	0.00100208	31.6644
10601828	2.48313e-126	0.0410269	31004	11	-0.9809	eqtl-a-ENSG00000072952	rs77541067	C	T	0.0206526	IRAG1	TRUE	reported	igd	0.0181034	571.589
10634502	1.46825e-25	0.0451484	20571	11	0.471791	eqtl-a-ENSG00000072952	rs117514142	C	A	0.0175529	IRAG1	TRUE	reported	igd	0.00528032	109.187
10465558	1.41677e-15	0.0259536	30470	11	0.207216	eqtl-a-ENSG00000072952	rs74909106	A	G	0.0554243	IRAG1	TRUE	reported	igd	0.00208772	63.7416
10490512	6.7936e-14	0.0439473	24092	11	0.329249	eqtl-a-ENSG00000072952	rs142385800	T	C	0.0186149	IRAG1	TRUE	reported	igd	0.00232435	56.124
10521764	1e-200	0.0112993	31684	11	-0.528858	eqtl-a-ENSG00000072952	rs3741041	C	T	0.400879	IRAG1	TRUE	reported	igd	0.0646696	2190.52
10916643	7.41703e-09	0.0455192	6107	11	-0.263151	eqtl-a-ENSG00000072952	rs138757723	A	G	0.0173571	IRAG1	TRUE	reported	igd	0.0054428	33.4102
16170764	1.17652e-20	0.0118748	31569	17	0.11066	eqtl-a-ENSG00000072952	rs7210990	A	C	0.481977	IRAG1	TRUE	reported	igd	0.00274331	86.8363
42838550	3.57273e-11	0.0118941	31684	20	0.0787496	eqtl-a-ENSG00000072952	rs2143606	G	A	0.480514	IRAG1	TRUE	reported	igd	0.00138163	43.8335
43721508	2.20648e-22	0.0119981	31300	2	-0.116764	eqtl-a-ENSG00000072954	rs12478601	T	C	0.574604	TMEM38A	TRUE	reported	igd	0.00301673	94.7033
116599199	1.51461e-22	0.0121111	30792	8	-0.118327	eqtl-a-ENSG00000072954	rs2293889	G	T	0.600603	TMEM38A	TRUE	reported	igd	0.00309043	95.4492
16785907	4.67305e-11	0.0388892	29612	19	-0.255926	eqtl-a-ENSG00000072954	rs73006573	A	C	0.0239231	TMEM38A	TRUE	reported	igd	0.00146039	43.3053
144385777	4.99701e-10	0.0266213	25735	6	0.165568	eqtl-a-ENSG00000073008	rs149110519	T	C	0.0526158	PVR	TRUE	reported	igd	0.00150078	38.6777
50370254	7.63185e-10	0.0166593	30077	7	-0.102493	eqtl-a-ENSG00000073008	rs149007767	T	C	0.149708	PVR	TRUE	reported	igd	0.00125688	37.8483
61650831	3.07001e-10	0.0155259	31569	8	0.0977417	eqtl-a-ENSG00000073008	rs7846314	T	A	0.178349	PVR	TRUE	reported	igd	0.00125384	39.6295
45122146	2.67239e-50	0.022504	31568	19	-0.335622	eqtl-a-ENSG00000073008	rs79572806	T	C	0.074397	PVR	TRUE	reported	igd	0.00699657	222.41
45070575	3.44905e-13	0.0160718	31234	19	0.116934	eqtl-a-ENSG00000073008	rs12971551	A	G	0.16329	PVR	TRUE	reported	igd	0.00169196	52.9328
125328779	1.90414e-43	0.0190085	26856	12	-0.262712	eqtl-a-ENSG00000073060	rs11057851	A	G	0.108502	SCARB1	TRUE	reported	igd	0.00706228	190.999
125321199	1e-200	0.0115313	31353	12	-0.370631	eqtl-a-ENSG00000073060	rs4765624	G	A	0.542069	SCARB1	TRUE	reported	igd	0.0318984	1033
125387851	1.31704e-17	0.0125115	31353	12	-0.106873	eqtl-a-ENSG00000073060	rs4304886	A	G	0.342292	SCARB1	TRUE	reported	igd	0.00232182	72.9608
85794297	1.2823e-09	0.0120399	31684	2	-0.0730764	eqtl-a-ENSG00000073150	rs10187424	C	T	0.420816	PANX2	TRUE	reported	igd	0.00116135	36.8367
43359061	3.03508e-08	0.013552	27399	2	-0.07507	eqtl-a-ENSG00000073150	rs12466022	A	C	0.260124	PANX2	TRUE	reported	igd	0.00111868	30.6828
50370254	2.10136e-11	0.0166552	30077	7	0.111573	eqtl-a-ENSG00000073150	rs149007767	T	C	0.149708	PANX2	TRUE	reported	igd	0.00148983	44.8735
50692115	5.82103e-23	0.0171135	27490	22	0.168848	eqtl-a-ENSG00000073150	rs2076138	C	T	0.139616	PANX2	TRUE	reported	igd	0.00352861	97.338
50860573	1.48799e-12	0.0194389	30116	22	0.137544	eqtl-a-ENSG00000073150	rs12163227	C	T	0.104289	PANX2	TRUE	reported	igd	0.00165967	50.0623
50610628	1.1324e-199	0.0131921	29947	22	0.397716	eqtl-a-ENSG00000073150	rs6010198	A	G	0.742421	PANX2	TRUE	reported	igd	0.0294564	908.844
113063526	1e-200	0.0115733	31465	4	0.350215	eqtl-a-ENSG00000073331	rs1436136	G	A	0.459461	ALPK1	TRUE	reported	igd	0.0282793	915.646
113451374	1.07939e-09	0.0409994	24275	4	-0.249974	eqtl-a-ENSG00000073331	rs185491582	T	C	0.0214793	ALPK1	TRUE	reported	igd	0.00152901	37.1705
113262195	2.62241e-46	0.0157606	31385	4	-0.225177	eqtl-a-ENSG00000073331	rs28600749	T	C	0.169205	ALPK1	TRUE	reported	igd	0.00646197	204.115
111884608	5.57494e-10	0.0119296	28204	12	-0.0739861	eqtl-a-ENSG00000073331	rs3184504	C	T	0.542056	ALPK1	TRUE	reported	igd	0.0013619	38.4607
38163295	9.50605e-21	0.0122269	31355	17	0.114218	eqtl-a-ENSG00000073331	rs12600856	C	T	0.379553	ALPK1	TRUE	reported	igd	0.00277538	87.2587
38259443	2.43669e-14	0.038068	27004	17	-0.290268	eqtl-a-ENSG00000073584	rs117054360	T	C	0.0249669	SMARCE1	TRUE	reported	igd	0.0021484	58.1361
38724215	1e-200	0.0112161	30902	17	-0.630207	eqtl-a-ENSG00000073584	rs62066595	G	A	0.358985	SMARCE1	TRUE	reported	igd	0.0926937	3156.85
38834500	4.7863e-145	0.02757	25638	17	0.707045	eqtl-a-ENSG00000073584	rs75223106	T	C	0.0467101	SMARCE1	TRUE	reported	igd	0.0250113	657.638
37822311	1.70923e-14	0.0131161	31563	17	-0.100611	eqtl-a-ENSG00000073584	rs1053651	C	A	0.712002	SMARCE1	TRUE	reported	igd	0.00186078	58.8375
38884550	1.33199e-15	0.0443107	21719	17	-0.354114	eqtl-a-ENSG00000073584	rs185550275	C	T	0.0182949	SMARCE1	TRUE	reported	igd	0.00293193	63.86
38624278	1.11173e-42	0.0238735	25731	17	-0.32691	eqtl-a-ENSG00000073584	rs11653877	A	G	0.0656468	SMARCE1	TRUE	reported	igd	0.00723459	187.495
38105334	1e-200	0.0133614	31240	17	0.792297	eqtl-a-ENSG00000073605	rs7217240	T	C	0.198089	GSDMB	TRUE	reported	igd	0.101167	3515.96
37226399	4.60999e-11	0.0152931	31684	17	-0.100673	eqtl-a-ENSG00000073605	rs12453656	G	A	0.185351	GSDMB	TRUE	reported	igd	0.00136584	43.3319
37303712	1.39123e-26	0.0182711	31565	17	-0.194968	eqtl-a-ENSG00000073605	rs571825	G	A	0.119555	GSDMB	TRUE	reported	igd	0.00359441	113.86
38297985	3.70937e-69	0.0314944	26240	17	-0.553568	eqtl-a-ENSG00000073605	rs75957101	G	T	0.0362627	GSDMB	TRUE	reported	igd	0.0116367	308.917
37396201	1e-200	0.0130651	28326	17	-0.522319	eqtl-a-ENSG00000073605	rs34473775	T	G	0.752161	GSDMB	TRUE	reported	igd	0.05341	1598.14
609329	2.88802e-22	0.0229022	31529	12	-0.222247	eqtl-a-ENSG00000073614	rs56124146	G	A	0.0723183	KDM5A	TRUE	reported	igd	0.00297791	94.1651
357104	1e-200	0.0122591	31191	12	-0.389643	eqtl-a-ENSG00000073614	rs487252	C	G	0.326694	KDM5A	TRUE	reported	igd	0.0313721	1010.16
334342	3.21366e-28	0.0131528	31644	12	-0.144884	eqtl-a-ENSG00000073614	rs11835796	T	C	0.28325	KDM5A	TRUE	reported	igd	0.00381989	121.332
170066977	2.03517e-21	0.0145176	31565	2	0.137964	eqtl-a-ENSG00000073737	rs4668124	A	C	0.21191	DHRS9	TRUE	reported	igd	0.00285296	90.3055
169828995	1e-200	0.0115124	31684	2	-0.360602	eqtl-a-ENSG00000073737	rs3770586	T	C	0.490191	DHRS9	TRUE	reported	igd	0.0300359	981.063
169965624	1.03944e-85	0.0211264	31355	2	0.414506	eqtl-a-ENSG00000073737	rs10192264	T	C	0.0843798	DHRS9	TRUE	reported	igd	0.0121284	384.931
148200011	2.73653e-16	0.0120387	31569	5	0.0985287	eqtl-a-ENSG00000073737	rs56330463	C	T	0.582097	DHRS9	TRUE	reported	igd	0.00211731	66.979
144385777	6.21584e-58	0.0264179	25735	6	-0.42387	eqtl-a-ENSG00000073737	rs149110519	T	C	0.0526158	DHRS9	TRUE	reported	igd	0.00990425	257.416
28277107	1.81539e-10	0.0122818	31569	7	0.078311	eqtl-a-ENSG00000073737	rs2158799	G	C	0.625845	DHRS9	TRUE	reported	igd	0.00128618	40.6531
50370254	8.04822e-25	0.0166194	30077	7	0.170969	eqtl-a-ENSG00000073737	rs149007767	T	C	0.149708	DHRS9	TRUE	reported	igd	0.00350626	105.822
61650831	5.93882e-23	0.0154944	31569	8	0.152844	eqtl-a-ENSG00000073737	rs7846314	T	A	0.178349	DHRS9	TRUE	reported	igd	0.00307291	97.3015
28780373	2.18132e-10	0.0143262	31569	10	0.0909426	eqtl-a-ENSG00000073737	rs2998286	C	T	0.779099	DHRS9	TRUE	reported	igd	0.00127485	40.2944
111865049	8.29278e-14	0.0119136	28418	12	-0.0889408	eqtl-a-ENSG00000073737	rs7310615	G	C	0.537476	DHRS9	TRUE	reported	igd	0.00195736	55.7295
40974023	6.11928e-30	0.0291381	29277	13	-0.331207	eqtl-a-ENSG00000073737	rs77526211	A	G	0.0432109	DHRS9	TRUE	reported	igd	0.00439377	129.195
186641058	2.71019e-188	0.0381208	30227	1	-1.11569	eqtl-a-ENSG00000073756	rs689470	A	G	0.0235354	PTGS2	TRUE	reported	igd	0.027557	856.514
186802791	2.5527e-14	0.0147238	31141	1	0.112183	eqtl-a-ENSG00000073756	rs35180943	A	G	0.204585	PTGS2	TRUE	reported	igd	0.00186069	58.0479
186966849	2.208e-92	0.0118529	31470	1	0.241636	eqtl-a-ENSG00000073756	rs12037836	C	T	0.571235	PTGS2	TRUE	reported	igd	0.0130341	415.572
[truncated: 24,154 more rows]

## Sheet: supplementary table. 2
242 eQTL significantly associated with RA
id.exposure	id.outcome	outcome	exposure	method	nsnp	b	se	pval	lo_ci	up_ci	or	or_lci95	or_uci95
eqtl-a-ENSG00000008083	finn-b-RHEUMA_SEROPOS_STRICT	rheumatoid arthritis	JARID2	MR Egger	7	-0.249291	0.115591	0.0835395	-0.47585	-0.0227314	0.779353	0.621357	0.977525
eqtl-a-ENSG00000008083	finn-b-RHEUMA_SEROPOS_STRICT	rheumatoid arthritis	JARID2	Weighted median	7	-0.184246	0.108821	0.0904332	-0.397535	0.0290424	0.831731	0.671974	1.02947
eqtl-a-ENSG00000008083	finn-b-RHEUMA_SEROPOS_STRICT	rheumatoid arthritis	JARID2	Inverse variance weighted	7	-0.251328	0.0787666	0.00141883	-0.40571	-0.0969453	0.777767	0.666503	0.907606
eqtl-a-ENSG00000008083	finn-b-RHEUMA_SEROPOS_STRICT	rheumatoid arthritis	JARID2	Simple mode	7	-0.18928	0.181774	0.337866	-0.545556	0.166996	0.827554	0.579519	1.18175
eqtl-a-ENSG00000008083	finn-b-RHEUMA_SEROPOS_STRICT	rheumatoid arthritis	JARID2	Weighted mode	7	-0.225342	0.095964	0.0571996	-0.413431	-0.0372524	0.798243	0.661377	0.963433
eqtl-a-ENSG00000012822	finn-b-RHEUMA_SEROPOS_STRICT	rheumatoid arthritis	CALCOCO1	MR Egger	4	-1.00057	0.661424	0.2695	-2.29696	0.295816	0.367668	0.100564	1.34422
eqtl-a-ENSG00000012822	finn-b-RHEUMA_SEROPOS_STRICT	rheumatoid arthritis	CALCOCO1	Weighted median	4	-0.628111	0.239982	0.00886203	-1.09848	-0.157747	0.533599	0.333379	0.854065
eqtl-a-ENSG00000012822	finn-b-RHEUMA_SEROPOS_STRICT	rheumatoid arthritis	CALCOCO1	Inverse variance weighted	4	-0.548014	0.24373	0.0245475	-1.02572	-0.0703039	0.578097	0.358537	0.932111
eqtl-a-ENSG00000012822	finn-b-RHEUMA_SEROPOS_STRICT	rheumatoid arthritis	CALCOCO1	Simple mode	4	-0.85627	0.353391	0.0939153	-1.54892	-0.163624	0.424743	0.212478	0.849061
eqtl-a-ENSG00000012822	finn-b-RHEUMA_SEROPOS_STRICT	rheumatoid arthritis	CALCOCO1	Weighted mode	4	-0.772496	0.317292	0.0929424	-1.39439	-0.150605	0.461859	0.247985	0.860187
eqtl-a-ENSG00000018280	finn-b-RHEUMA_SEROPOS_STRICT	rheumatoid arthritis	SLC11A1	MR Egger	12	0.0721774	0.109292	0.523914	-0.142036	0.286391	1.07485	0.86759	1.33161
eqtl-a-ENSG00000018280	finn-b-RHEUMA_SEROPOS_STRICT	rheumatoid arthritis	SLC11A1	Weighted median	12	0.0724336	0.0973157	0.456685	-0.118305	0.263172	1.07512	0.888425	1.30105
eqtl-a-ENSG00000018280	finn-b-RHEUMA_SEROPOS_STRICT	rheumatoid arthritis	SLC11A1	Inverse variance weighted	12	0.183482	0.0832526	0.0275304	0.0203065	0.346657	1.20139	1.02051	1.41433
eqtl-a-ENSG00000018280	finn-b-RHEUMA_SEROPOS_STRICT	rheumatoid arthritis	SLC11A1	Simple mode	12	0.0757435	0.142452	0.605496	-0.203462	0.354949	1.07869	0.815901	1.42611
eqtl-a-ENSG00000018280	finn-b-RHEUMA_SEROPOS_STRICT	rheumatoid arthritis	SLC11A1	Weighted mode	12	0.0676986	0.0943601	0.488053	-0.117247	0.252644	1.07004	0.889365	1.28743
eqtl-a-ENSG00000026297	finn-b-RHEUMA_SEROPOS_STRICT	rheumatoid arthritis	RNASET2	MR Egger	5	-0.247976	0.0996951	0.0886918	-0.443379	-0.0525738	0.780379	0.641864	0.948784
eqtl-a-ENSG00000026297	finn-b-RHEUMA_SEROPOS_STRICT	rheumatoid arthritis	RNASET2	Weighted median	5	-0.147822	0.0524803	0.00485185	-0.250683	-0.0449603	0.862585	0.778269	0.956035
eqtl-a-ENSG00000026297	finn-b-RHEUMA_SEROPOS_STRICT	rheumatoid arthritis	RNASET2	Inverse variance weighted	5	-0.142353	0.0497544	0.00422156	-0.239872	-0.0448343	0.867315	0.786729	0.956156
eqtl-a-ENSG00000026297	finn-b-RHEUMA_SEROPOS_STRICT	rheumatoid arthritis	RNASET2	Simple mode	5	-0.13099	0.108257	0.292895	-0.343173	0.0811928	0.877227	0.709516	1.08458
eqtl-a-ENSG00000026297	finn-b-RHEUMA_SEROPOS_STRICT	rheumatoid arthritis	RNASET2	Weighted mode	5	-0.156727	0.0550306	0.0464897	-0.264587	-0.0488672	0.854937	0.767523	0.952308
eqtl-a-ENSG00000035403	finn-b-RHEUMA_SEROPOS_STRICT	rheumatoid arthritis	VCL	MR Egger	12	0.120954	0.0941804	0.227999	-0.0636396	0.305547	1.12857	0.938343	1.35737
eqtl-a-ENSG00000035403	finn-b-RHEUMA_SEROPOS_STRICT	rheumatoid arthritis	VCL	Weighted median	12	0.140927	0.0785887	0.0729372	-0.0131068	0.294961	1.15134	0.986979	1.34307
eqtl-a-ENSG00000035403	finn-b-RHEUMA_SEROPOS_STRICT	rheumatoid arthritis	VCL	Inverse variance weighted	12	0.161021	0.0638577	0.0116839	0.0358594	0.286182	1.17471	1.03651	1.33133
eqtl-a-ENSG00000035403	finn-b-RHEUMA_SEROPOS_STRICT	rheumatoid arthritis	VCL	Simple mode	12	0.120667	0.137487	0.398892	-0.148807	0.390141	1.12825	0.861735	1.47719
eqtl-a-ENSG00000035403	finn-b-RHEUMA_SEROPOS_STRICT	rheumatoid arthritis	VCL	Weighted mode	12	0.130066	0.0758523	0.114392	-0.0186041	0.278737	1.1389	0.981568	1.32146
eqtl-a-ENSG00000035687	finn-b-RHEUMA_SEROPOS_STRICT	rheumatoid arthritis	ADSS2	MR Egger	4	0.375846	0.125082	0.0952038	0.130685	0.621006	1.45622	1.13961	1.8608
eqtl-a-ENSG00000035687	finn-b-RHEUMA_SEROPOS_STRICT	rheumatoid arthritis	ADSS2	Weighted median	4	0.29128	0.0851712	0.000626372	0.124344	0.458215	1.33814	1.13241	1.58125
eqtl-a-ENSG00000035687	finn-b-RHEUMA_SEROPOS_STRICT	rheumatoid arthritis	ADSS2	Inverse variance weighted	4	0.266615	0.0852218	0.00175711	0.0995802	0.43365	1.30554	1.10471	1.54288
eqtl-a-ENSG00000035687	finn-b-RHEUMA_SEROPOS_STRICT	rheumatoid arthritis	ADSS2	Simple mode	4	0.254765	0.134603	0.15474	-0.00905711	0.518587	1.29016	0.990984	1.67965
eqtl-a-ENSG00000035687	finn-b-RHEUMA_SEROPOS_STRICT	rheumatoid arthritis	ADSS2	Weighted mode	4	0.297396	0.086472	0.0412595	0.127911	0.466881	1.34635	1.13645	1.59501
eqtl-a-ENSG00000047644	finn-b-RHEUMA_SEROPOS_STRICT	rheumatoid arthritis	WWC3	MR Egger	5	-0.846181	0.621665	0.266686	-2.06464	0.372282	0.42905	0.126864	1.45104
eqtl-a-ENSG00000047644	finn-b-RHEUMA_SEROPOS_STRICT	rheumatoid arthritis	WWC3	Weighted median	5	-0.237019	0.284974	0.405567	-0.795568	0.321531	0.788977	0.451325	1.37924
eqtl-a-ENSG00000047644	finn-b-RHEUMA_SEROPOS_STRICT	rheumatoid arthritis	WWC3	Inverse variance weighted	5	-0.471519	0.215739	0.0288452	-0.894368	-0.0486699	0.624054	0.408866	0.952495
eqtl-a-ENSG00000047644	finn-b-RHEUMA_SEROPOS_STRICT	rheumatoid arthritis	WWC3	Simple mode	5	-0.161167	0.447044	0.736692	-1.03737	0.715038	0.85115	0.354385	2.04427
eqtl-a-ENSG00000047644	finn-b-RHEUMA_SEROPOS_STRICT	rheumatoid arthritis	WWC3	Weighted mode	5	-0.875801	0.337151	0.0601967	-1.53662	-0.214985	0.416528	0.215108	0.806554
eqtl-a-ENSG00000049239	finn-b-RHEUMA_SEROPOS_STRICT	rheumatoid arthritis	H6PD	MR Egger	5	-0.165778	0.141745	0.32665	-0.443598	0.112042	0.847234	0.641723	1.11856
eqtl-a-ENSG00000049239	finn-b-RHEUMA_SEROPOS_STRICT	rheumatoid arthritis	H6PD	Weighted median	5	-0.17022	0.0868712	0.0500601	-0.340487	4.77633e-05	0.843479	0.711424	1.00005
eqtl-a-ENSG00000049239	finn-b-RHEUMA_SEROPOS_STRICT	rheumatoid arthritis	H6PD	Inverse variance weighted	5	-0.174175	0.0848118	0.040008	-0.340406	-0.00794399	0.84015	0.711481	0.992087
eqtl-a-ENSG00000049239	finn-b-RHEUMA_SEROPOS_STRICT	rheumatoid arthritis	H6PD	Simple mode	5	-0.30472	0.181961	0.169315	-0.661364	0.0519233	0.737329	0.516147	1.0533
eqtl-a-ENSG00000049239	finn-b-RHEUMA_SEROPOS_STRICT	rheumatoid arthritis	H6PD	Weighted mode	5	-0.173858	0.0915887	0.130503	-0.353372	0.00565591	0.840416	0.702316	1.00567
eqtl-a-ENSG00000064419	finn-b-RHEUMA_SEROPOS_STRICT	rheumatoid arthritis	TNPO3	MR Egger	3	-0.531298	0.366531	0.384455	-1.2497	0.187103	0.587841	0.286591	1.20575
eqtl-a-ENSG00000064419	finn-b-RHEUMA_SEROPOS_STRICT	rheumatoid arthritis	TNPO3	Weighted median	3	-0.253662	0.0817628	0.0019195	-0.413917	-0.0934069	0.775954	0.661056	0.910823
eqtl-a-ENSG00000064419	finn-b-RHEUMA_SEROPOS_STRICT	rheumatoid arthritis	TNPO3	Inverse variance weighted	3	-0.229203	0.0975633	0.0188098	-0.420428	-0.0379794	0.795167	0.656766	0.962733
eqtl-a-ENSG00000064419	finn-b-RHEUMA_SEROPOS_STRICT	rheumatoid arthritis	TNPO3	Simple mode	3	-0.256763	0.103842	0.131951	-0.460294	-0.0532324	0.773551	0.631098	0.94816
eqtl-a-ENSG00000064419	finn-b-RHEUMA_SEROPOS_STRICT	rheumatoid arthritis	TNPO3	Weighted mode	3	-0.261931	0.0830241	0.0874863	-0.424658	-0.0992033	0.769564	0.653994	0.905559
eqtl-a-ENSG00000065135	finn-b-RHEUMA_SEROPOS_STRICT	rheumatoid arthritis	GNAI3	MR Egger	3	-0.234849	0.180942	0.417921	-0.589497	0.119798	0.79069	0.554606	1.12727
eqtl-a-ENSG00000065135	finn-b-RHEUMA_SEROPOS_STRICT	rheumatoid arthritis	GNAI3	Weighted median	3	-0.246083	0.107996	0.0226895	-0.457756	-0.03441	0.781857	0.632702	0.966175
eqtl-a-ENSG00000065135	finn-b-RHEUMA_SEROPOS_STRICT	rheumatoid arthritis	GNAI3	Inverse variance weighted	3	-0.237087	0.102956	0.0212903	-0.43888	-0.0352929	0.788923	0.644758	0.965323
eqtl-a-ENSG00000065135	finn-b-RHEUMA_SEROPOS_STRICT	rheumatoid arthritis	GNAI3	Simple mode	3	-0.215375	0.156081	0.301631	-0.521294	0.0905437	0.806239	0.593752	1.09477
eqtl-a-ENSG00000065135	finn-b-RHEUMA_SEROPOS_STRICT	rheumatoid arthritis	GNAI3	Weighted mode	3	-0.256147	0.115579	0.15701	-0.482681	-0.0296128	0.774028	0.617127	0.970821
eqtl-a-ENSG00000068024	finn-b-RHEUMA_SEROPOS_STRICT	rheumatoid arthritis	HDAC4	MR Egger	4	0.150795	0.133919	0.377114	-0.111687	0.413276	1.16276	0.894324	1.51176
eqtl-a-ENSG00000068024	finn-b-RHEUMA_SEROPOS_STRICT	rheumatoid arthritis	HDAC4	Weighted median	4	0.185972	0.0928775	0.0452489	0.00393179	0.368012	1.20439	1.00394	1.44486
eqtl-a-ENSG00000068024	finn-b-RHEUMA_SEROPOS_STRICT	rheumatoid arthritis	HDAC4	Inverse variance weighted	4	0.194907	0.0894441	0.0293245	0.0195969	0.370218	1.2152	1.01979	1.44805
eqtl-a-ENSG00000068024	finn-b-RHEUMA_SEROPOS_STRICT	rheumatoid arthritis	HDAC4	Simple mode	4	0.147567	0.12728	0.330194	-0.101902	0.397036	1.15901	0.903118	1.48741
eqtl-a-ENSG00000068024	finn-b-RHEUMA_SEROPOS_STRICT	rheumatoid arthritis	HDAC4	Weighted mode	4	0.183317	0.0899582	0.13433	0.00699918	0.359635	1.2012	1.00702	1.43281
eqtl-a-ENSG00000070526	finn-b-RHEUMA_SEROPOS_STRICT	rheumatoid arthritis	ST6GALNAC1	MR Egger	3	0.294834	0.144085	0.289385	0.0124285	0.57724	1.3429	1.01251	1.78112
eqtl-a-ENSG00000070526	finn-b-RHEUMA_SEROPOS_STRICT	rheumatoid arthritis	ST6GALNAC1	Weighted median	3	0.185984	0.0886598	0.0359293	0.0122108	0.359757	1.2044	1.01229	1.43298
eqtl-a-ENSG00000070526	finn-b-RHEUMA_SEROPOS_STRICT	rheumatoid arthritis	ST6GALNAC1	Inverse variance weighted	3	0.174401	0.0865442	0.0438873	0.00477424	0.344028	1.19053	1.00479	1.41062
eqtl-a-ENSG00000070526	finn-b-RHEUMA_SEROPOS_STRICT	rheumatoid arthritis	ST6GALNAC1	Simple mode	3	0.254173	0.169493	0.272484	-0.0780343	0.58638	1.28939	0.924933	1.79747
eqtl-a-ENSG00000070526	finn-b-RHEUMA_SEROPOS_STRICT	rheumatoid arthritis	ST6GALNAC1	Weighted mode	3	0.18618	0.0900622	0.174654	0.00965772	0.362702	1.20464	1.0097	1.43721
eqtl-a-ENSG00000072274	finn-b-RHEUMA_SEROPOS_STRICT	rheumatoid arthritis	TFRC	MR Egger	4	-0.320117	0.218719	0.280864	-0.748805	0.108572	0.726064	0.472931	1.11468
eqtl-a-ENSG00000072274	finn-b-RHEUMA_SEROPOS_STRICT	rheumatoid arthritis	TFRC	Weighted median	4	-0.264824	0.117293	0.0239579	-0.494719	-0.0349303	0.767341	0.609742	0.965673
eqtl-a-ENSG00000072274	finn-b-RHEUMA_SEROPOS_STRICT	rheumatoid arthritis	TFRC	Inverse variance weighted	4	-0.212164	0.105183	0.0436859	-0.418322	-0.00600508	0.808832	0.65815	0.994013
eqtl-a-ENSG00000072274	finn-b-RHEUMA_SEROPOS_STRICT	rheumatoid arthritis	TFRC	Simple mode	4	-0.238661	0.205831	0.330155	-0.64209	0.164768	0.787682	0.526192	1.17912
eqtl-a-ENSG00000072274	finn-b-RHEUMA_SEROPOS_STRICT	rheumatoid arthritis	TFRC	Weighted mode	4	-0.27689	0.127427	0.11813	-0.526646	-0.0271335	0.758138	0.590583	0.973231
eqtl-a-ENSG00000072518	finn-b-RHEUMA_SEROPOS_STRICT	rheumatoid arthritis	MARK2	MR Egger	3	-1.54778	1.10689	0.395227	-3.71729	0.621734	0.21272	0.0242997	1.86215
eqtl-a-ENSG00000072518	finn-b-RHEUMA_SEROPOS_STRICT	rheumatoid arthritis	MARK2	Weighted median	3	-0.940564	0.355414	0.00813552	-1.63717	-0.243953	0.390408	0.194529	0.783524
eqtl-a-ENSG00000072518	finn-b-RHEUMA_SEROPOS_STRICT	rheumatoid arthritis	MARK2	Inverse variance weighted	3	-0.928852	0.422103	0.027769	-1.75617	-0.10153	0.395007	0.172704	0.903454
eqtl-a-ENSG00000072518	finn-b-RHEUMA_SEROPOS_STRICT	rheumatoid arthritis	MARK2	Simple mode	3	-0.272908	0.654732	0.717285	-1.55618	1.01037	0.761163	0.21094	2.74661
eqtl-a-ENSG00000072518	finn-b-RHEUMA_SEROPOS_STRICT	rheumatoid arthritis	MARK2	Weighted mode	3	-1.15049	0.361281	0.0860707	-1.8586	-0.442377	0.316482	0.155891	0.642507
eqtl-a-ENSG00000073008	finn-b-RHEUMA_SEROPOS_STRICT	rheumatoid arthritis	PVR	MR Egger	5	0.229341	0.382352	0.590909	-0.520069	0.978751	1.25777	0.594479	2.66113
eqtl-a-ENSG00000073008	finn-b-RHEUMA_SEROPOS_STRICT	rheumatoid arthritis	PVR	Weighted median	5	0.405575	0.204673	0.0475273	0.00441489	0.806734	1.50016	1.00442	2.24058
eqtl-a-ENSG00000073008	finn-b-RHEUMA_SEROPOS_STRICT	rheumatoid arthritis	PVR	Inverse variance weighted	5	0.490964	0.17533	0.00510672	0.147317	0.834611	1.63389	1.15872	2.30392
eqtl-a-ENSG00000073008	finn-b-RHEUMA_SEROPOS_STRICT	rheumatoid arthritis	PVR	Simple mode	5	0.268	0.317223	0.445775	-0.353758	0.889757	1.30735	0.702045	2.43454
eqtl-a-ENSG00000073008	finn-b-RHEUMA_SEROPOS_STRICT	rheumatoid arthritis	PVR	Weighted mode	5	0.373754	0.220889	0.165894	-0.0591875	0.806696	1.45318	0.94253	2.24049
eqtl-a-ENSG00000073849	finn-b-RHEUMA_SEROPOS_STRICT	rheumatoid arthritis	ST6GAL1	MR Egger	3	0.073436	0.271873	0.83205	-0.459435	0.606307	1.0762	0.631641	1.83365
eqtl-a-ENSG00000073849	finn-b-RHEUMA_SEROPOS_STRICT	rheumatoid arthritis	ST6GAL1	Weighted median	3	0.225913	0.109675	0.0394131	0.0109508	0.440876	1.25347	1.01101	1.55407
eqtl-a-ENSG00000073849	finn-b-RHEUMA_SEROPOS_STRICT	rheumatoid arthritis	ST6GAL1	Inverse variance weighted	3	0.224018	0.0981983	0.0225318	0.0315493	0.416487	1.25109	1.03205	1.51662
eqtl-a-ENSG00000073849	finn-b-RHEUMA_SEROPOS_STRICT	rheumatoid arthritis	ST6GAL1	Simple mode	3	0.355894	0.150309	0.14148	0.0612878	0.650501	1.42746	1.0632	1.9165
eqtl-a-ENSG00000073849	finn-b-RHEUMA_SEROPOS_STRICT	rheumatoid arthritis	ST6GAL1	Weighted mode	3	0.126826	0.129351	0.430236	-0.126702	0.380355	1.13522	0.880996	1.4628
eqtl-a-ENSG00000074219	finn-b-RHEUMA_SEROPOS_STRICT	rheumatoid arthritis	TEAD2	MR Egger	4	0.233024	0.362924	0.586597	-0.478307	0.944355	1.26241	0.619832	2.57115
eqtl-a-ENSG00000074219	finn-b-RHEUMA_SEROPOS_STRICT	rheumatoid arthritis	TEAD2	Weighted median	4	0.331253	0.11998	0.00576436	0.0960914	0.566415	1.39271	1.10086	1.76194
eqtl-a-ENSG00000074219	finn-b-RHEUMA_SEROPOS_STRICT	rheumatoid arthritis	TEAD2	Inverse variance weighted	4	0.359523	0.179483	0.0451656	0.00773736	0.71131	1.43265	1.00777	2.03666
eqtl-a-ENSG00000074219	finn-b-RHEUMA_SEROPOS_STRICT	rheumatoid arthritis	TEAD2	Simple mode	4	0.285963	0.240081	0.31926	-0.184596	0.756521	1.33104	0.83144	2.13085
eqtl-a-ENSG00000074219	finn-b-RHEUMA_SEROPOS_STRICT	rheumatoid arthritis	TEAD2	Weighted mode	4	0.322476	0.130143	0.0894391	0.0673961	0.577556	1.38054	1.06972	1.78168
eqtl-a-ENSG00000074660	finn-b-RHEUMA_SEROPOS_STRICT	rheumatoid arthritis	SCARF1	MR Egger	3	0.535832	0.911332	0.661621	-1.25038	2.32204	1.70887	0.286396	10.1965
eqtl-a-ENSG00000074660	finn-b-RHEUMA_SEROPOS_STRICT	rheumatoid arthritis	SCARF1	Weighted median	3	0.550098	0.19608	0.00502417	0.165782	0.934414	1.73342	1.18032	2.54572
eqtl-a-ENSG00000074660	finn-b-RHEUMA_SEROPOS_STRICT	rheumatoid arthritis	SCARF1	Inverse variance weighted	3	0.500496	0.1769	0.00466553	0.153772	0.847219	1.64954	1.16623	2.33315
eqtl-a-ENSG00000074660	finn-b-RHEUMA_SEROPOS_STRICT	rheumatoid arthritis	SCARF1	Simple mode	3	0.540484	0.261622	0.174824	0.0277053	1.05326	1.71684	1.02809	2.86699
eqtl-a-ENSG00000074660	finn-b-RHEUMA_SEROPOS_STRICT	rheumatoid arthritis	SCARF1	Weighted mode	3	0.578139	0.211892	0.112173	0.162831	0.993447	1.78272	1.17684	2.70053
eqtl-a-ENSG00000075223	finn-b-RHEUMA_SEROPOS_STRICT	rheumatoid arthritis	SEMA3C	MR Egger	3	0.296738	0.184564	0.354229	-0.0650072	0.658484	1.34546	0.937061	1.93186
eqtl-a-ENSG00000075223	finn-b-RHEUMA_SEROPOS_STRICT	rheumatoid arthritis	SEMA3C	Weighted median	3	0.234032	0.119652	0.0504721	-0.000485696	0.46855	1.26369	0.999514	1.59768
eqtl-a-ENSG00000075223	finn-b-RHEUMA_SEROPOS_STRICT	rheumatoid arthritis	SEMA3C	Inverse variance weighted	3	0.225937	0.114922	0.0492994	0.000688703	0.451185	1.2535	1.00069	1.57017
eqtl-a-ENSG00000075223	finn-b-RHEUMA_SEROPOS_STRICT	rheumatoid arthritis	SEMA3C	Simple mode	3	0.21003	0.149478	0.295186	-0.082947	0.503006	1.23371	0.9204	1.65369
eqtl-a-ENSG00000075223	finn-b-RHEUMA_SEROPOS_STRICT	rheumatoid arthritis	SEMA3C	Weighted mode	3	0.242336	0.127076	0.196768	-0.00673397	0.491406	1.27422	0.993289	1.63461
eqtl-a-ENSG00000075945	finn-b-RHEUMA_SEROPOS_STRICT	rheumatoid arthritis	KIFAP3	MR Egger	3	1.04113	0.634775	0.348562	-0.203029	2.28529	2.83242	0.816254	9.82852
eqtl-a-ENSG00000075945	finn-b-RHEUMA_SEROPOS_STRICT	rheumatoid arthritis	KIFAP3	Weighted median	3	0.820266	0.268521	0.00225247	0.293964	1.34657	2.2711	1.34174	3.84421
eqtl-a-ENSG00000075945	finn-b-RHEUMA_SEROPOS_STRICT	rheumatoid arthritis	KIFAP3	Inverse variance weighted	3	0.803704	0.227593	0.00041348	0.357622	1.24979	2.2338	1.42993	3.48959
eqtl-a-ENSG00000075945	finn-b-RHEUMA_SEROPOS_STRICT	rheumatoid arthritis	KIFAP3	Simple mode	3	0.903893	0.352559	0.124379	0.212877	1.59491	2.4692	1.23723	4.92788
eqtl-a-ENSG00000075945	finn-b-RHEUMA_SEROPOS_STRICT	rheumatoid arthritis	KIFAP3	Weighted mode	3	0.832292	0.295012	0.10603	0.254069	1.41052	2.29858	1.28926	4.09807
eqtl-a-ENSG00000076685	finn-b-RHEUMA_SEROPOS_STRICT	rheumatoid arthritis	NT5C2	MR Egger	5	0.36478	0.160028	0.106986	0.0511258	0.678435	1.4402	1.05246	1.97079
eqtl-a-ENSG00000076685	finn-b-RHEUMA_SEROPOS_STRICT	rheumatoid arthritis	NT5C2	Weighted median	5	0.284875	0.110794	0.0101339	0.0677199	0.502031	1.3296	1.07007	1.65207
eqtl-a-ENSG00000076685	finn-b-RHEUMA_SEROPOS_STRICT	rheumatoid arthritis	NT5C2	Inverse variance weighted	5	0.244019	0.102217	0.0169738	0.0436746	0.444364	1.27637	1.04464	1.5595
eqtl-a-ENSG00000076685	finn-b-RHEUMA_SEROPOS_STRICT	rheumatoid arthritis	NT5C2	Simple mode	5	0.317421	0.16903	0.133606	-0.0138781	0.648721	1.37358	0.986218	1.91309
eqtl-a-ENSG00000076685	finn-b-RHEUMA_SEROPOS_STRICT	rheumatoid arthritis	NT5C2	Weighted mode	5	0.288777	0.117407	0.0697201	0.0586588	0.518896	1.33479	1.06041	1.68017
eqtl-a-ENSG00000076864	finn-b-RHEUMA_SEROPOS_STRICT	rheumatoid arthritis	RAP1GAP	MR Egger	12	-0.0372928	0.0917231	0.692882	-0.21707	0.142485	0.963394	0.804874	1.15314
eqtl-a-ENSG00000076864	finn-b-RHEUMA_SEROPOS_STRICT	rheumatoid arthritis	RAP1GAP	Weighted median	12	-0.0817181	0.0665802	0.219686	-0.212215	0.048779	0.921532	0.808791	1.04999
eqtl-a-ENSG00000076864	finn-b-RHEUMA_SEROPOS_STRICT	rheumatoid arthritis	RAP1GAP	Inverse variance weighted	12	-0.105107	0.0534773	0.0493614	-0.209923	-0.000291811	0.900228	0.810647	0.999708
eqtl-a-ENSG00000076864	finn-b-RHEUMA_SEROPOS_STRICT	rheumatoid arthritis	RAP1GAP	Simple mode	12	-0.17079	0.114334	0.163353	-0.394885	0.0533049	0.842998	0.673757	1.05475
eqtl-a-ENSG00000076864	finn-b-RHEUMA_SEROPOS_STRICT	rheumatoid arthritis	RAP1GAP	Weighted mode	12	-0.0757823	0.0631592	0.255398	-0.199574	0.0480098	0.927018	0.819079	1.04918
eqtl-a-ENSG00000077684	finn-b-RHEUMA_SEROPOS_STRICT	rheumatoid arthritis	JADE1	MR Egger	4	-0.704577	0.304483	0.146734	-1.30136	-0.10779	0.494318	0.27216	0.897817
eqtl-a-ENSG00000077684	finn-b-RHEUMA_SEROPOS_STRICT	rheumatoid arthritis	JADE1	Weighted median	4	-0.397055	0.160003	0.0130811	-0.71066	-0.0834498	0.672297	0.49132	0.919937
eqtl-a-ENSG00000077684	finn-b-RHEUMA_SEROPOS_STRICT	rheumatoid arthritis	JADE1	Inverse variance weighted	4	-0.321892	0.15145	0.0335527	-0.618733	-0.0250507	0.724777	0.538626	0.97526
eqtl-a-ENSG00000077684	finn-b-RHEUMA_SEROPOS_STRICT	rheumatoid arthritis	JADE1	Simple mode	4	-0.374461	0.277595	0.27014	-0.918548	0.169626	0.68766	0.399098	1.18486
eqtl-a-ENSG00000077684	finn-b-RHEUMA_SEROPOS_STRICT	rheumatoid arthritis	JADE1	Weighted mode	4	-0.40453	0.167778	0.0949231	-0.733375	-0.075685	0.66729	0.480285	0.927108
eqtl-a-ENSG00000083814	finn-b-RHEUMA_SEROPOS_STRICT	rheumatoid arthritis	ZNF671	MR Egger	4	-0.168366	0.180259	0.448896	-0.521674	0.184943	0.845045	0.593526	1.20315
eqtl-a-ENSG00000083814	finn-b-RHEUMA_SEROPOS_STRICT	rheumatoid arthritis	ZNF671	Weighted median	4	-0.149485	0.0780928	0.0555957	-0.302547	0.00357734	0.861152	0.738934	1.00358
eqtl-a-ENSG00000083814	finn-b-RHEUMA_SEROPOS_STRICT	rheumatoid arthritis	ZNF671	Inverse variance weighted	4	-0.163766	0.0735986	0.0260734	-0.308019	-0.0195122	0.848941	0.734901	0.980677
eqtl-a-ENSG00000083814	finn-b-RHEUMA_SEROPOS_STRICT	rheumatoid arthritis	ZNF671	Simple mode	4	-0.101746	0.116324	0.44613	-0.329741	0.126249	0.903259	0.71911	1.13456
eqtl-a-ENSG00000083814	finn-b-RHEUMA_SEROPOS_STRICT	rheumatoid arthritis	ZNF671	Weighted mode	4	-0.147154	0.088081	0.19338	-0.319793	0.0254845	0.863161	0.726299	1.02581
eqtl-a-ENSG00000084070	finn-b-RHEUMA_SEROPOS_STRICT	rheumatoid arthritis	SMAP2	MR Egger	6	-0.493917	0.39737	0.281762	-1.27276	0.284928	0.610231	0.280057	1.32967
eqtl-a-ENSG00000084070	finn-b-RHEUMA_SEROPOS_STRICT	rheumatoid arthritis	SMAP2	Weighted median	6	-0.317585	0.188654	0.0922922	-0.687346	0.0521762	0.727905	0.502909	1.05356
eqtl-a-ENSG00000084070	finn-b-RHEUMA_SEROPOS_STRICT	rheumatoid arthritis	SMAP2	Inverse variance weighted	6	-0.385451	0.147028	0.00875147	-0.673627	-0.0972758	0.680144	0.509856	0.907306
eqtl-a-ENSG00000084070	finn-b-RHEUMA_SEROPOS_STRICT	rheumatoid arthritis	SMAP2	Simple mode	6	-0.232615	0.277581	0.440235	-0.776675	0.311444	0.792458	0.459933	1.3654
eqtl-a-ENSG00000084070	finn-b-RHEUMA_SEROPOS_STRICT	rheumatoid arthritis	SMAP2	Weighted mode	6	-0.259862	0.270519	0.380868	-0.790079	0.270355	0.771158	0.453809	1.31043
eqtl-a-ENSG00000087157	finn-b-RHEUMA_SEROPOS_STRICT	rheumatoid arthritis	PGS1	MR Egger	3	-0.646003	0.417111	0.364994	-1.46354	0.171534	0.524136	0.231415	1.18712
eqtl-a-ENSG00000087157	finn-b-RHEUMA_SEROPOS_STRICT	rheumatoid arthritis	PGS1	Weighted median	3	-0.416309	0.182297	0.0223899	-0.773611	-0.0590073	0.659476	0.461344	0.9427
eqtl-a-ENSG00000087157	finn-b-RHEUMA_SEROPOS_STRICT	rheumatoid arthritis	PGS1	Inverse variance weighted	3	-0.433191	0.172049	0.0118077	-0.770406	-0.0959756	0.648437	0.462825	0.908486
eqtl-a-ENSG00000087157	finn-b-RHEUMA_SEROPOS_STRICT	rheumatoid arthritis	PGS1	Simple mode	3	-0.301861	0.259492	0.364739	-0.810465	0.206743	0.739441	0.444651	1.22967
eqtl-a-ENSG00000087157	finn-b-RHEUMA_SEROPOS_STRICT	rheumatoid arthritis	PGS1	Weighted mode	3	-0.525813	0.19761	0.11697	-0.913128	-0.138499	0.591074	0.401267	0.870664
eqtl-a-ENSG00000088832	finn-b-RHEUMA_SEROPOS_STRICT	rheumatoid arthritis	FKBP1A	MR Egger	5	-0.228702	0.157364	0.24209	-0.537136	0.0797321	0.795566	0.58442	1.083
eqtl-a-ENSG00000088832	finn-b-RHEUMA_SEROPOS_STRICT	rheumatoid arthritis	FKBP1A	Weighted median	5	-0.254155	0.0921856	0.00583357	-0.434839	-0.0734712	0.775572	0.647369	0.929163
eqtl-a-ENSG00000088832	finn-b-RHEUMA_SEROPOS_STRICT	rheumatoid arthritis	FKBP1A	Inverse variance weighted	5	-0.25924	0.0843638	0.00212	-0.424593	-0.0938872	0.771638	0.654036	0.910385
eqtl-a-ENSG00000088832	finn-b-RHEUMA_SEROPOS_STRICT	rheumatoid arthritis	FKBP1A	Simple mode	5	-0.256806	0.157338	0.177976	-0.565188	0.0515771	0.773519	0.568253	1.05293
eqtl-a-ENSG00000088832	finn-b-RHEUMA_SEROPOS_STRICT	rheumatoid arthritis	FKBP1A	Weighted mode	5	-0.253401	0.0972199	0.0596409	-0.443952	-0.0628497	0.776157	0.641497	0.939085
eqtl-a-ENSG00000089169	finn-b-RHEUMA_SEROPOS_STRICT	rheumatoid arthritis	RPH3A	MR Egger	6	-0.123905	0.137804	0.419414	-0.394	0.146191	0.883464	0.674354	1.15742
eqtl-a-ENSG00000089169	finn-b-RHEUMA_SEROPOS_STRICT	rheumatoid arthritis	RPH3A	Weighted median	6	-0.146954	0.0770386	0.0564518	-0.297949	0.0040421	0.863334	0.742339	1.00405
eqtl-a-ENSG00000089169	finn-b-RHEUMA_SEROPOS_STRICT	rheumatoid arthritis	RPH3A	Inverse variance weighted	6	-0.151678	0.0716908	0.034368	-0.292192	-0.0111642	0.859265	0.746625	0.988898
eqtl-a-ENSG00000089169	finn-b-RHEUMA_SEROPOS_STRICT	rheumatoid arthritis	RPH3A	Simple mode	6	-0.104308	0.128108	0.452537	-0.3554	0.146783	0.900948	0.700893	1.1581
eqtl-a-ENSG00000089169	finn-b-RHEUMA_SEROPOS_STRICT	rheumatoid arthritis	RPH3A	Weighted mode	6	-0.143974	0.0723228	0.103156	-0.285726	-0.00222098	0.86591	0.751468	0.997781
eqtl-a-ENSG00000089327	finn-b-RHEUMA_SEROPOS_STRICT	rheumatoid arthritis	FXYD5	MR Egger	4	0.204924	0.146721	0.297314	-0.0826488	0.492496	1.22743	0.920674	1.6364
eqtl-a-ENSG00000089327	finn-b-RHEUMA_SEROPOS_STRICT	rheumatoid arthritis	FXYD5	Weighted median	4	0.14239	0.0737562	0.0535395	-0.00217261	0.286952	1.15303	0.99783	1.33236
eqtl-a-ENSG00000089327	finn-b-RHEUMA_SEROPOS_STRICT	rheumatoid arthritis	FXYD5	Inverse variance weighted	4	0.140014	0.0710327	0.0487093	0.000790394	0.279238	1.15029	1.00079	1.32212
eqtl-a-ENSG00000089327	finn-b-RHEUMA_SEROPOS_STRICT	rheumatoid arthritis	FXYD5	Simple mode	4	0.106486	0.136346	0.491766	-0.160752	0.373725	1.11236	0.851503	1.45314
eqtl-a-ENSG00000089327	finn-b-RHEUMA_SEROPOS_STRICT	rheumatoid arthritis	FXYD5	Weighted mode	4	0.140757	0.0701484	0.138444	0.003266	0.278248	1.15114	1.00327	1.32081
eqtl-a-ENSG00000099785	finn-b-RHEUMA_SEROPOS_STRICT	rheumatoid arthritis	MARCHF2	MR Egger	7	0.181721	0.151389	0.283763	-0.115001	0.478442	1.19928	0.891365	1.61356
eqtl-a-ENSG00000099785	finn-b-RHEUMA_SEROPOS_STRICT	rheumatoid arthritis	MARCHF2	Weighted median	7	0.181482	0.0933584	0.0519042	-0.00150054	0.364465	1.19899	0.998501	1.43974
eqtl-a-ENSG00000099785	finn-b-RHEUMA_SEROPOS_STRICT	rheumatoid arthritis	MARCHF2	Inverse variance weighted	7	0.187559	0.0833133	0.0243699	0.0242647	0.350853	1.2063	1.02456	1.42028
eqtl-a-ENSG00000099785	finn-b-RHEUMA_SEROPOS_STRICT	rheumatoid arthritis	MARCHF2	Simple mode	7	0.266166	0.142903	0.111826	-0.0139243	0.546256	1.30495	0.986172	1.72678
eqtl-a-ENSG00000099785	finn-b-RHEUMA_SEROPOS_STRICT	rheumatoid arthritis	MARCHF2	Weighted mode	7	0.190854	0.0951054	0.0915639	0.00444765	0.377261	1.21028	1.00446	1.45828
eqtl-a-ENSG00000099817	finn-b-RHEUMA_SEROPOS_STRICT	rheumatoid arthritis	POLR2E	MR Egger	3	-0.377573	0.253654	0.376592	-0.874735	0.119589	0.685523	0.416973	1.12703
eqtl-a-ENSG00000099817	finn-b-RHEUMA_SEROPOS_STRICT	rheumatoid arthritis	POLR2E	Weighted median	3	-0.341465	0.134297	0.0110028	-0.604687	-0.0782427	0.710728	0.546245	0.92474
eqtl-a-ENSG00000099817	finn-b-RHEUMA_SEROPOS_STRICT	rheumatoid arthritis	POLR2E	Inverse variance weighted	3	-0.352022	0.132672	0.00797017	-0.612059	-0.0919855	0.703264	0.542233	0.912118
eqtl-a-ENSG00000099817	finn-b-RHEUMA_SEROPOS_STRICT	rheumatoid arthritis	POLR2E	Simple mode	3	-0.264255	0.213703	0.341763	-0.683114	0.154604	0.767778	0.505042	1.1672
eqtl-a-ENSG00000099817	finn-b-RHEUMA_SEROPOS_STRICT	rheumatoid arthritis	POLR2E	Weighted mode	3	-0.33995	0.143161	0.140828	-0.620545	-0.0593541	0.711806	0.537651	0.942373
eqtl-a-ENSG00000100439	finn-b-RHEUMA_SEROPOS_STRICT	rheumatoid arthritis	ABHD4	MR Egger	3	0.640983	0.680265	0.518922	-0.692336	1.9743	1.89835	0.500406	7.2016
eqtl-a-ENSG00000100439	finn-b-RHEUMA_SEROPOS_STRICT	rheumatoid arthritis	ABHD4	Weighted median	3	0.402032	0.224812	0.0737268	-0.038599	0.842663	1.49486	0.962136	2.32254
eqtl-a-ENSG00000100439	finn-b-RHEUMA_SEROPOS_STRICT	rheumatoid arthritis	ABHD4	Inverse variance weighted	3	0.460785	0.20244	0.0228371	0.0640014	0.857568	1.58532	1.06609	2.35742
eqtl-a-ENSG00000100439	finn-b-RHEUMA_SEROPOS_STRICT	rheumatoid arthritis	ABHD4	Simple mode	3	0.39065	0.291605	0.31229	-0.180896	0.962196	1.47794	0.834522	2.61744
eqtl-a-ENSG00000100439	finn-b-RHEUMA_SEROPOS_STRICT	rheumatoid arthritis	ABHD4	Weighted mode	3	0.399592	0.227077	0.220523	-0.0454779	0.844663	1.49122	0.955541	2.32719
eqtl-a-ENSG00000100600	finn-b-RHEUMA_SEROPOS_STRICT	rheumatoid arthritis	LGMN	MR Egger	3	0.358627	0.268742	0.409407	-0.168108	0.885362	1.43136	0.845262	2.42386
eqtl-a-ENSG00000100600	finn-b-RHEUMA_SEROPOS_STRICT	rheumatoid arthritis	LGMN	Weighted median	3	0.341889	0.130682	0.00889189	0.0857514	0.598026	1.4076	1.08954	1.81853
eqtl-a-ENSG00000100600	finn-b-RHEUMA_SEROPOS_STRICT	rheumatoid arthritis	LGMN	Inverse variance weighted	3	0.339175	0.131514	0.00990846	0.081408	0.596942	1.40379	1.08481	1.81655
eqtl-a-ENSG00000100600	finn-b-RHEUMA_SEROPOS_STRICT	rheumatoid arthritis	LGMN	Simple mode	3	0.33917	0.201503	0.234368	-0.0557755	0.734115	1.40378	0.945751	2.08364
eqtl-a-ENSG00000100600	finn-b-RHEUMA_SEROPOS_STRICT	rheumatoid arthritis	LGMN	Weighted mode	3	0.342646	0.14105	0.13578	0.0661878	0.619105	1.40867	1.06843	1.85726
eqtl-a-ENSG00000100814	finn-b-RHEUMA_SEROPOS_STRICT	rheumatoid arthritis	CCNB1IP1	MR Egger	3	-0.0882887	0.229661	0.766353	-0.538425	0.361847	0.915497	0.583667	1.43598
eqtl-a-ENSG00000100814	finn-b-RHEUMA_SEROPOS_STRICT	rheumatoid arthritis	CCNB1IP1	Weighted median	3	-0.294237	0.122724	0.0165049	-0.534776	-0.0536985	0.7451	0.585801	0.947718
eqtl-a-ENSG00000100814	finn-b-RHEUMA_SEROPOS_STRICT	rheumatoid arthritis	CCNB1IP1	Inverse variance weighted	3	-0.335923	0.166879	0.0441176	-0.663006	-0.00883987	0.714678	0.5153	0.991199
eqtl-a-ENSG00000100814	finn-b-RHEUMA_SEROPOS_STRICT	rheumatoid arthritis	CCNB1IP1	Simple mode	3	-0.35464	0.286317	0.341136	-0.915821	0.206541	0.701426	0.400188	1.22942
eqtl-a-ENSG00000100814	finn-b-RHEUMA_SEROPOS_STRICT	rheumatoid arthritis	CCNB1IP1	Weighted mode	3	-0.28623	0.118019	0.136137	-0.517546	-0.0549136	0.75109	0.595981	0.946567
eqtl-a-ENSG00000100906	finn-b-RHEUMA_SEROPOS_STRICT	rheumatoid arthritis	NFKBIA	MR Egger	5	0.476298	0.205408	0.103198	0.0736984	0.878898	1.6101	1.07648	2.40824
eqtl-a-ENSG00000100906	finn-b-RHEUMA_SEROPOS_STRICT	rheumatoid arthritis	NFKBIA	Weighted median	5	0.337375	0.124035	0.00652828	0.0942662	0.580484	1.40126	1.09885	1.7869
eqtl-a-ENSG00000100906	finn-b-RHEUMA_SEROPOS_STRICT	rheumatoid arthritis	NFKBIA	Inverse variance weighted	5	0.317781	0.111795	0.0044756	0.0986631	0.536899	1.37408	1.10369	1.71069
eqtl-a-ENSG00000100906	finn-b-RHEUMA_SEROPOS_STRICT	rheumatoid arthritis	NFKBIA	Simple mode	5	0.258666	0.204979	0.275546	-0.143092	0.660425	1.2952	0.866674	1.93561
eqtl-a-ENSG00000100906	finn-b-RHEUMA_SEROPOS_STRICT	rheumatoid arthritis	NFKBIA	Weighted mode	5	0.362957	0.144159	0.0655132	0.0804056	0.645509	1.43757	1.08373	1.90696
eqtl-a-ENSG00000101298	finn-b-RHEUMA_SEROPOS_STRICT	rheumatoid arthritis	SNPH	MR Egger	3	0.324248	0.212081	0.36875	-0.0914306	0.739927	1.38299	0.912625	2.09578
eqtl-a-ENSG00000101298	finn-b-RHEUMA_SEROPOS_STRICT	rheumatoid arthritis	SNPH	Weighted median	3	0.19912	0.080772	0.0136932	0.0408071	0.357434	1.22033	1.04165	1.42966
eqtl-a-ENSG00000101298	finn-b-RHEUMA_SEROPOS_STRICT	rheumatoid arthritis	SNPH	Inverse variance weighted	3	0.188788	0.0802184	0.0186013	0.0315601	0.346016	1.20778	1.03206	1.41343
eqtl-a-ENSG00000101298	finn-b-RHEUMA_SEROPOS_STRICT	rheumatoid arthritis	SNPH	Simple mode	3	0.129207	0.198792	0.5824	-0.260426	0.51884	1.13793	0.770724	1.68008
eqtl-a-ENSG00000101298	finn-b-RHEUMA_SEROPOS_STRICT	rheumatoid arthritis	SNPH	Weighted mode	3	0.203953	0.0808568	0.12774	0.0454736	0.362432	1.22624	1.04652	1.43682
eqtl-a-ENSG00000101384	finn-b-RHEUMA_SEROPOS_STRICT	rheumatoid arthritis	JAG1	MR Egger	4	0.296216	0.95245	0.785219	-1.57059	2.16302	1.34476	0.207923	8.69735
eqtl-a-ENSG00000101384	finn-b-RHEUMA_SEROPOS_STRICT	rheumatoid arthritis	JAG1	Weighted median	4	0.628732	0.291939	0.0312679	0.0565328	1.20093	1.87523	1.05816	3.32321
eqtl-a-ENSG00000101384	finn-b-RHEUMA_SEROPOS_STRICT	rheumatoid arthritis	JAG1	Inverse variance weighted	4	0.640433	0.230219	0.00540519	0.189203	1.09166	1.8973	1.20829	2.97922
eqtl-a-ENSG00000101384	finn-b-RHEUMA_SEROPOS_STRICT	rheumatoid arthritis	JAG1	Simple mode	4	0.659148	0.456056	0.244126	-0.234721	1.55302	1.93314	0.790791	4.72571
eqtl-a-ENSG00000101384	finn-b-RHEUMA_SEROPOS_STRICT	rheumatoid arthritis	JAG1	Weighted mode	4	0.587428	0.467986	0.298273	-0.329824	1.50468	1.79935	0.719051	4.50271
eqtl-a-ENSG00000101574	finn-b-RHEUMA_SEROPOS_STRICT	rheumatoid arthritis	METTL4	MR Egger	3	-0.383418	0.267266	0.387543	-0.907259	0.140423	0.681528	0.403629	1.15076
eqtl-a-ENSG00000101574	finn-b-RHEUMA_SEROPOS_STRICT	rheumatoid arthritis	METTL4	Weighted median	3	-0.257761	0.1183	0.0293404	-0.489628	-0.0258937	0.77278	0.612854	0.974439
eqtl-a-ENSG00000101574	finn-b-RHEUMA_SEROPOS_STRICT	rheumatoid arthritis	METTL4	Inverse variance weighted	3	-0.223902	0.11282	0.0471898	-0.445029	-0.00277454	0.799394	0.640806	0.997229
eqtl-a-ENSG00000101574	finn-b-RHEUMA_SEROPOS_STRICT	rheumatoid arthritis	METTL4	Simple mode	3	-0.296056	0.158469	0.20268	-0.606656	0.0145436	0.743746	0.545171	1.01465
eqtl-a-ENSG00000101574	finn-b-RHEUMA_SEROPOS_STRICT	rheumatoid arthritis	METTL4	Weighted mode	3	-0.265424	0.135588	0.189401	-0.531178	0.000328998	0.76688	0.587912	1.00033
eqtl-a-ENSG00000102796	finn-b-RHEUMA_SEROPOS_STRICT	rheumatoid arthritis	DHRS12	MR Egger	5	-0.153887	0.145609	0.368154	-0.43928	0.131505	0.857368	0.6445	1.14054
eqtl-a-ENSG00000102796	finn-b-RHEUMA_SEROPOS_STRICT	rheumatoid arthritis	DHRS12	Weighted median	5	-0.201583	0.0946903	0.0332654	-0.387176	-0.0159899	0.817436	0.678972	0.984137
eqtl-a-ENSG00000102796	finn-b-RHEUMA_SEROPOS_STRICT	rheumatoid arthritis	DHRS12	Inverse variance weighted	5	-0.220398	0.0892853	0.0135692	-0.395397	-0.0453988	0.802199	0.673413	0.955616
eqtl-a-ENSG00000102796	finn-b-RHEUMA_SEROPOS_STRICT	rheumatoid arthritis	DHRS12	Simple mode	5	-0.158955	0.168057	0.397788	-0.488346	0.170437	0.853035	0.613641	1.18582
eqtl-a-ENSG00000102796	finn-b-RHEUMA_SEROPOS_STRICT	rheumatoid arthritis	DHRS12	Weighted mode	5	-0.200453	0.0940302	0.100006	-0.384753	-0.0161541	0.81836	0.680619	0.983976
eqtl-a-ENSG00000103671	finn-b-RHEUMA_SEROPOS_STRICT	rheumatoid arthritis	TRIP4	MR Egger	3	0.195235	0.431318	0.729403	-0.650148	1.04062	1.2156	0.521968	2.83096
eqtl-a-ENSG00000103671	finn-b-RHEUMA_SEROPOS_STRICT	rheumatoid arthritis	TRIP4	Weighted median	3	0.240249	0.106447	0.0240095	0.0316124	0.448885	1.27157	1.03212	1.56656
eqtl-a-ENSG00000103671	finn-b-RHEUMA_SEROPOS_STRICT	rheumatoid arthritis	TRIP4	Inverse variance weighted	3	0.242599	0.100892	0.0161924	0.0448514	0.440346	1.27456	1.04587	1.55325
eqtl-a-ENSG00000103671	finn-b-RHEUMA_SEROPOS_STRICT	rheumatoid arthritis	TRIP4	Simple mode	3	0.244012	0.164404	0.276024	-0.0782192	0.566244	1.27636	0.924762	1.76164
eqtl-a-ENSG00000103671	finn-b-RHEUMA_SEROPOS_STRICT	rheumatoid arthritis	TRIP4	Weighted mode	3	0.239315	0.109728	0.160955	0.0242481	0.454382	1.27038	1.02454	1.5752
eqtl-a-ENSG00000104814	finn-b-RHEUMA_SEROPOS_STRICT	rheumatoid arthritis	MAP4K1	MR Egger	3	2.93848	2.22526	0.412622	-1.42302	7.29999	18.8872	0.240985	1480.28
eqtl-a-ENSG00000104814	finn-b-RHEUMA_SEROPOS_STRICT	rheumatoid arthritis	MAP4K1	Weighted median	3	0.491362	0.216231	0.0230626	0.0675498	0.915174	1.63454	1.06988	2.49721
eqtl-a-ENSG00000104814	finn-b-RHEUMA_SEROPOS_STRICT	rheumatoid arthritis	MAP4K1	Inverse variance weighted	3	0.479571	0.197634	0.0152426	0.0922085	0.866934	1.61538	1.09659	2.3796
eqtl-a-ENSG00000104814	finn-b-RHEUMA_SEROPOS_STRICT	rheumatoid arthritis	MAP4K1	Simple mode	3	0.128403	0.383107	0.769392	-0.622486	0.879292	1.13701	0.536609	2.40919
eqtl-a-ENSG00000104814	finn-b-RHEUMA_SEROPOS_STRICT	rheumatoid arthritis	MAP4K1	Weighted mode	3	0.57446	0.21642	0.117447	0.150276	0.998643	1.77617	1.16216	2.7146
eqtl-a-ENSG00000104894	finn-b-RHEUMA_SEROPOS_STRICT	rheumatoid arthritis	CD37	MR Egger	4	0.458524	0.425342	0.393773	-0.375147	1.29219	1.58174	0.687189	3.64077
eqtl-a-ENSG00000104894	finn-b-RHEUMA_SEROPOS_STRICT	rheumatoid arthritis	CD37	Weighted median	4	0.246576	0.115993	0.0335205	0.0192307	0.473922	1.27964	1.01942	1.60628
eqtl-a-ENSG00000104894	finn-b-RHEUMA_SEROPOS_STRICT	rheumatoid arthritis	CD37	Inverse variance weighted	4	0.234387	0.108813	0.0312375	0.0211133	0.44766	1.26413	1.02134	1.56465
eqtl-a-ENSG00000104894	finn-b-RHEUMA_SEROPOS_STRICT	rheumatoid arthritis	CD37	Simple mode	4	0.102807	0.216259	0.666978	-0.321059	0.526674	1.10828	0.72538	1.69329
eqtl-a-ENSG00000104894	finn-b-RHEUMA_SEROPOS_STRICT	rheumatoid arthritis	CD37	Weighted mode	4	0.291739	0.125935	0.103407	0.0449063	0.538572	1.33875	1.04593	1.71356
eqtl-a-ENSG00000105205	finn-b-RHEUMA_SEROPOS_STRICT	rheumatoid arthritis	CLC	MR Egger	6	1.00991	0.514712	0.121264	0.00107398	2.01875	2.74535	1.00107	7.52888
eqtl-a-ENSG00000105205	finn-b-RHEUMA_SEROPOS_STRICT	rheumatoid arthritis	CLC	Weighted median	6	0.493998	0.249631	0.0478258	0.00472129	0.983275	1.63886	1.00473	2.6732
eqtl-a-ENSG00000105205	finn-b-RHEUMA_SEROPOS_STRICT	rheumatoid arthritis	CLC	Inverse variance weighted	6	0.44411	0.197597	0.0246049	0.056819	0.831401	1.5591	1.05846	2.29653
eqtl-a-ENSG00000105205	finn-b-RHEUMA_SEROPOS_STRICT	rheumatoid arthritis	CLC	Simple mode	6	0.621371	0.427287	0.205632	-0.216112	1.45885	1.86148	0.805645	4.30103
eqtl-a-ENSG00000105205	finn-b-RHEUMA_SEROPOS_STRICT	rheumatoid arthritis	CLC	Weighted mode	6	0.58427	0.326403	0.13346	-0.0554799	1.22402	1.79368	0.946031	3.40083
eqtl-a-ENSG00000109501	finn-b-RHEUMA_SEROPOS_STRICT	rheumatoid arthritis	WFS1	MR Egger	3	-0.269119	0.385144	0.611734	-1.024	0.485764	0.764052	0.359155	1.62542
eqtl-a-ENSG00000109501	finn-b-RHEUMA_SEROPOS_STRICT	rheumatoid arthritis	WFS1	Weighted median	3	-0.318723	0.150175	0.0338085	-0.613065	-0.0243807	0.727077	0.541688	0.975914
eqtl-a-ENSG00000109501	finn-b-RHEUMA_SEROPOS_STRICT	rheumatoid arthritis	WFS1	Inverse variance weighted	3	-0.323465	0.147645	0.0284638	-0.612848	-0.0340814	0.723638	0.541806	0.966493
eqtl-a-ENSG00000109501	finn-b-RHEUMA_SEROPOS_STRICT	rheumatoid arthritis	WFS1	Simple mode	3	-0.30763	0.209177	0.279193	-0.717617	0.102357	0.735187	0.487913	1.10778
eqtl-a-ENSG00000109501	finn-b-RHEUMA_SEROPOS_STRICT	rheumatoid arthritis	WFS1	Weighted mode	3	-0.313286	0.161414	0.19179	-0.629657	0.00308448	0.731041	0.532775	1.00309
eqtl-a-ENSG00000110665	finn-b-RHEUMA_SEROPOS_STRICT	rheumatoid arthritis	C11orf21	MR Egger	5	-0.228761	0.138009	0.195981	-0.499258	0.0417363	0.795519	0.606981	1.04262
eqtl-a-ENSG00000110665	finn-b-RHEUMA_SEROPOS_STRICT	rheumatoid arthritis	C11orf21	Weighted median	5	-0.152919	0.0610173	0.0122048	-0.272513	-0.0333256	0.858199	0.761463	0.967224
eqtl-a-ENSG00000110665	finn-b-RHEUMA_SEROPOS_STRICT	rheumatoid arthritis	C11orf21	Inverse variance weighted	5	-0.140538	0.0618024	0.0229664	-0.261671	-0.0194056	0.86889	0.769764	0.980782
eqtl-a-ENSG00000110665	finn-b-RHEUMA_SEROPOS_STRICT	rheumatoid arthritis	C11orf21	Simple mode	5	-0.198999	0.117999	0.166988	-0.430278	0.0322794	0.819551	0.650329	1.03281
eqtl-a-ENSG00000110665	finn-b-RHEUMA_SEROPOS_STRICT	rheumatoid arthritis	C11orf21	Weighted mode	5	-0.154464	0.0566213	0.0525504	-0.265442	-0.0434861	0.856874	0.766867	0.957446
eqtl-a-ENSG00000110697	finn-b-RHEUMA_SEROPOS_STRICT	rheumatoid arthritis	PITPNM1	MR Egger	6	-0.281329	0.191706	0.216144	-0.657073	0.094415	0.75478	0.518367	1.09902
eqtl-a-ENSG00000110697	finn-b-RHEUMA_SEROPOS_STRICT	rheumatoid arthritis	PITPNM1	Weighted median	6	-0.335619	0.12524	0.00736633	-0.581088	-0.0901491	0.714896	0.559289	0.913795
eqtl-a-ENSG00000110697	finn-b-RHEUMA_SEROPOS_STRICT	rheumatoid arthritis	PITPNM1	Inverse variance weighted	6	-0.351291	0.131232	0.00743135	-0.608506	-0.0940763	0.703779	0.544163	0.910213
eqtl-a-ENSG00000110697	finn-b-RHEUMA_SEROPOS_STRICT	rheumatoid arthritis	PITPNM1	Simple mode	6	-0.188042	0.255248	0.494396	-0.688328	0.312245	0.82858	0.502415	1.36649
eqtl-a-ENSG00000110697	finn-b-RHEUMA_SEROPOS_STRICT	rheumatoid arthritis	PITPNM1	Weighted mode	6	-0.336769	0.133562	0.0530805	-0.59855	-0.0749885	0.714074	0.549608	0.927754
eqtl-a-ENSG00000110799	finn-b-RHEUMA_SEROPOS_STRICT	rheumatoid arthritis	VWF	MR Egger	10	0.212287	0.100525	0.0676844	0.0152588	0.409315	1.2365	1.01538	1.50579
eqtl-a-ENSG00000110799	finn-b-RHEUMA_SEROPOS_STRICT	rheumatoid arthritis	VWF	Weighted median	10	0.12739	0.0722365	0.0778153	-0.0141941	0.268973	1.13586	0.985906	1.30862
eqtl-a-ENSG00000110799	finn-b-RHEUMA_SEROPOS_STRICT	rheumatoid arthritis	VWF	Inverse variance weighted	10	0.122303	0.0601742	0.0421044	0.00436182	0.240245	1.1301	1.00437	1.27156
eqtl-a-ENSG00000110799	finn-b-RHEUMA_SEROPOS_STRICT	rheumatoid arthritis	VWF	Simple mode	10	0.187322	0.102695	0.101446	-0.0139591	0.388604	1.20602	0.986138	1.47492
eqtl-a-ENSG00000110799	finn-b-RHEUMA_SEROPOS_STRICT	rheumatoid arthritis	VWF	Weighted mode	10	0.135044	0.0750072	0.105322	-0.0119702	0.282058	1.14459	0.988101	1.32586
eqtl-a-ENSG00000113721	finn-b-RHEUMA_SEROPOS_STRICT	rheumatoid arthritis	PDGFRB	MR Egger	4	-0.178964	1.04309	0.879564	-2.22342	1.86549	0.836136	0.108238	6.45911
eqtl-a-ENSG00000113721	finn-b-RHEUMA_SEROPOS_STRICT	rheumatoid arthritis	PDGFRB	Weighted median	4	-0.633415	0.25122	0.0116903	-1.12581	-0.141024	0.530776	0.324391	0.868468
eqtl-a-ENSG00000113721	finn-b-RHEUMA_SEROPOS_STRICT	rheumatoid arthritis	PDGFRB	Inverse variance weighted	4	-0.770577	0.208796	0.000223744	-1.17982	-0.361337	0.462746	0.307335	0.696744
eqtl-a-ENSG00000113721	finn-b-RHEUMA_SEROPOS_STRICT	rheumatoid arthritis	PDGFRB	Simple mode	4	-0.647466	0.346384	0.158377	-1.32638	0.0314465	0.52337	0.265437	1.03195
eqtl-a-ENSG00000113721	finn-b-RHEUMA_SEROPOS_STRICT	rheumatoid arthritis	PDGFRB	Weighted mode	4	-0.622452	0.283704	0.115817	-1.17851	-0.0663931	0.536627	0.307737	0.935763
eqtl-a-ENSG00000114841	finn-b-RHEUMA_SEROPOS_STRICT	rheumatoid arthritis	DNAH1	MR Egger	3	-0.183692	0.332649	0.678801	-0.835685	0.4683	0.832192	0.433578	1.59728
eqtl-a-ENSG00000114841	finn-b-RHEUMA_SEROPOS_STRICT	rheumatoid arthritis	DNAH1	Weighted median	3	-0.458907	0.186809	0.0140277	-0.825053	-0.0927607	0.631974	0.438212	0.911412
eqtl-a-ENSG00000114841	finn-b-RHEUMA_SEROPOS_STRICT	rheumatoid arthritis	DNAH1	Inverse variance weighted	3	-0.435806	0.166571	0.00888808	-0.762286	-0.109326	0.646743	0.466599	0.896438
eqtl-a-ENSG00000114841	finn-b-RHEUMA_SEROPOS_STRICT	rheumatoid arthritis	DNAH1	Simple mode	3	-0.663976	0.298749	0.156318	-1.24952	-0.0784288	0.5148	0.286641	0.924568
eqtl-a-ENSG00000114841	finn-b-RHEUMA_SEROPOS_STRICT	rheumatoid arthritis	DNAH1	Weighted mode	3	-0.239915	0.203009	0.358765	-0.637812	0.157983	0.786695	0.528447	1.17115
eqtl-a-ENSG00000115165	finn-b-RHEUMA_SEROPOS_STRICT	rheumatoid arthritis	CYTIP	MR Egger	6	-0.759666	0.986548	0.48424	-2.6933	1.17397	0.467823	0.0676573	3.2348
eqtl-a-ENSG00000115165	finn-b-RHEUMA_SEROPOS_STRICT	rheumatoid arthritis	CYTIP	Weighted median	6	-0.705958	0.278232	0.0111712	-1.25129	-0.160623	0.493635	0.286134	0.851613
eqtl-a-ENSG00000115165	finn-b-RHEUMA_SEROPOS_STRICT	rheumatoid arthritis	CYTIP	Inverse variance weighted	6	-0.745933	0.300617	0.013089	-1.33514	-0.156723	0.474292	0.263121	0.85494
eqtl-a-ENSG00000115165	finn-b-RHEUMA_SEROPOS_STRICT	rheumatoid arthritis	CYTIP	Simple mode	6	-0.442136	0.406905	0.326805	-1.23967	0.355397	0.642662	0.28948	1.42675
eqtl-a-ENSG00000115165	finn-b-RHEUMA_SEROPOS_STRICT	rheumatoid arthritis	CYTIP	Weighted mode	6	-0.827804	0.343618	0.0609328	-1.5013	-0.154314	0.437008	0.222841	0.857003
eqtl-a-ENSG00000115525	finn-b-RHEUMA_SEROPOS_STRICT	rheumatoid arthritis	ST3GAL5	MR Egger	4	0.18118	0.113744	0.252201	-0.0417588	0.404119	1.19863	0.959101	1.49798
eqtl-a-ENSG00000115525	finn-b-RHEUMA_SEROPOS_STRICT	rheumatoid arthritis	ST3GAL5	Weighted median	4	0.165598	0.0712672	0.0201459	0.0259141	0.305281	1.1801	1.02625	1.35701
eqtl-a-ENSG00000115525	finn-b-RHEUMA_SEROPOS_STRICT	rheumatoid arthritis	ST3GAL5	Inverse variance weighted	4	0.153796	0.070564	0.0292926	0.0154907	0.292102	1.16625	1.01561	1.33924
eqtl-a-ENSG00000115525	finn-b-RHEUMA_SEROPOS_STRICT	rheumatoid arthritis	ST3GAL5	Simple mode	4	0.167587	0.118117	0.251	-0.0639225	0.399096	1.18245	0.938078	1.49048
eqtl-a-ENSG00000115525	finn-b-RHEUMA_SEROPOS_STRICT	rheumatoid arthritis	ST3GAL5	Weighted mode	4	0.166752	0.0717507	0.102704	0.0261208	0.307384	1.18146	1.02646	1.35986
eqtl-a-ENSG00000115919	finn-b-RHEUMA_SEROPOS_STRICT	rheumatoid arthritis	KYNU	MR Egger	8	-0.262528	0.142142	0.114274	-0.541127	0.0160708	0.769105	0.582092	1.0162
eqtl-a-ENSG00000115919	finn-b-RHEUMA_SEROPOS_STRICT	rheumatoid arthritis	KYNU	Weighted median	8	-0.264866	0.0976223	0.00666431	-0.456206	-0.0735261	0.767309	0.633684	0.929112
eqtl-a-ENSG00000115919	finn-b-RHEUMA_SEROPOS_STRICT	rheumatoid arthritis	KYNU	Inverse variance weighted	8	-0.229178	0.109997	0.0372072	-0.444772	-0.0135828	0.795187	0.64097	0.986509
eqtl-a-ENSG00000115919	finn-b-RHEUMA_SEROPOS_STRICT	rheumatoid arthritis	KYNU	Simple mode	8	-0.481552	0.328105	0.185634	-1.12464	0.161534	0.617824	0.32477	1.17531
eqtl-a-ENSG00000115919	finn-b-RHEUMA_SEROPOS_STRICT	rheumatoid arthritis	KYNU	Weighted mode	8	-0.317915	0.102336	0.0171629	-0.518493	-0.117338	0.727664	0.595417	0.889285
eqtl-a-ENSG00000117505	finn-b-RHEUMA_SEROPOS_STRICT	rheumatoid arthritis	DR1	MR Egger	4	0.0792132	0.274847	0.800311	-0.459488	0.617914	1.08244	0.631607	1.85505
eqtl-a-ENSG00000117505	finn-b-RHEUMA_SEROPOS_STRICT	rheumatoid arthritis	DR1	Weighted median	4	0.160476	0.0822297	0.0509913	-0.000694595	0.321646	1.17407	0.999306	1.3794
eqtl-a-ENSG00000117505	finn-b-RHEUMA_SEROPOS_STRICT	rheumatoid arthritis	DR1	Inverse variance weighted	4	0.179659	0.0908725	0.0480367	0.00154882	0.357769	1.19681	1.00155	1.43014
eqtl-a-ENSG00000117505	finn-b-RHEUMA_SEROPOS_STRICT	rheumatoid arthritis	DR1	Simple mode	4	0.237086	0.125366	0.154978	-0.00863116	0.482803	1.26755	0.991406	1.62061
eqtl-a-ENSG00000117505	finn-b-RHEUMA_SEROPOS_STRICT	rheumatoid arthritis	DR1	Weighted mode	4	0.154312	0.0885404	0.17972	-0.0192275	0.327851	1.16685	0.980956	1.38798
eqtl-a-ENSG00000118508	finn-b-RHEUMA_SEROPOS_STRICT	rheumatoid arthritis	RAB32	MR Egger	8	0.602262	0.303858	0.0947543	0.0067002	1.19782	1.82625	1.00672	3.3129
eqtl-a-ENSG00000118508	finn-b-RHEUMA_SEROPOS_STRICT	rheumatoid arthritis	RAB32	Weighted median	8	0.51218	0.183877	0.00534534	0.151781	0.872578	1.66893	1.16391	2.39307
eqtl-a-ENSG00000118508	finn-b-RHEUMA_SEROPOS_STRICT	rheumatoid arthritis	RAB32	Inverse variance weighted	8	0.368035	0.150053	0.0141788	0.073931	0.662138	1.44489	1.07673	1.93893
eqtl-a-ENSG00000118508	finn-b-RHEUMA_SEROPOS_STRICT	rheumatoid arthritis	RAB32	Simple mode	8	0.327494	0.265068	0.256495	-0.19204	0.847028	1.38749	0.825274	2.3327
eqtl-a-ENSG00000118508	finn-b-RHEUMA_SEROPOS_STRICT	rheumatoid arthritis	RAB32	Weighted mode	8	0.478463	0.219261	0.0654316	0.0487114	0.908214	1.61359	1.04992	2.47989
eqtl-a-ENSG00000118762	finn-b-RHEUMA_SEROPOS_STRICT	rheumatoid arthritis	PKD2	MR Egger	3	0.0993006	0.0993384	0.500121	-0.0954026	0.294004	1.1044	0.909007	1.34179
eqtl-a-ENSG00000118762	finn-b-RHEUMA_SEROPOS_STRICT	rheumatoid arthritis	PKD2	Weighted median	3	0.128334	0.0615306	0.0370071	0.00773352	0.248934	1.13693	1.00776	1.28266
eqtl-a-ENSG00000118762	finn-b-RHEUMA_SEROPOS_STRICT	rheumatoid arthritis	PKD2	Inverse variance weighted	3	0.132059	0.0605867	0.0292823	0.0133088	0.250809	1.14118	1.0134	1.28506
eqtl-a-ENSG00000118762	finn-b-RHEUMA_SEROPOS_STRICT	rheumatoid arthritis	PKD2	Simple mode	3	0.163471	0.120774	0.308565	-0.0732469	0.400189	1.17759	0.929371	1.49211
eqtl-a-ENSG00000118762	finn-b-RHEUMA_SEROPOS_STRICT	rheumatoid arthritis	PKD2	Weighted mode	3	0.125364	0.0640664	0.189513	-0.000205699	0.250934	1.13356	0.999794	1.28523
eqtl-a-ENSG00000120217	finn-b-RHEUMA_SEROPOS_STRICT	rheumatoid arthritis	CD274	MR Egger	3	0.235545	0.238632	0.504145	-0.232174	0.703263	1.2656	0.792808	2.02033
eqtl-a-ENSG00000120217	finn-b-RHEUMA_SEROPOS_STRICT	rheumatoid arthritis	CD274	Weighted median	3	0.522368	0.160682	0.00115022	0.207432	0.837305	1.68602	1.23051	2.31013
eqtl-a-ENSG00000120217	finn-b-RHEUMA_SEROPOS_STRICT	rheumatoid arthritis	CD274	Inverse variance weighted	3	0.545674	0.190373	0.00415242	0.172543	0.918805	1.72577	1.18832	2.50629
eqtl-a-ENSG00000120217	finn-b-RHEUMA_SEROPOS_STRICT	rheumatoid arthritis	CD274	Simple mode	3	0.997012	0.362515	0.110685	0.286483	1.70754	2.71017	1.33174	5.51539
eqtl-a-ENSG00000120217	finn-b-RHEUMA_SEROPOS_STRICT	rheumatoid arthritis	CD274	Weighted mode	3	0.451857	0.156295	0.101715	0.145519	0.758195	1.57123	1.15664	2.13442
eqtl-a-ENSG00000120885	finn-b-RHEUMA_SEROPOS_STRICT	rheumatoid arthritis	CLU	MR Egger	8	0.0689477	0.317055	0.835054	-0.552481	0.690376	1.07138	0.57552	1.99447
eqtl-a-ENSG00000120885	finn-b-RHEUMA_SEROPOS_STRICT	rheumatoid arthritis	CLU	Weighted median	8	0.217036	0.153911	0.158498	-0.0846294	0.518701	1.24239	0.918853	1.67984
eqtl-a-ENSG00000120885	finn-b-RHEUMA_SEROPOS_STRICT	rheumatoid arthritis	CLU	Inverse variance weighted	8	0.257492	0.122579	0.035675	0.0172362	0.497747	1.29368	1.01739	1.64501
eqtl-a-ENSG00000120885	finn-b-RHEUMA_SEROPOS_STRICT	rheumatoid arthritis	CLU	Simple mode	8	0.453456	0.278553	0.147571	-0.0925072	0.99942	1.57374	0.911643	2.71671
eqtl-a-ENSG00000120885	finn-b-RHEUMA_SEROPOS_STRICT	rheumatoid arthritis	CLU	Weighted mode	8	0.122869	0.171663	0.497316	-0.21359	0.459328	1.13074	0.807679	1.58301
eqtl-a-ENSG00000121281	finn-b-RHEUMA_SEROPOS_STRICT	rheumatoid arthritis	ADCY7	MR Egger	3	0.0139149	0.161824	0.945393	-0.30326	0.331089	1.01401	0.738407	1.39248
eqtl-a-ENSG00000121281	finn-b-RHEUMA_SEROPOS_STRICT	rheumatoid arthritis	ADCY7	Weighted median	3	0.234282	0.0830368	0.00478102	0.0715303	0.397035	1.264	1.07415	1.48741
eqtl-a-ENSG00000121281	finn-b-RHEUMA_SEROPOS_STRICT	rheumatoid arthritis	ADCY7	Inverse variance weighted	3	0.250543	0.109576	0.022226	0.0357747	0.465311	1.28472	1.03642	1.59251
eqtl-a-ENSG00000121281	finn-b-RHEUMA_SEROPOS_STRICT	rheumatoid arthritis	ADCY7	Simple mode	3	0.165241	0.244875	0.569358	-0.314714	0.645195	1.17968	0.729998	1.90636
eqtl-a-ENSG00000121281	finn-b-RHEUMA_SEROPOS_STRICT	rheumatoid arthritis	ADCY7	Weighted mode	3	0.225134	0.0893305	0.127919	0.0500465	0.400222	1.25249	1.05132	1.49216
eqtl-a-ENSG00000121413	finn-b-RHEUMA_SEROPOS_STRICT	rheumatoid arthritis	ZSCAN18	MR Egger	4	-0.0408002	0.14407	0.803647	-0.323177	0.241576	0.960021	0.723846	1.27325
eqtl-a-ENSG00000121413	finn-b-RHEUMA_SEROPOS_STRICT	rheumatoid arthritis	ZSCAN18	Weighted median	4	-0.133322	0.0711197	0.0608463	-0.272716	0.00607287	0.875183	0.761309	1.00609
eqtl-a-ENSG00000121413	finn-b-RHEUMA_SEROPOS_STRICT	rheumatoid arthritis	ZSCAN18	Inverse variance weighted	4	-0.125512	0.0596914	0.0354932	-0.242507	-0.00851712	0.882045	0.784658	0.991519
eqtl-a-ENSG00000121413	finn-b-RHEUMA_SEROPOS_STRICT	rheumatoid arthritis	ZSCAN18	Simple mode	4	-0.221464	0.0924038	0.0961601	-0.402575	-0.0403521	0.801345	0.668596	0.960451
eqtl-a-ENSG00000121413	finn-b-RHEUMA_SEROPOS_STRICT	rheumatoid arthritis	ZSCAN18	Weighted mode	4	-0.155909	0.0783351	0.140644	-0.309446	-0.00237267	0.855637	0.733853	0.99763
eqtl-a-ENSG00000121552	finn-b-RHEUMA_SEROPOS_STRICT	rheumatoid arthritis	CSTA	MR Egger	4	-0.0395709	0.161365	0.829149	-0.355847	0.276705	0.961202	0.70058	1.31878
eqtl-a-ENSG00000121552	finn-b-RHEUMA_SEROPOS_STRICT	rheumatoid arthritis	CSTA	Weighted median	4	-0.155261	0.089188	0.0817129	-0.33007	0.0195471	0.856191	0.718873	1.01974
eqtl-a-ENSG00000121552	finn-b-RHEUMA_SEROPOS_STRICT	rheumatoid arthritis	CSTA	Inverse variance weighted	4	-0.158923	0.0755172	0.0353384	-0.306936	-0.0109092	0.853062	0.735697	0.98915
eqtl-a-ENSG00000121552	finn-b-RHEUMA_SEROPOS_STRICT	rheumatoid arthritis	CSTA	Simple mode	4	-0.270519	0.131188	0.131234	-0.527647	-0.0133912	0.762983	0.589991	0.986698
eqtl-a-ENSG00000121552	finn-b-RHEUMA_SEROPOS_STRICT	rheumatoid arthritis	CSTA	Weighted mode	4	-0.139941	0.0901241	0.218294	-0.316584	0.036702	0.869409	0.728634	1.03738
eqtl-a-ENSG00000122694	finn-b-RHEUMA_SEROPOS_STRICT	rheumatoid arthritis	GLIPR2	MR Egger	7	0.321623	0.262042	0.274314	-0.191981	0.835226	1.37936	0.825323	2.30533
eqtl-a-ENSG00000122694	finn-b-RHEUMA_SEROPOS_STRICT	rheumatoid arthritis	GLIPR2	Weighted median	7	0.3518	0.123823	0.00449508	0.109107	0.594493	1.42162	1.11528	1.81211
eqtl-a-ENSG00000122694	finn-b-RHEUMA_SEROPOS_STRICT	rheumatoid arthritis	GLIPR2	Inverse variance weighted	7	0.329399	0.110366	0.0028395	0.113081	0.545717	1.39013	1.11972	1.72585
eqtl-a-ENSG00000122694	finn-b-RHEUMA_SEROPOS_STRICT	rheumatoid arthritis	GLIPR2	Simple mode	7	0.389127	0.217783	0.124208	-0.0377275	0.815981	1.47569	0.962975	2.26139
eqtl-a-ENSG00000122694	finn-b-RHEUMA_SEROPOS_STRICT	rheumatoid arthritis	GLIPR2	Weighted mode	7	0.37903	0.138048	0.0334842	0.108457	0.649604	1.46087	1.11456	1.91478
eqtl-a-ENSG00000122729	finn-b-RHEUMA_SEROPOS_STRICT	rheumatoid arthritis	ACO1	MR Egger	4	-0.502455	0.215925	0.14544	-0.925667	-0.0792433	0.605043	0.396267	0.923815
eqtl-a-ENSG00000122729	finn-b-RHEUMA_SEROPOS_STRICT	rheumatoid arthritis	ACO1	Weighted median	4	-0.279209	0.122958	0.0231612	-0.520207	-0.038211	0.756382	0.594397	0.96251
eqtl-a-ENSG00000122729	finn-b-RHEUMA_SEROPOS_STRICT	rheumatoid arthritis	ACO1	Inverse variance weighted	4	-0.273999	0.118688	0.0209681	-0.506627	-0.0413698	0.760333	0.602524	0.959474
eqtl-a-ENSG00000122729	finn-b-RHEUMA_SEROPOS_STRICT	rheumatoid arthritis	ACO1	Simple mode	4	-0.00386545	0.296469	0.990416	-0.584944	0.577213	0.996142	0.557137	1.78107
eqtl-a-ENSG00000122729	finn-b-RHEUMA_SEROPOS_STRICT	rheumatoid arthritis	ACO1	Weighted mode	4	-0.33123	0.124802	0.0767281	-0.575841	-0.0866179	0.71804	0.562232	0.917027
eqtl-a-ENSG00000122912	finn-b-RHEUMA_SEROPOS_STRICT	rheumatoid arthritis	SLC25A16	MR Egger	3	0.262147	0.451669	0.665214	-0.623123	1.14742	1.29972	0.536267	3.15005
eqtl-a-ENSG00000122912	finn-b-RHEUMA_SEROPOS_STRICT	rheumatoid arthritis	SLC25A16	Weighted median	3	0.189718	0.0904658	0.0359825	0.0124051	0.367031	1.20891	1.01248	1.44344
eqtl-a-ENSG00000122912	finn-b-RHEUMA_SEROPOS_STRICT	rheumatoid arthritis	SLC25A16	Inverse variance weighted	3	0.21787	0.0908757	0.0165098	0.0397533	0.395986	1.24343	1.04055	1.48585
eqtl-a-ENSG00000122912	finn-b-RHEUMA_SEROPOS_STRICT	rheumatoid arthritis	SLC25A16	Simple mode	3	0.14187	0.135351	0.404554	-0.123418	0.407157	1.15243	0.883894	1.50254
eqtl-a-ENSG00000122912	finn-b-RHEUMA_SEROPOS_STRICT	rheumatoid arthritis	SLC25A16	Weighted mode	3	0.186245	0.0951726	0.189494	-0.000292867	0.372784	1.20472	0.999707	1.45177
eqtl-a-ENSG00000122986	finn-b-RHEUMA_SEROPOS_STRICT	rheumatoid arthritis	HVCN1	MR Egger	3	-0.411102	0.240883	0.337421	-0.883232	0.0610284	0.662919	0.413445	1.06293
eqtl-a-ENSG00000122986	finn-b-RHEUMA_SEROPOS_STRICT	rheumatoid arthritis	HVCN1	Weighted median	3	-0.350018	0.175482	0.0460855	-0.693962	-0.00607338	0.704676	0.499593	0.993945
eqtl-a-ENSG00000122986	finn-b-RHEUMA_SEROPOS_STRICT	rheumatoid arthritis	HVCN1	Inverse variance weighted	3	-0.349256	0.171716	0.0419596	-0.685819	-0.0126933	0.705213	0.503678	0.987387
eqtl-a-ENSG00000122986	finn-b-RHEUMA_SEROPOS_STRICT	rheumatoid arthritis	HVCN1	Simple mode	3	-0.212408	0.252196	0.488318	-0.706713	0.281896	0.808634	0.493263	1.32564
eqtl-a-ENSG00000122986	finn-b-RHEUMA_SEROPOS_STRICT	rheumatoid arthritis	HVCN1	Weighted mode	3	-0.378625	0.180634	0.171032	-0.732667	-0.0245828	0.684802	0.480625	0.975717
eqtl-a-ENSG00000123179	finn-b-RHEUMA_SEROPOS_STRICT	rheumatoid arthritis	EBPL	MR Egger	3	-0.0589107	0.254703	0.8553	-0.558128	0.440307	0.942791	0.572279	1.55318
eqtl-a-ENSG00000123179	finn-b-RHEUMA_SEROPOS_STRICT	rheumatoid arthritis	EBPL	Weighted median	3	-0.175062	0.0897934	0.0512229	-0.351057	0.000933175	0.839405	0.703944	1.00093
eqtl-a-ENSG00000123179	finn-b-RHEUMA_SEROPOS_STRICT	rheumatoid arthritis	EBPL	Inverse variance weighted	3	-0.173539	0.0837166	0.038179	-0.337623	-0.00945396	0.840685	0.713464	0.990591
eqtl-a-ENSG00000123179	finn-b-RHEUMA_SEROPOS_STRICT	rheumatoid arthritis	EBPL	Simple mode	3	-0.246251	0.11685	0.169641	-0.475278	-0.0172244	0.781726	0.621712	0.982923
eqtl-a-ENSG00000123179	finn-b-RHEUMA_SEROPOS_STRICT	rheumatoid arthritis	EBPL	Weighted mode	3	-0.233717	0.0975166	0.138757	-0.42485	-0.0425848	0.791586	0.653868	0.958309
eqtl-a-ENSG00000123472	finn-b-RHEUMA_SEROPOS_STRICT	rheumatoid arthritis	ATPAF1	MR Egger	3	-1.00963	0.479258	0.282144	-1.94898	-0.070289	0.364352	0.142419	0.932124
eqtl-a-ENSG00000123472	finn-b-RHEUMA_SEROPOS_STRICT	rheumatoid arthritis	ATPAF1	Weighted median	3	-0.564492	0.215021	0.00865773	-0.985934	-0.14305	0.568649	0.373091	0.866711
eqtl-a-ENSG00000123472	finn-b-RHEUMA_SEROPOS_STRICT	rheumatoid arthritis	ATPAF1	Inverse variance weighted	3	-0.47581	0.220369	0.0308383	-0.907734	-0.043887	0.621381	0.403437	0.957062
eqtl-a-ENSG00000123472	finn-b-RHEUMA_SEROPOS_STRICT	rheumatoid arthritis	ATPAF1	Simple mode	3	-0.531692	0.376152	0.293071	-1.26895	0.205566	0.58761	0.281127	1.22822
eqtl-a-ENSG00000123472	finn-b-RHEUMA_SEROPOS_STRICT	rheumatoid arthritis	ATPAF1	Weighted mode	3	-0.599128	0.223683	0.115694	-1.03755	-0.160709	0.54929	0.354323	0.85154
eqtl-a-ENSG00000123636	finn-b-RHEUMA_SEROPOS_STRICT	rheumatoid arthritis	BAZ2B	MR Egger	6	-0.184022	0.135734	0.246666	-0.45006	0.0820155	0.831917	0.63759	1.08547
eqtl-a-ENSG00000123636	finn-b-RHEUMA_SEROPOS_STRICT	rheumatoid arthritis	BAZ2B	Weighted median	6	-0.163506	0.0847728	0.0537607	-0.329661	0.0026483	0.849161	0.719168	1.00265
eqtl-a-ENSG00000123636	finn-b-RHEUMA_SEROPOS_STRICT	rheumatoid arthritis	BAZ2B	Inverse variance weighted	6	-0.156609	0.076762	0.0413318	-0.307062	-0.00615523	0.855039	0.735605	0.993864
eqtl-a-ENSG00000123636	finn-b-RHEUMA_SEROPOS_STRICT	rheumatoid arthritis	BAZ2B	Simple mode	6	-0.142375	0.129476	0.321597	-0.396148	0.111397	0.867296	0.672907	1.11784
eqtl-a-ENSG00000123636	finn-b-RHEUMA_SEROPOS_STRICT	rheumatoid arthritis	BAZ2B	Weighted mode	6	-0.166747	0.0807881	0.0939539	-0.325091	-0.00840191	0.846414	0.722462	0.991633
eqtl-a-ENSG00000123892	finn-b-RHEUMA_SEROPOS_STRICT	rheumatoid arthritis	RAB38	MR Egger	4	-0.226095	0.200738	0.377012	-0.619542	0.167353	0.797643	0.538191	1.18217
eqtl-a-ENSG00000123892	finn-b-RHEUMA_SEROPOS_STRICT	rheumatoid arthritis	RAB38	Weighted median	4	-0.204324	0.0781508	0.0089363	-0.3575	-0.0511483	0.815198	0.699423	0.950138
eqtl-a-ENSG00000123892	finn-b-RHEUMA_SEROPOS_STRICT	rheumatoid arthritis	RAB38	Inverse variance weighted	4	-0.204145	0.0709345	0.00400292	-0.343176	-0.065113	0.815344	0.709513	0.936962
eqtl-a-ENSG00000123892	finn-b-RHEUMA_SEROPOS_STRICT	rheumatoid arthritis	RAB38	Simple mode	4	-0.198825	0.10203	0.146461	-0.398805	0.00115358	0.819693	0.671122	1.00115
eqtl-a-ENSG00000123892	finn-b-RHEUMA_SEROPOS_STRICT	rheumatoid arthritis	RAB38	Weighted mode	4	-0.202534	0.0918789	0.114704	-0.382617	-0.0224517	0.816659	0.682074	0.977799
eqtl-a-ENSG00000125538	finn-b-RHEUMA_SEROPOS_STRICT	rheumatoid arthritis	IL1B	MR Egger	9	-0.551454	0.530502	0.333142	-1.59124	0.48833	0.576112	0.203673	1.62959
eqtl-a-ENSG00000125538	finn-b-RHEUMA_SEROPOS_STRICT	rheumatoid arthritis	IL1B	Weighted median	9	-0.128222	0.203422	0.528483	-0.526929	0.270486	0.879658	0.590415	1.3106
eqtl-a-ENSG00000125538	finn-b-RHEUMA_SEROPOS_STRICT	rheumatoid arthritis	IL1B	Inverse variance weighted	9	-0.320093	0.148273	0.0308648	-0.610708	-0.0294783	0.726081	0.542966	0.970952
eqtl-a-ENSG00000125538	finn-b-RHEUMA_SEROPOS_STRICT	rheumatoid arthritis	IL1B	Simple mode	9	-0.0781223	0.32236	0.81461	-0.709948	0.553703	0.924851	0.49167	1.73968
eqtl-a-ENSG00000125538	finn-b-RHEUMA_SEROPOS_STRICT	rheumatoid arthritis	IL1B	Weighted mode	9	-0.0395587	0.337857	0.909677	-0.701758	0.622641	0.961214	0.495713	1.86384
eqtl-a-ENSG00000125898	finn-b-RHEUMA_SEROPOS_STRICT	rheumatoid arthritis	FAM110A	MR Egger	3	-0.326491	0.221232	0.379131	-0.760106	0.107124	0.721451	0.467617	1.11307
eqtl-a-ENSG00000125898	finn-b-RHEUMA_SEROPOS_STRICT	rheumatoid arthritis	FAM110A	Weighted median	3	-0.190219	0.0839186	0.0234078	-0.3547	-0.0257388	0.826778	0.701384	0.97459
eqtl-a-ENSG00000125898	finn-b-RHEUMA_SEROPOS_STRICT	rheumatoid arthritis	FAM110A	Inverse variance weighted	3	-0.186105	0.0835283	0.0258778	-0.34982	-0.022389	0.830187	0.704815	0.97786
eqtl-a-ENSG00000125898	finn-b-RHEUMA_SEROPOS_STRICT	rheumatoid arthritis	FAM110A	Simple mode	3	-0.157853	0.109452	0.285998	-0.372379	0.0566735	0.853976	0.689093	1.05831
eqtl-a-ENSG00000125898	finn-b-RHEUMA_SEROPOS_STRICT	rheumatoid arthritis	FAM110A	Weighted mode	3	-0.19684	0.0972341	0.180224	-0.387419	-0.0062613	0.821322	0.678807	0.993758
eqtl-a-ENSG00000125910	finn-b-RHEUMA_SEROPOS_STRICT	rheumatoid arthritis	S1PR4	MR Egger	3	-0.86977	2.44549	0.78246	-5.66292	3.92338	0.419048	0.00347235	50.5712
eqtl-a-ENSG00000125910	finn-b-RHEUMA_SEROPOS_STRICT	rheumatoid arthritis	S1PR4	Weighted median	3	-0.42235	0.271028	0.119156	-0.953566	0.108865	0.655504	0.385364	1.11501
eqtl-a-ENSG00000125910	finn-b-RHEUMA_SEROPOS_STRICT	rheumatoid arthritis	S1PR4	Inverse variance weighted	3	-0.579868	0.248192	0.0194719	-1.06632	-0.0934124	0.559972	0.344272	0.910818
eqtl-a-ENSG00000125910	finn-b-RHEUMA_SEROPOS_STRICT	rheumatoid arthritis	S1PR4	Simple mode	3	-0.365065	0.389781	0.447841	-1.12904	0.398906	0.694152	0.323345	1.49019
eqtl-a-ENSG00000125910	finn-b-RHEUMA_SEROPOS_STRICT	rheumatoid arthritis	S1PR4	Weighted mode	3	-0.317092	0.376433	0.488263	-1.0549	0.420718	0.728264	0.348227	1.52305
eqtl-a-ENSG00000126467	finn-b-RHEUMA_SEROPOS_STRICT	rheumatoid arthritis	TSKS	MR Egger	4	0.141658	0.200277	0.552684	-0.250885	0.534201	1.15218	0.778112	1.70608
eqtl-a-ENSG00000126467	finn-b-RHEUMA_SEROPOS_STRICT	rheumatoid arthritis	TSKS	Weighted median	4	0.184166	0.0982437	0.0608497	-0.00839137	0.376724	1.20222	0.991644	1.4575
eqtl-a-ENSG00000126467	finn-b-RHEUMA_SEROPOS_STRICT	rheumatoid arthritis	TSKS	Inverse variance weighted	4	0.216328	0.0965552	0.0250607	0.0270804	0.405577	1.24151	1.02745	1.50017
eqtl-a-ENSG00000126467	finn-b-RHEUMA_SEROPOS_STRICT	rheumatoid arthritis	TSKS	Simple mode	4	0.225802	0.208591	0.358272	-0.183037	0.63464	1.25333	0.832737	1.88634
eqtl-a-ENSG00000126467	finn-b-RHEUMA_SEROPOS_STRICT	rheumatoid arthritis	TSKS	Weighted mode	4	0.185232	0.104271	0.173737	-0.0191393	0.389602	1.2035	0.981043	1.47639
eqtl-a-ENSG00000126602	finn-b-RHEUMA_SEROPOS_STRICT	rheumatoid arthritis	TRAP1	MR Egger	3	0.159763	0.223114	0.604389	-0.27754	0.597066	1.17323	0.757646	1.81678
eqtl-a-ENSG00000126602	finn-b-RHEUMA_SEROPOS_STRICT	rheumatoid arthritis	TRAP1	Weighted median	3	0.200165	0.0921073	0.0297671	0.019635	0.380696	1.2216	1.01983	1.4633
eqtl-a-ENSG00000126602	finn-b-RHEUMA_SEROPOS_STRICT	rheumatoid arthritis	TRAP1	Inverse variance weighted	3	0.2042	0.089996	0.0232687	0.0278082	0.380593	1.22654	1.0282	1.46315
eqtl-a-ENSG00000126602	finn-b-RHEUMA_SEROPOS_STRICT	rheumatoid arthritis	TRAP1	Simple mode	3	0.134786	0.172345	0.516061	-0.20301	0.472582	1.14429	0.81627	1.60413
eqtl-a-ENSG00000126602	finn-b-RHEUMA_SEROPOS_STRICT	rheumatoid arthritis	TRAP1	Weighted mode	3	0.198718	0.0901454	0.158316	0.022033	0.375403	1.21984	1.02228	1.45558
eqtl-a-ENSG00000126858	finn-b-RHEUMA_SEROPOS_STRICT	rheumatoid arthritis	RHOT1	MR Egger	3	0.271217	0.215017	0.426744	-0.150217	0.692651	1.31156	0.860521	1.99901
eqtl-a-ENSG00000126858	finn-b-RHEUMA_SEROPOS_STRICT	rheumatoid arthritis	RHOT1	Weighted median	3	0.219542	0.096095	0.0223343	0.0311957	0.407888	1.24551	1.03169	1.50364
eqtl-a-ENSG00000126858	finn-b-RHEUMA_SEROPOS_STRICT	rheumatoid arthritis	RHOT1	Inverse variance weighted	3	0.227687	0.0935223	0.0149094	0.0443831	0.410991	1.25569	1.04538	1.50831
eqtl-a-ENSG00000126858	finn-b-RHEUMA_SEROPOS_STRICT	rheumatoid arthritis	RHOT1	Simple mode	3	0.0802124	0.189539	0.713316	-0.291285	0.45171	1.08352	0.747303	1.571
eqtl-a-ENSG00000126858	finn-b-RHEUMA_SEROPOS_STRICT	rheumatoid arthritis	RHOT1	Weighted mode	3	0.219376	0.0956351	0.148771	0.0319313	0.406821	1.2453	1.03245	1.50204
eqtl-a-ENSG00000127533	finn-b-RHEUMA_SEROPOS_STRICT	rheumatoid arthritis	F2RL3	MR Egger	4	0.596383	0.436644	0.305304	-0.259438	1.45221	1.81554	0.771485	4.27253
eqtl-a-ENSG00000127533	finn-b-RHEUMA_SEROPOS_STRICT	rheumatoid arthritis	F2RL3	Weighted median	4	0.292644	0.184005	0.111742	-0.0680065	0.653294	1.33997	0.934254	1.92186
eqtl-a-ENSG00000127533	finn-b-RHEUMA_SEROPOS_STRICT	rheumatoid arthritis	F2RL3	Inverse variance weighted	4	0.319332	0.155601	0.0401458	0.0143536	0.624311	1.37621	1.01446	1.86696
eqtl-a-ENSG00000127533	finn-b-RHEUMA_SEROPOS_STRICT	rheumatoid arthritis	F2RL3	Simple mode	4	0.284485	0.310432	0.427027	-0.323962	0.892932	1.32908	0.723277	2.44228
eqtl-a-ENSG00000127533	finn-b-RHEUMA_SEROPOS_STRICT	rheumatoid arthritis	F2RL3	Weighted mode	4	0.310324	0.236317	0.280535	-0.152857	0.773505	1.36387	0.858253	2.16735
eqtl-a-ENSG00000127603	finn-b-RHEUMA_SEROPOS_STRICT	rheumatoid arthritis	MACF1	MR Egger	4	0.0999765	0.186842	0.64612	-0.266233	0.466186	1.10514	0.76626	1.5939
eqtl-a-ENSG00000127603	finn-b-RHEUMA_SEROPOS_STRICT	rheumatoid arthritis	MACF1	Weighted median	4	0.279019	0.104902	0.00781869	0.0734106	0.484627	1.32183	1.07617	1.62357
eqtl-a-ENSG00000127603	finn-b-RHEUMA_SEROPOS_STRICT	rheumatoid arthritis	MACF1	Inverse variance weighted	4	0.317695	0.0967751	0.00102777	0.128015	0.507374	1.37396	1.13657	1.66092
eqtl-a-ENSG00000127603	finn-b-RHEUMA_SEROPOS_STRICT	rheumatoid arthritis	MACF1	Simple mode	4	0.325267	0.206569	0.213418	-0.079609	0.730143	1.3844	0.923477	2.07538
eqtl-a-ENSG00000127603	finn-b-RHEUMA_SEROPOS_STRICT	rheumatoid arthritis	MACF1	Weighted mode	4	0.274672	0.105491	0.0801158	0.06791	0.481435	1.3161	1.07027	1.61839
eqtl-a-ENSG00000128039	finn-b-RHEUMA_SEROPOS_STRICT	rheumatoid arthritis	SRD5A3	MR Egger	8	0.250333	0.130497	0.103509	-0.00544133	0.506108	1.28445	0.994573	1.65882
eqtl-a-ENSG00000128039	finn-b-RHEUMA_SEROPOS_STRICT	rheumatoid arthritis	SRD5A3	Weighted median	8	0.266329	0.0951031	0.00510358	0.0799268	0.452731	1.30516	1.08321	1.5726
eqtl-a-ENSG00000128039	finn-b-RHEUMA_SEROPOS_STRICT	rheumatoid arthritis	SRD5A3	Inverse variance weighted	8	0.178785	0.0796907	0.0248651	0.0225917	0.334979	1.19576	1.02285	1.39791
eqtl-a-ENSG00000128039	finn-b-RHEUMA_SEROPOS_STRICT	rheumatoid arthritis	SRD5A3	Simple mode	8	0.317826	0.191337	0.140654	-0.0571941	0.692846	1.37414	0.944411	1.9994
eqtl-a-ENSG00000128039	finn-b-RHEUMA_SEROPOS_STRICT	rheumatoid arthritis	SRD5A3	Weighted mode	8	0.177206	0.077234	0.0554467	0.0258271	0.328585	1.19388	1.02616	1.389
eqtl-a-ENSG00000128059	finn-b-RHEUMA_SEROPOS_STRICT	rheumatoid arthritis	PPAT	MR Egger	3	0.493773	0.62135	0.572518	-0.724074	1.71162	1.63849	0.484773	5.53792
eqtl-a-ENSG00000128059	finn-b-RHEUMA_SEROPOS_STRICT	rheumatoid arthritis	PPAT	Weighted median	3	0.613182	0.230859	0.00790524	0.160699	1.06566	1.8463	1.17433	2.90277
eqtl-a-ENSG00000128059	finn-b-RHEUMA_SEROPOS_STRICT	rheumatoid arthritis	PPAT	Inverse variance weighted	3	0.616261	0.224051	0.0059498	0.17712	1.0554	1.85199	1.19377	2.87313
eqtl-a-ENSG00000128059	finn-b-RHEUMA_SEROPOS_STRICT	rheumatoid arthritis	PPAT	Simple mode	3	0.67921	0.29821	0.150446	0.0947181	1.2637	1.97232	1.09935	3.53849
eqtl-a-ENSG00000128059	finn-b-RHEUMA_SEROPOS_STRICT	rheumatoid arthritis	PPAT	Weighted mode	3	0.59117	0.25244	0.143981	0.0963876	1.08595	1.8061	1.10119	2.96226
eqtl-a-ENSG00000128656	finn-b-RHEUMA_SEROPOS_STRICT	rheumatoid arthritis	CHN1	MR Egger	7	-0.174948	0.154337	0.308393	-0.477449	0.127552	0.839501	0.620364	1.13604
eqtl-a-ENSG00000128656	finn-b-RHEUMA_SEROPOS_STRICT	rheumatoid arthritis	CHN1	Weighted median	7	-0.120103	0.0995098	0.227454	-0.315142	0.0749365	0.886829	0.729685	1.07782
eqtl-a-ENSG00000128656	finn-b-RHEUMA_SEROPOS_STRICT	rheumatoid arthritis	CHN1	Inverse variance weighted	7	-0.190051	0.0838209	0.0233692	-0.35434	-0.0257619	0.826917	0.701636	0.974567
eqtl-a-ENSG00000128656	finn-b-RHEUMA_SEROPOS_STRICT	rheumatoid arthritis	CHN1	Simple mode	7	-0.168917	0.152205	0.309575	-0.467239	0.129405	0.844579	0.62673	1.13815
eqtl-a-ENSG00000128656	finn-b-RHEUMA_SEROPOS_STRICT	rheumatoid arthritis	CHN1	Weighted mode	7	-0.130183	0.10569	0.264126	-0.337334	0.0769691	0.877935	0.71367	1.08001
eqtl-a-ENSG00000129472	finn-b-RHEUMA_SEROPOS_STRICT	rheumatoid arthritis	RAB2B	MR Egger	6	0.287265	0.14933	0.126731	-0.005421	0.579951	1.33278	0.994594	1.78595
eqtl-a-ENSG00000129472	finn-b-RHEUMA_SEROPOS_STRICT	rheumatoid arthritis	RAB2B	Weighted median	6	0.27289	0.116842	0.0195155	0.0438783	0.501901	1.31376	1.04486	1.65186
eqtl-a-ENSG00000129472	finn-b-RHEUMA_SEROPOS_STRICT	rheumatoid arthritis	RAB2B	Inverse variance weighted	6	0.259362	0.10738	0.0157195	0.048897	0.469828	1.2961	1.05011	1.59972
eqtl-a-ENSG00000129472	finn-b-RHEUMA_SEROPOS_STRICT	rheumatoid arthritis	RAB2B	Simple mode	6	0.395288	0.208452	0.116414	-0.0132771	0.803854	1.48481	0.986811	2.23413
eqtl-a-ENSG00000129472	finn-b-RHEUMA_SEROPOS_STRICT	rheumatoid arthritis	RAB2B	Weighted mode	6	0.265224	0.125462	0.0881748	0.0193197	0.511129	1.30372	1.01951	1.66717
eqtl-a-ENSG00000130227	finn-b-RHEUMA_SEROPOS_STRICT	rheumatoid arthritis	XPO7	MR Egger	3	-1.12219	0.676367	0.345314	-2.44787	0.20349	0.325566	0.0864776	1.22567
eqtl-a-ENSG00000130227	finn-b-RHEUMA_SEROPOS_STRICT	rheumatoid arthritis	XPO7	Weighted median	3	-0.713921	0.234528	0.00233396	-1.1736	-0.254246	0.48972	0.309253	0.775501
eqtl-a-ENSG00000130227	finn-b-RHEUMA_SEROPOS_STRICT	rheumatoid arthritis	XPO7	Inverse variance weighted	3	-0.585119	0.256946	0.0227742	-1.08873	-0.0815036	0.55704	0.336643	0.921729
eqtl-a-ENSG00000130227	finn-b-RHEUMA_SEROPOS_STRICT	rheumatoid arthritis	XPO7	Simple mode	3	-0.749922	0.317551	0.142069	-1.37232	-0.127522	0.472403	0.253518	0.880274
eqtl-a-ENSG00000130227	finn-b-RHEUMA_SEROPOS_STRICT	rheumatoid arthritis	XPO7	Weighted mode	3	-0.7214	0.225518	0.0853942	-1.16341	-0.279385	0.486071	0.312418	0.756249
eqtl-a-ENSG00000130433	finn-b-RHEUMA_SEROPOS_STRICT	rheumatoid arthritis	CACNG6	MR Egger	4	1.88827	1.09473	0.226692	-0.257402	4.03394	6.60792	0.773058	56.4831
eqtl-a-ENSG00000130433	finn-b-RHEUMA_SEROPOS_STRICT	rheumatoid arthritis	CACNG6	Weighted median	4	0.372761	0.205418	0.0695784	-0.0298584	0.775381	1.45174	0.970583	2.17142
eqtl-a-ENSG00000130433	finn-b-RHEUMA_SEROPOS_STRICT	rheumatoid arthritis	CACNG6	Inverse variance weighted	4	0.371281	0.169293	0.0282983	0.0394665	0.703095	1.44959	1.04026	2.02
eqtl-a-ENSG00000130433	finn-b-RHEUMA_SEROPOS_STRICT	rheumatoid arthritis	CACNG6	Simple mode	4	0.598044	0.311545	0.150696	-0.0125851	1.20867	1.81856	0.987494	3.34904
eqtl-a-ENSG00000130433	finn-b-RHEUMA_SEROPOS_STRICT	rheumatoid arthritis	CACNG6	Weighted mode	4	0.239016	0.268332	0.438686	-0.286915	0.764948	1.27	0.750575	2.14888
eqtl-a-ENSG00000133874	finn-b-RHEUMA_SEROPOS_STRICT	rheumatoid arthritis	RNF122	MR Egger	5	-0.206703	0.233483	0.441197	-0.66433	0.250924	0.813261	0.514618	1.28521
eqtl-a-ENSG00000133874	finn-b-RHEUMA_SEROPOS_STRICT	rheumatoid arthritis	RNF122	Weighted median	5	-0.227451	0.155889	0.144549	-0.532993	0.078091	0.796562	0.586846	1.08122
eqtl-a-ENSG00000133874	finn-b-RHEUMA_SEROPOS_STRICT	rheumatoid arthritis	RNF122	Inverse variance weighted	5	-0.293135	0.143012	0.0403919	-0.573439	-0.0128308	0.745922	0.563584	0.987251
eqtl-a-ENSG00000133874	finn-b-RHEUMA_SEROPOS_STRICT	rheumatoid arthritis	RNF122	Simple mode	5	-0.0531421	0.298106	0.867178	-0.63743	0.531146	0.948245	0.528649	1.70088
eqtl-a-ENSG00000133874	finn-b-RHEUMA_SEROPOS_STRICT	rheumatoid arthritis	RNF122	Weighted mode	5	-0.16725	0.168929	0.378187	-0.49835	0.16385	0.845988	0.607532	1.17804
eqtl-a-ENSG00000134107	finn-b-RHEUMA_SEROPOS_STRICT	rheumatoid arthritis	BHLHE40	MR Egger	3	0.492804	0.500668	0.505039	-0.488504	1.47411	1.6369	0.613543	4.36716
eqtl-a-ENSG00000134107	finn-b-RHEUMA_SEROPOS_STRICT	rheumatoid arthritis	BHLHE40	Weighted median	3	0.563912	0.181334	0.00187215	0.208498	0.919327	1.75754	1.23183	2.5076
eqtl-a-ENSG00000134107	finn-b-RHEUMA_SEROPOS_STRICT	rheumatoid arthritis	BHLHE40	Inverse variance weighted	3	0.533891	0.17089	0.00178306	0.198946	0.868836	1.70556	1.22012	2.38414
eqtl-a-ENSG00000134107	finn-b-RHEUMA_SEROPOS_STRICT	rheumatoid arthritis	BHLHE40	Simple mode	3	0.587176	0.238864	0.133208	0.119002	1.05535	1.7989	1.12637	2.87298
eqtl-a-ENSG00000134107	finn-b-RHEUMA_SEROPOS_STRICT	rheumatoid arthritis	BHLHE40	Weighted mode	3	0.565365	0.202737	0.10813	0.168001	0.962729	1.76009	1.18294	2.61883
eqtl-a-ENSG00000134265	finn-b-RHEUMA_SEROPOS_STRICT	rheumatoid arthritis	NAPG	MR Egger	3	-0.0774341	0.220113	0.78465	-0.508856	0.353988	0.925488	0.601183	1.42474
eqtl-a-ENSG00000134265	finn-b-RHEUMA_SEROPOS_STRICT	rheumatoid arthritis	NAPG	Weighted median	3	-0.18308	0.0751543	0.0148483	-0.330383	-0.0357778	0.832701	0.718649	0.964855
eqtl-a-ENSG00000134265	finn-b-RHEUMA_SEROPOS_STRICT	rheumatoid arthritis	NAPG	Inverse variance weighted	3	-0.189828	0.071777	0.00817653	-0.330511	-0.0491451	0.827101	0.718556	0.952043
eqtl-a-ENSG00000134265	finn-b-RHEUMA_SEROPOS_STRICT	rheumatoid arthritis	NAPG	Simple mode	3	-0.181805	0.0897294	0.179991	-0.357675	-0.00593544	0.833764	0.699301	0.994082
eqtl-a-ENSG00000134265	finn-b-RHEUMA_SEROPOS_STRICT	rheumatoid arthritis	NAPG	Weighted mode	3	-0.182998	0.0750274	0.134899	-0.330051	-0.035944	0.83277	0.718887	0.964694
eqtl-a-ENSG00000136108	finn-b-RHEUMA_SEROPOS_STRICT	rheumatoid arthritis	CKAP2	MR Egger	4	0.0197201	0.134125	0.896594	-0.243166	0.282606	1.01992	0.784141	1.32658
eqtl-a-ENSG00000136108	finn-b-RHEUMA_SEROPOS_STRICT	rheumatoid arthritis	CKAP2	Weighted median	4	0.140361	0.0716395	0.0500817	-5.2631e-05	0.280774	1.15069	0.999947	1.32415
eqtl-a-ENSG00000136108	finn-b-RHEUMA_SEROPOS_STRICT	rheumatoid arthritis	CKAP2	Inverse variance weighted	4	0.133647	0.0634919	0.0352962	0.00920277	0.258091	1.14299	1.00925	1.29446
eqtl-a-ENSG00000136108	finn-b-RHEUMA_SEROPOS_STRICT	rheumatoid arthritis	CKAP2	Simple mode	4	0.118456	0.0872345	0.267601	-0.0525238	0.289436	1.12576	0.948832	1.33567
eqtl-a-ENSG00000136108	finn-b-RHEUMA_SEROPOS_STRICT	rheumatoid arthritis	CKAP2	Weighted mode	4	0.141067	0.0771305	0.164845	-0.0101092	0.292242	1.1515	0.989942	1.33943
eqtl-a-ENSG00000136573	finn-b-RHEUMA_SEROPOS_STRICT	rheumatoid arthritis	BLK	MR Egger	6	-0.185988	0.294717	0.562255	-0.763634	0.391657	0.830283	0.46597	1.47943
eqtl-a-ENSG00000136573	finn-b-RHEUMA_SEROPOS_STRICT	rheumatoid arthritis	BLK	Weighted median	6	-0.290662	0.123736	0.0188217	-0.533185	-0.0481387	0.747768	0.586733	0.953002
eqtl-a-ENSG00000136573	finn-b-RHEUMA_SEROPOS_STRICT	rheumatoid arthritis	BLK	Inverse variance weighted	6	-0.399242	0.166516	0.0165019	-0.725613	-0.0728708	0.670828	0.484028	0.929721
eqtl-a-ENSG00000136573	finn-b-RHEUMA_SEROPOS_STRICT	rheumatoid arthritis	BLK	Simple mode	6	-0.816451	0.297575	0.0406139	-1.3997	-0.233204	0.441998	0.246672	0.791992
eqtl-a-ENSG00000136573	finn-b-RHEUMA_SEROPOS_STRICT	rheumatoid arthritis	BLK	Weighted mode	6	-0.283987	0.13204	0.0841629	-0.542785	-0.0251894	0.752776	0.581128	0.975125
eqtl-a-ENSG00000136802	finn-b-RHEUMA_SEROPOS_STRICT	rheumatoid arthritis	LRRC8A	MR Egger	3	-0.202344	0.267629	0.587872	-0.726897	0.322209	0.816814	0.483406	1.38017
eqtl-a-ENSG00000136802	finn-b-RHEUMA_SEROPOS_STRICT	rheumatoid arthritis	LRRC8A	Weighted median	3	-0.302317	0.184129	0.100615	-0.66321	0.0585752	0.739103	0.515195	1.06032
eqtl-a-ENSG00000136802	finn-b-RHEUMA_SEROPOS_STRICT	rheumatoid arthritis	LRRC8A	Inverse variance weighted	3	-0.373158	0.173416	0.0314128	-0.713053	-0.033262	0.688557	0.490145	0.967285
eqtl-a-ENSG00000136802	finn-b-RHEUMA_SEROPOS_STRICT	rheumatoid arthritis	LRRC8A	Simple mode	3	-0.328577	0.315649	0.407205	-0.947248	0.290095	0.719948	0.387807	1.33655
eqtl-a-ENSG00000136802	finn-b-RHEUMA_SEROPOS_STRICT	rheumatoid arthritis	LRRC8A	Weighted mode	3	-0.258732	0.21803	0.357207	-0.68607	0.168606	0.77203	0.503551	1.18365
eqtl-a-ENSG00000136960	finn-b-RHEUMA_SEROPOS_STRICT	rheumatoid arthritis	ENPP2	MR Egger	3	0.0207809	0.404567	0.967328	-0.77217	0.813732	1.021	0.46201	2.25631
eqtl-a-ENSG00000136960	finn-b-RHEUMA_SEROPOS_STRICT	rheumatoid arthritis	ENPP2	Weighted median	3	0.221915	0.10874	0.0412717	0.00878505	0.435045	1.24847	1.00882	1.54503
eqtl-a-ENSG00000136960	finn-b-RHEUMA_SEROPOS_STRICT	rheumatoid arthritis	ENPP2	Inverse variance weighted	3	0.236432	0.103323	0.0221205	0.03392	0.438945	1.26672	1.0345	1.55107
eqtl-a-ENSG00000136960	finn-b-RHEUMA_SEROPOS_STRICT	rheumatoid arthritis	ENPP2	Simple mode	3	0.214448	0.125764	0.230281	-0.0320495	0.460945	1.23918	0.968459	1.58557
eqtl-a-ENSG00000136960	finn-b-RHEUMA_SEROPOS_STRICT	rheumatoid arthritis	ENPP2	Weighted mode	3	0.221604	0.116313	0.197032	-0.00636867	0.449577	1.24808	0.993652	1.56765
eqtl-a-ENSG00000137331	finn-b-RHEUMA_SEROPOS_STRICT	rheumatoid arthritis	IER3	MR Egger	9	0.265134	0.35624	0.480953	-0.433096	0.963365	1.30361	0.648498	2.6205
eqtl-a-ENSG00000137331	finn-b-RHEUMA_SEROPOS_STRICT	rheumatoid arthritis	IER3	Weighted median	9	0.336142	0.0983003	0.000627266	0.143473	0.528811	1.39954	1.15428	1.69691
eqtl-a-ENSG00000137331	finn-b-RHEUMA_SEROPOS_STRICT	rheumatoid arthritis	IER3	Inverse variance weighted	9	0.414327	0.197727	0.0361306	0.0267829	0.801872	1.51335	1.02714	2.22971
eqtl-a-ENSG00000137331	finn-b-RHEUMA_SEROPOS_STRICT	rheumatoid arthritis	IER3	Simple mode	9	0.26127	0.191004	0.208537	-0.113098	0.635637	1.29858	0.893063	1.88822
eqtl-a-ENSG00000137331	finn-b-RHEUMA_SEROPOS_STRICT	rheumatoid arthritis	IER3	Weighted mode	9	0.333413	0.100328	0.0104894	0.136771	0.530055	1.39572	1.14657	1.69903
eqtl-a-ENSG00000137337	finn-b-RHEUMA_SEROPOS_STRICT	rheumatoid arthritis	MDC1	MR Egger	3	-0.171586	0.759683	0.858583	-1.66056	1.31739	0.842328	0.190032	3.73368
eqtl-a-ENSG00000137337	finn-b-RHEUMA_SEROPOS_STRICT	rheumatoid arthritis	MDC1	Weighted median	3	-1.09348	0.410607	0.00774296	-1.89827	-0.288688	0.335049	0.149828	0.749246
eqtl-a-ENSG00000137337	finn-b-RHEUMA_SEROPOS_STRICT	rheumatoid arthritis	MDC1	Inverse variance weighted	3	-0.982972	0.417986	0.0186885	-1.80222	-0.16372	0.374197	0.164932	0.84898
eqtl-a-ENSG00000137337	finn-b-RHEUMA_SEROPOS_STRICT	rheumatoid arthritis	MDC1	Simple mode	3	-1.52947	0.712126	0.164801	-2.92523	-0.133698	0.216651	0.0536522	0.874854
eqtl-a-ENSG00000137337	finn-b-RHEUMA_SEROPOS_STRICT	rheumatoid arthritis	MDC1	Weighted mode	3	-0.400851	0.468654	0.482484	-1.31941	0.517711	0.66975	0.267292	1.67818
eqtl-a-ENSG00000138030	finn-b-RHEUMA_SEROPOS_STRICT	rheumatoid arthritis	KHK	MR Egger	3	-0.0275935	0.219816	0.920501	-0.458432	0.403245	0.972784	0.632274	1.49667
eqtl-a-ENSG00000138030	finn-b-RHEUMA_SEROPOS_STRICT	rheumatoid arthritis	KHK	Weighted median	3	-0.198798	0.111454	0.0744776	-0.417248	0.019653	0.819716	0.658857	1.01985
eqtl-a-ENSG00000138030	finn-b-RHEUMA_SEROPOS_STRICT	rheumatoid arthritis	KHK	Inverse variance weighted	3	-0.218852	0.107637	0.0420272	-0.42982	-0.00788451	0.80344	0.650626	0.992146
eqtl-a-ENSG00000138030	finn-b-RHEUMA_SEROPOS_STRICT	rheumatoid arthritis	KHK	Simple mode	3	-0.236574	0.205028	0.36782	-0.638428	0.16528	0.789327	0.528122	1.17972
eqtl-a-ENSG00000138030	finn-b-RHEUMA_SEROPOS_STRICT	rheumatoid arthritis	KHK	Weighted mode	3	-0.190311	0.119595	0.252527	-0.424716	0.0440946	0.826702	0.653955	1.04508
eqtl-a-ENSG00000138061	finn-b-RHEUMA_SEROPOS_STRICT	rheumatoid arthritis	CYP1B1	MR Egger	12	-0.132326	0.0867062	0.157961	-0.30227	0.0376183	0.876056	0.739139	1.03833
eqtl-a-ENSG00000138061	finn-b-RHEUMA_SEROPOS_STRICT	rheumatoid arthritis	CYP1B1	Weighted median	12	-0.147573	0.0806391	0.0672436	-0.305626	0.0104797	0.8628	0.736662	1.01053
eqtl-a-ENSG00000138061	finn-b-RHEUMA_SEROPOS_STRICT	rheumatoid arthritis	CYP1B1	Inverse variance weighted	12	-0.122749	0.0618974	0.0473549	-0.244068	-0.00143057	0.884485	0.783434	0.99857
eqtl-a-ENSG00000138061	finn-b-RHEUMA_SEROPOS_STRICT	rheumatoid arthritis	CYP1B1	Simple mode	12	-0.182874	0.113118	0.134242	-0.404585	0.0388368	0.832873	0.667254	1.0396
eqtl-a-ENSG00000138061	finn-b-RHEUMA_SEROPOS_STRICT	rheumatoid arthritis	CYP1B1	Weighted mode	12	-0.155566	0.072437	0.0548754	-0.297543	-0.0135893	0.855931	0.742641	0.986503
eqtl-a-ENSG00000138246	finn-b-RHEUMA_SEROPOS_STRICT	rheumatoid arthritis	DNAJC13	MR Egger	3	-0.13834	0.244131	0.671792	-0.616837	0.340156	0.870802	0.539648	1.40517
eqtl-a-ENSG00000138246	finn-b-RHEUMA_SEROPOS_STRICT	rheumatoid arthritis	DNAJC13	Weighted median	3	-0.229227	0.104919	0.0289029	-0.434867	-0.0235865	0.795148	0.647351	0.976689
eqtl-a-ENSG00000138246	finn-b-RHEUMA_SEROPOS_STRICT	rheumatoid arthritis	DNAJC13	Inverse variance weighted	3	-0.229258	0.10844	0.034502	-0.4418	-0.0167166	0.795123	0.642878	0.983422
eqtl-a-ENSG00000138246	finn-b-RHEUMA_SEROPOS_STRICT	rheumatoid arthritis	DNAJC13	Simple mode	3	-0.238145	0.183463	0.323797	-0.597733	0.121443	0.788088	0.550057	1.12912
eqtl-a-ENSG00000138246	finn-b-RHEUMA_SEROPOS_STRICT	rheumatoid arthritis	DNAJC13	Weighted mode	3	-0.223362	0.117715	0.198199	-0.454082	0.00735913	0.799826	0.63503	1.00739
eqtl-a-ENSG00000138678	finn-b-RHEUMA_SEROPOS_STRICT	rheumatoid arthritis	GPAT3	MR Egger	7	0.140792	0.185459	0.481994	-0.222707	0.504291	1.15119	0.80035	1.65581
eqtl-a-ENSG00000138678	finn-b-RHEUMA_SEROPOS_STRICT	rheumatoid arthritis	GPAT3	Weighted median	7	0.195121	0.121258	0.107586	-0.0425447	0.432787	1.21546	0.958348	1.54155
eqtl-a-ENSG00000138678	finn-b-RHEUMA_SEROPOS_STRICT	rheumatoid arthritis	GPAT3	Inverse variance weighted	7	0.256253	0.120952	0.0341215	0.019187	0.49332	1.29208	1.01937	1.63774
eqtl-a-ENSG00000138678	finn-b-RHEUMA_SEROPOS_STRICT	rheumatoid arthritis	GPAT3	Simple mode	7	0.235315	0.240521	0.365681	-0.236105	0.706736	1.26531	0.789698	2.02736
eqtl-a-ENSG00000138678	finn-b-RHEUMA_SEROPOS_STRICT	rheumatoid arthritis	GPAT3	Weighted mode	7	0.17831	0.122967	0.197225	-0.0627053	0.419325	1.1952	0.93922	1.52093
eqtl-a-ENSG00000139112	finn-b-RHEUMA_SEROPOS_STRICT	rheumatoid arthritis	GABARAPL1	MR Egger	5	0.526195	0.337153	0.216508	-0.134625	1.18702	1.69248	0.874043	3.27729
eqtl-a-ENSG00000139112	finn-b-RHEUMA_SEROPOS_STRICT	rheumatoid arthritis	GABARAPL1	Weighted median	5	0.46431	0.189966	0.0145185	0.0919762	0.836644	1.59092	1.09634	2.30861
eqtl-a-ENSG00000139112	finn-b-RHEUMA_SEROPOS_STRICT	rheumatoid arthritis	GABARAPL1	Inverse variance weighted	5	0.359174	0.161415	0.0260709	0.0427999	0.675548	1.43215	1.04373	1.96511
eqtl-a-ENSG00000139112	finn-b-RHEUMA_SEROPOS_STRICT	rheumatoid arthritis	GABARAPL1	Simple mode	5	0.446563	0.264936	0.167163	-0.072712	0.965838	1.56293	0.929869	2.62699
eqtl-a-ENSG00000139112	finn-b-RHEUMA_SEROPOS_STRICT	rheumatoid arthritis	GABARAPL1	Weighted mode	5	0.460598	0.232308	0.118434	0.00527479	0.915922	1.58502	1.00529	2.49908
eqtl-a-ENSG00000140280	finn-b-RHEUMA_SEROPOS_STRICT	rheumatoid arthritis	LYSMD2	MR Egger	4	-0.568986	0.53637	0.399946	-1.62027	0.482299	0.566099	0.197845	1.61979
eqtl-a-ENSG00000140280	finn-b-RHEUMA_SEROPOS_STRICT	rheumatoid arthritis	LYSMD2	Weighted median	4	-0.460441	0.304071	0.129961	-1.05642	0.135538	0.631005	0.347698	1.14515
eqtl-a-ENSG00000140280	finn-b-RHEUMA_SEROPOS_STRICT	rheumatoid arthritis	LYSMD2	Inverse variance weighted	4	-0.630391	0.241356	0.00900484	-1.10345	-0.157333	0.532384	0.331725	0.85442
eqtl-a-ENSG00000140280	finn-b-RHEUMA_SEROPOS_STRICT	rheumatoid arthritis	LYSMD2	Simple mode	4	-0.415113	0.451386	0.425582	-1.29983	0.469603	0.660266	0.272579	1.59936
eqtl-a-ENSG00000140280	finn-b-RHEUMA_SEROPOS_STRICT	rheumatoid arthritis	LYSMD2	Weighted mode	4	-0.419183	0.379931	0.350448	-1.16385	0.325482	0.657584	0.312282	1.3847
eqtl-a-ENSG00000140682	finn-b-RHEUMA_SEROPOS_STRICT	rheumatoid arthritis	TGFB1I1	MR Egger	6	0.0994502	0.286418	0.745925	-0.461929	0.660829	1.10456	0.630067	1.9364
eqtl-a-ENSG00000140682	finn-b-RHEUMA_SEROPOS_STRICT	rheumatoid arthritis	TGFB1I1	Weighted median	6	0.180368	0.138644	0.193277	-0.0913737	0.452111	1.19766	0.912677	1.57163
eqtl-a-ENSG00000140682	finn-b-RHEUMA_SEROPOS_STRICT	rheumatoid arthritis	TGFB1I1	Inverse variance weighted	6	0.250687	0.106034	0.0180688	0.0428597	0.458514	1.28491	1.04379	1.58172
eqtl-a-ENSG00000140682	finn-b-RHEUMA_SEROPOS_STRICT	rheumatoid arthritis	TGFB1I1	Simple mode	6	0.178607	0.235856	0.483027	-0.283671	0.640884	1.19555	0.753014	1.89816
eqtl-a-ENSG00000140682	finn-b-RHEUMA_SEROPOS_STRICT	rheumatoid arthritis	TGFB1I1	Weighted mode	6	0.141363	0.143703	0.370429	-0.140294	0.423021	1.15184	0.869102	1.52657
eqtl-a-ENSG00000140995	finn-b-RHEUMA_SEROPOS_STRICT	rheumatoid arthritis	DEF8	MR Egger	4	-2.47103	1.51383	0.244208	-5.43814	0.496075	0.0844977	0.00434757	1.64226
eqtl-a-ENSG00000140995	finn-b-RHEUMA_SEROPOS_STRICT	rheumatoid arthritis	DEF8	Weighted median	4	-1.25662	0.213113	3.71307e-09	-1.67432	-0.838918	0.284614	0.187435	0.432178
eqtl-a-ENSG00000140995	finn-b-RHEUMA_SEROPOS_STRICT	rheumatoid arthritis	DEF8	Inverse variance weighted	4	-1.85727	0.749413	0.013201	-3.32612	-0.38842	0.156098	0.0359323	0.678127
eqtl-a-ENSG00000140995	finn-b-RHEUMA_SEROPOS_STRICT	rheumatoid arthritis	DEF8	Simple mode	4	-0.550926	0.306164	0.169773	-1.15101	0.0491547	0.576416	0.316318	1.05038
eqtl-a-ENSG00000140995	finn-b-RHEUMA_SEROPOS_STRICT	rheumatoid arthritis	DEF8	Weighted mode	4	-1.98562	0.168569	0.0013151	-2.31601	-1.65522	0.137296	0.098666	0.191049
eqtl-a-ENSG00000141504	finn-b-RHEUMA_SEROPOS_STRICT	rheumatoid arthritis	SAT2	MR Egger	4	-0.17361	0.167219	0.408219	-0.50136	0.15414	0.840625	0.605706	1.16665
eqtl-a-ENSG00000141504	finn-b-RHEUMA_SEROPOS_STRICT	rheumatoid arthritis	SAT2	Weighted median	4	-0.246596	0.109614	0.0244692	-0.46144	-0.031753	0.781456	0.630376	0.968746
eqtl-a-ENSG00000141504	finn-b-RHEUMA_SEROPOS_STRICT	rheumatoid arthritis	SAT2	Inverse variance weighted	4	-0.25279	0.106745	0.0178766	-0.46201	-0.0435694	0.776631	0.630016	0.957366
eqtl-a-ENSG00000141504	finn-b-RHEUMA_SEROPOS_STRICT	rheumatoid arthritis	SAT2	Simple mode	4	-0.363135	0.233239	0.217357	-0.820284	0.0940146	0.695493	0.440307	1.09858
eqtl-a-ENSG00000141504	finn-b-RHEUMA_SEROPOS_STRICT	rheumatoid arthritis	SAT2	Weighted mode	4	-0.232257	0.117852	0.143341	-0.463247	-0.00126798	0.792742	0.629237	0.998733
eqtl-a-ENSG00000141622	finn-b-RHEUMA_SEROPOS_STRICT	rheumatoid arthritis	RNF165	MR Egger	8	2.73197	1.30743	0.0816458	0.169415	5.29453	15.3631	1.18461	199.243
eqtl-a-ENSG00000141622	finn-b-RHEUMA_SEROPOS_STRICT	rheumatoid arthritis	RNF165	Weighted median	8	0.636683	0.245738	0.00957244	0.155037	1.11833	1.8902	1.1677	3.05974
eqtl-a-ENSG00000141622	finn-b-RHEUMA_SEROPOS_STRICT	rheumatoid arthritis	RNF165	Inverse variance weighted	8	0.488556	0.20053	0.0148373	0.0955178	0.881595	1.62996	1.10023	2.41475
eqtl-a-ENSG00000141622	finn-b-RHEUMA_SEROPOS_STRICT	rheumatoid arthritis	RNF165	Simple mode	8	0.634247	0.413592	0.169019	-0.176394	1.44489	1.8856	0.838288	4.24138
eqtl-a-ENSG00000141622	finn-b-RHEUMA_SEROPOS_STRICT	rheumatoid arthritis	RNF165	Weighted mode	8	0.672616	0.366553	0.109147	-0.045829	1.39106	1.95936	0.955205	4.01911
eqtl-a-ENSG00000142687	finn-b-RHEUMA_SEROPOS_STRICT	rheumatoid arthritis	KIAA0319L	MR Egger	7	0.370029	0.167125	0.0777038	0.0424644	0.697593	1.44778	1.04338	2.00891
eqtl-a-ENSG00000142687	finn-b-RHEUMA_SEROPOS_STRICT	rheumatoid arthritis	KIAA0319L	Weighted median	7	0.326791	0.111259	0.00331196	0.108722	0.544859	1.38651	1.11485	1.72437
eqtl-a-ENSG00000142687	finn-b-RHEUMA_SEROPOS_STRICT	rheumatoid arthritis	KIAA0319L	Inverse variance weighted	7	0.242881	0.0985483	0.013717	0.0497265	0.436036	1.27492	1.05098	1.54656
eqtl-a-ENSG00000142687	finn-b-RHEUMA_SEROPOS_STRICT	rheumatoid arthritis	KIAA0319L	Simple mode	7	0.263063	0.188034	0.21132	-0.105483	0.631609	1.30091	0.89989	1.88063
eqtl-a-ENSG00000142687	finn-b-RHEUMA_SEROPOS_STRICT	rheumatoid arthritis	KIAA0319L	Weighted mode	7	0.333463	0.122082	0.0341192	0.094183	0.572744	1.39579	1.09876	1.77313
eqtl-a-ENSG00000144115	finn-b-RHEUMA_SEROPOS_STRICT	rheumatoid arthritis	THNSL2	MR Egger	4	0.113241	0.0999662	0.374827	-0.082693	0.309175	1.1199	0.920634	1.3623
eqtl-a-ENSG00000144115	finn-b-RHEUMA_SEROPOS_STRICT	rheumatoid arthritis	THNSL2	Weighted median	4	0.147765	0.0631815	0.019349	0.0239293	0.271601	1.15924	1.02422	1.31206
eqtl-a-ENSG00000144115	finn-b-RHEUMA_SEROPOS_STRICT	rheumatoid arthritis	THNSL2	Inverse variance weighted	4	0.142259	0.0538496	0.00824722	0.0367134	0.247804	1.15287	1.0374	1.28121
eqtl-a-ENSG00000144115	finn-b-RHEUMA_SEROPOS_STRICT	rheumatoid arthritis	THNSL2	Simple mode	4	0.220308	0.0883545	0.0882148	0.0471328	0.393482	1.24646	1.04826	1.48213
eqtl-a-ENSG00000144115	finn-b-RHEUMA_SEROPOS_STRICT	rheumatoid arthritis	THNSL2	Weighted mode	4	0.183842	0.0794368	0.103621	0.0281456	0.339538	1.20183	1.02855	1.4043
eqtl-a-ENSG00000145685	finn-b-RHEUMA_SEROPOS_STRICT	rheumatoid arthritis	LHFPL2	MR Egger	3	-0.954412	0.352286	0.225109	-1.64489	-0.263931	0.385039	0.193033	0.768026
eqtl-a-ENSG00000145685	finn-b-RHEUMA_SEROPOS_STRICT	rheumatoid arthritis	LHFPL2	Weighted median	3	-0.40167	0.144175	0.00533646	-0.684252	-0.119087	0.669202	0.504467	0.887731
eqtl-a-ENSG00000145685	finn-b-RHEUMA_SEROPOS_STRICT	rheumatoid arthritis	LHFPL2	Inverse variance weighted	3	-0.37997	0.170881	0.0261762	-0.714898	-0.0450422	0.683882	0.489242	0.955957
eqtl-a-ENSG00000145685	finn-b-RHEUMA_SEROPOS_STRICT	rheumatoid arthritis	LHFPL2	Simple mode	3	-0.295333	0.220629	0.312576	-0.727766	0.137099	0.744284	0.482987	1.14694
eqtl-a-ENSG00000145685	finn-b-RHEUMA_SEROPOS_STRICT	rheumatoid arthritis	LHFPL2	Weighted mode	3	-0.444624	0.15562	0.10378	-0.749639	-0.139609	0.641065	0.472537	0.869698
eqtl-a-ENSG00000146192	finn-b-RHEUMA_SEROPOS_STRICT	rheumatoid arthritis	FGD2	MR Egger	5	0.189346	0.123211	0.221943	-0.052148	0.430841	1.20846	0.949188	1.53855
eqtl-a-ENSG00000146192	finn-b-RHEUMA_SEROPOS_STRICT	rheumatoid arthritis	FGD2	Weighted median	5	0.147098	0.0771816	0.0566672	-0.00417792	0.298374	1.15847	0.995831	1.34767
eqtl-a-ENSG00000146192	finn-b-RHEUMA_SEROPOS_STRICT	rheumatoid arthritis	FGD2	Inverse variance weighted	5	0.142728	0.0710951	0.0446899	0.00338137	0.282074	1.15342	1.00339	1.32588
eqtl-a-ENSG00000146192	finn-b-RHEUMA_SEROPOS_STRICT	rheumatoid arthritis	FGD2	Simple mode	5	0.0055447	0.125334	0.966834	-0.24011	0.251199	1.00556	0.786542	1.28557
eqtl-a-ENSG00000146192	finn-b-RHEUMA_SEROPOS_STRICT	rheumatoid arthritis	FGD2	Weighted mode	5	0.151524	0.0739666	0.109872	0.00654941	0.296498	1.16361	1.00657	1.34514
eqtl-a-ENSG00000146707	finn-b-RHEUMA_SEROPOS_STRICT	rheumatoid arthritis	POMZP3	MR Egger	6	0.0211872	0.317133	0.94994	-0.600393	0.642768	1.02141	0.548596	1.90174
eqtl-a-ENSG00000146707	finn-b-RHEUMA_SEROPOS_STRICT	rheumatoid arthritis	POMZP3	Weighted median	6	0.164928	0.0594894	0.00556458	0.0483288	0.281527	1.17931	1.04952	1.32515
eqtl-a-ENSG00000146707	finn-b-RHEUMA_SEROPOS_STRICT	rheumatoid arthritis	POMZP3	Inverse variance weighted	6	0.168879	0.072963	0.0206359	0.0258713	0.311886	1.18398	1.02621	1.366
eqtl-a-ENSG00000146707	finn-b-RHEUMA_SEROPOS_STRICT	rheumatoid arthritis	POMZP3	Simple mode	6	0.189299	0.0822082	0.0695395	0.0281711	0.350427	1.2084	1.02857	1.41967
eqtl-a-ENSG00000146707	finn-b-RHEUMA_SEROPOS_STRICT	rheumatoid arthritis	POMZP3	Weighted mode	6	0.144005	0.0571435	0.0531711	0.0320035	0.256006	1.15489	1.03252	1.29176
eqtl-a-ENSG00000146859	finn-b-RHEUMA_SEROPOS_STRICT	rheumatoid arthritis	TMEM140	MR Egger	7	-0.249491	0.203463	0.274708	-0.648278	0.149296	0.779197	0.522945	1.16102
eqtl-a-ENSG00000146859	finn-b-RHEUMA_SEROPOS_STRICT	rheumatoid arthritis	TMEM140	Weighted median	7	-0.184444	0.0889595	0.0381395	-0.358805	-0.0100837	0.831566	0.69851	0.989967
eqtl-a-ENSG00000146859	finn-b-RHEUMA_SEROPOS_STRICT	rheumatoid arthritis	TMEM140	Inverse variance weighted	7	-0.209063	0.0935961	0.0255046	-0.392511	-0.0256147	0.811344	0.675359	0.974711
eqtl-a-ENSG00000146859	finn-b-RHEUMA_SEROPOS_STRICT	rheumatoid arthritis	TMEM140	Simple mode	7	-0.205791	0.140826	0.194237	-0.48181	0.0702279	0.814003	0.617664	1.07275
eqtl-a-ENSG00000146859	finn-b-RHEUMA_SEROPOS_STRICT	rheumatoid arthritis	TMEM140	Weighted mode	7	-0.188405	0.0914121	0.0849334	-0.367572	-0.00923679	0.82828	0.692413	0.990806
eqtl-a-ENSG00000148180	finn-b-RHEUMA_SEROPOS_STRICT	rheumatoid arthritis	GSN	MR Egger	9	-0.15838	0.118244	0.22228	-0.390138	0.073377	0.853525	0.676963	1.07614
eqtl-a-ENSG00000148180	finn-b-RHEUMA_SEROPOS_STRICT	rheumatoid arthritis	GSN	Weighted median	9	-0.162565	0.082445	0.0486326	-0.324157	-0.000972721	0.849961	0.723137	0.999028
eqtl-a-ENSG00000148180	finn-b-RHEUMA_SEROPOS_STRICT	rheumatoid arthritis	GSN	Inverse variance weighted	9	-0.188657	0.0721549	0.00893294	-0.330081	-0.0472333	0.82807	0.718866	0.953865
eqtl-a-ENSG00000148180	finn-b-RHEUMA_SEROPOS_STRICT	rheumatoid arthritis	GSN	Simple mode	9	-0.0929041	0.18224	0.623962	-0.450095	0.264287	0.911281	0.637568	1.3025
eqtl-a-ENSG00000148180	finn-b-RHEUMA_SEROPOS_STRICT	rheumatoid arthritis	GSN	Weighted mode	9	-0.156678	0.0787528	0.0818381	-0.311033	-0.0023221	0.85498	0.73269	0.997681
eqtl-a-ENSG00000148737	finn-b-RHEUMA_SEROPOS_STRICT	rheumatoid arthritis	TCF7L2	MR Egger	5	0.259109	0.304113	0.456819	-0.336953	0.855172	1.29578	0.713942	2.35178
eqtl-a-ENSG00000148737	finn-b-RHEUMA_SEROPOS_STRICT	rheumatoid arthritis	TCF7L2	Weighted median	5	0.2379	0.130252	0.0677818	-0.0173946	0.493195	1.26858	0.982756	1.63754
eqtl-a-ENSG00000148737	finn-b-RHEUMA_SEROPOS_STRICT	rheumatoid arthritis	TCF7L2	Inverse variance weighted	5	0.230416	0.113023	0.0414841	0.00889032	0.451942	1.25912	1.00893	1.57136
eqtl-a-ENSG00000148737	finn-b-RHEUMA_SEROPOS_STRICT	rheumatoid arthritis	TCF7L2	Simple mode	5	0.306691	0.189487	0.180859	-0.0647036	0.678085	1.35892	0.937345	1.9701
eqtl-a-ENSG00000148737	finn-b-RHEUMA_SEROPOS_STRICT	rheumatoid arthritis	TCF7L2	Weighted mode	5	0.239569	0.132074	0.143893	-0.0192956	0.498433	1.2707	0.980889	1.64614
eqtl-a-ENSG00000149932	finn-b-RHEUMA_SEROPOS_STRICT	rheumatoid arthritis	TMEM219	MR Egger	3	8.46438	5.02028	0.340805	-1.37536	18.3041	4742.79	0.252747	8.8998e+07
eqtl-a-ENSG00000149932	finn-b-RHEUMA_SEROPOS_STRICT	rheumatoid arthritis	TMEM219	Weighted median	3	0.891249	0.438573	0.0421377	0.0316464	1.75085	2.43817	1.03215	5.75951
eqtl-a-ENSG00000149932	finn-b-RHEUMA_SEROPOS_STRICT	rheumatoid arthritis	TMEM219	Inverse variance weighted	3	0.905063	0.34227	0.00818611	0.234214	1.57591	2.47209	1.26391	4.83515
eqtl-a-ENSG00000149932	finn-b-RHEUMA_SEROPOS_STRICT	rheumatoid arthritis	TMEM219	Simple mode	3	1.05121	0.516346	0.17871	0.0391675	2.06324	2.8611	1.03994	7.87146
eqtl-a-ENSG00000149932	finn-b-RHEUMA_SEROPOS_STRICT	rheumatoid arthritis	TMEM219	Weighted mode	3	0.986478	0.567714	0.224408	-0.126241	2.0992	2.68177	0.881402	8.15962
eqtl-a-ENSG00000150337	finn-b-RHEUMA_SEROPOS_STRICT	rheumatoid arthritis	FCGR1A	MR Egger	4	0.458609	0.332124	0.301387	-0.192354	1.10957	1.58187	0.825014	3.03306
eqtl-a-ENSG00000150337	finn-b-RHEUMA_SEROPOS_STRICT	rheumatoid arthritis	FCGR1A	Weighted median	4	0.791376	0.197748	6.28224e-05	0.403791	1.17896	2.20643	1.49749	3.251
eqtl-a-ENSG00000150337	finn-b-RHEUMA_SEROPOS_STRICT	rheumatoid arthritis	FCGR1A	Inverse variance weighted	4	0.830816	0.17331	1.63634e-06	0.491129	1.1705	2.29519	1.63416	3.22361
eqtl-a-ENSG00000150337	finn-b-RHEUMA_SEROPOS_STRICT	rheumatoid arthritis	FCGR1A	Simple mode	4	1.15152	0.328089	0.0392037	0.50847	1.79458	3.16301	1.66275	6.01694
eqtl-a-ENSG00000150337	finn-b-RHEUMA_SEROPOS_STRICT	rheumatoid arthritis	FCGR1A	Weighted mode	4	0.662629	0.21879	0.0563733	0.2338	1.09146	1.93989	1.26339	2.97861
eqtl-a-ENSG00000151012	finn-b-RHEUMA_SEROPOS_STRICT	rheumatoid arthritis	SLC7A11	MR Egger	4	-0.267547	0.361178	0.536	-0.975455	0.440361	0.765254	0.377021	1.55327
eqtl-a-ENSG00000151012	finn-b-RHEUMA_SEROPOS_STRICT	rheumatoid arthritis	SLC7A11	Weighted median	4	-0.370429	0.209813	0.077476	-0.781662	0.0408038	0.690438	0.457645	1.04165
eqtl-a-ENSG00000151012	finn-b-RHEUMA_SEROPOS_STRICT	rheumatoid arthritis	SLC7A11	Inverse variance weighted	4	-0.422558	0.190953	0.0269052	-0.796826	-0.0482903	0.655368	0.450757	0.952857
eqtl-a-ENSG00000151012	finn-b-RHEUMA_SEROPOS_STRICT	rheumatoid arthritis	SLC7A11	Simple mode	4	-0.379619	0.320162	0.321094	-1.00714	0.247897	0.684122	0.365263	1.28133
eqtl-a-ENSG00000151012	finn-b-RHEUMA_SEROPOS_STRICT	rheumatoid arthritis	SLC7A11	Weighted mode	4	-0.370256	0.24692	0.230704	-0.854219	0.113707	0.690558	0.425615	1.12042
eqtl-a-ENSG00000151466	finn-b-RHEUMA_SEROPOS_STRICT	rheumatoid arthritis	SCLT1	MR Egger	3	-0.0253938	0.325886	0.950493	-0.664131	0.613343	0.974926	0.514721	1.8466
eqtl-a-ENSG00000151466	finn-b-RHEUMA_SEROPOS_STRICT	rheumatoid arthritis	SCLT1	Weighted median	3	-0.319624	0.146325	0.0289375	-0.606421	-0.0328262	0.726422	0.545299	0.967707
eqtl-a-ENSG00000151466	finn-b-RHEUMA_SEROPOS_STRICT	rheumatoid arthritis	SCLT1	Inverse variance weighted	3	-0.353865	0.153726	0.0213394	-0.655166	-0.0525625	0.70197	0.519356	0.948795
eqtl-a-ENSG00000151466	finn-b-RHEUMA_SEROPOS_STRICT	rheumatoid arthritis	SCLT1	Simple mode	3	-0.197285	0.225908	0.474589	-0.640065	0.245495	0.820957	0.527258	1.27825
eqtl-a-ENSG00000151466	finn-b-RHEUMA_SEROPOS_STRICT	rheumatoid arthritis	SCLT1	Weighted mode	3	-0.315974	0.15366	0.17605	-0.617147	-0.0148007	0.729078	0.539481	0.985308
eqtl-a-ENSG00000151692	finn-b-RHEUMA_SEROPOS_STRICT	rheumatoid arthritis	RNF144A	MR Egger	3	1.24461	0.719194	0.33357	-0.165007	2.65423	3.47159	0.847888	14.2141
eqtl-a-ENSG00000151692	finn-b-RHEUMA_SEROPOS_STRICT	rheumatoid arthritis	RNF144A	Weighted median	3	0.641738	0.223122	0.00402532	0.204418	1.07906	1.89978	1.22681	2.94191
eqtl-a-ENSG00000151692	finn-b-RHEUMA_SEROPOS_STRICT	rheumatoid arthritis	RNF144A	Inverse variance weighted	3	0.530376	0.186159	0.00438496	0.165505	0.895247	1.69957	1.17999	2.44794
eqtl-a-ENSG00000151692	finn-b-RHEUMA_SEROPOS_STRICT	rheumatoid arthritis	RNF144A	Simple mode	3	0.646702	0.269031	0.138097	0.119403	1.174	1.90923	1.12682	3.23491
eqtl-a-ENSG00000151692	finn-b-RHEUMA_SEROPOS_STRICT	rheumatoid arthritis	RNF144A	Weighted mode	3	0.652497	0.250652	0.121295	0.16122	1.14377	1.92033	1.17494	3.13859
eqtl-a-ENSG00000152193	finn-b-RHEUMA_SEROPOS_STRICT	rheumatoid arthritis	OBI1	MR Egger	3	0.281282	0.258076	0.472626	-0.224547	0.787111	1.32483	0.798878	2.19704
eqtl-a-ENSG00000152193	finn-b-RHEUMA_SEROPOS_STRICT	rheumatoid arthritis	OBI1	Weighted median	3	0.218182	0.0965931	0.0238971	0.0288601	0.407505	1.24381	1.02928	1.50306
eqtl-a-ENSG00000152193	finn-b-RHEUMA_SEROPOS_STRICT	rheumatoid arthritis	OBI1	Inverse variance weighted	3	0.225718	0.0951411	0.0176703	0.0392414	0.412195	1.25322	1.04002	1.51013
eqtl-a-ENSG00000152193	finn-b-RHEUMA_SEROPOS_STRICT	rheumatoid arthritis	OBI1	Simple mode	3	0.097188	0.205952	0.683476	-0.306478	0.500854	1.10207	0.736034	1.65013
eqtl-a-ENSG00000152193	finn-b-RHEUMA_SEROPOS_STRICT	rheumatoid arthritis	OBI1	Weighted mode	3	0.218447	0.0964193	0.151702	0.0294652	0.407429	1.24414	1.0299	1.50295
eqtl-a-ENSG00000152749	finn-b-RHEUMA_SEROPOS_STRICT	rheumatoid arthritis	GPR180	MR Egger	3	-1.21362	0.978829	0.432083	-3.13212	0.704885	0.29712	0.043625	2.02361
eqtl-a-ENSG00000152749	finn-b-RHEUMA_SEROPOS_STRICT	rheumatoid arthritis	GPR180	Weighted median	3	-0.494893	0.259452	0.0564617	-1.00342	0.0136329	0.609636	0.366624	1.01373
eqtl-a-ENSG00000152749	finn-b-RHEUMA_SEROPOS_STRICT	rheumatoid arthritis	GPR180	Inverse variance weighted	3	-0.54914	0.252637	0.0297327	-1.04431	-0.0539715	0.577446	0.351935	0.947459
eqtl-a-ENSG00000152749	finn-b-RHEUMA_SEROPOS_STRICT	rheumatoid arthritis	GPR180	Simple mode	3	-0.349953	0.362548	0.436256	-1.06055	0.360641	0.704721	0.346266	1.43425
eqtl-a-ENSG00000152749	finn-b-RHEUMA_SEROPOS_STRICT	rheumatoid arthritis	GPR180	Weighted mode	3	-0.485018	0.267523	0.211514	-1.00936	0.0393278	0.615686	0.364451	1.04011
eqtl-a-ENSG00000152804	finn-b-RHEUMA_SEROPOS_STRICT	rheumatoid arthritis	HHEX	MR Egger	5	-0.203827	0.252227	0.478165	-0.698192	0.290538	0.815604	0.497484	1.33715
eqtl-a-ENSG00000152804	finn-b-RHEUMA_SEROPOS_STRICT	rheumatoid arthritis	HHEX	Weighted median	5	-0.2304	0.108678	0.0340034	-0.443408	-0.0173918	0.794216	0.641845	0.982759
eqtl-a-ENSG00000152804	finn-b-RHEUMA_SEROPOS_STRICT	rheumatoid arthritis	HHEX	Inverse variance weighted	5	-0.255097	0.123415	0.0387361	-0.496991	-0.0132029	0.774841	0.608358	0.986884
eqtl-a-ENSG00000152804	finn-b-RHEUMA_SEROPOS_STRICT	rheumatoid arthritis	HHEX	Simple mode	5	-0.0606777	0.163679	0.72965	-0.381489	0.260134	0.941127	0.682844	1.2971
eqtl-a-ENSG00000152804	finn-b-RHEUMA_SEROPOS_STRICT	rheumatoid arthritis	HHEX	Weighted mode	5	-0.219774	0.107089	0.10941	-0.429668	-0.00987961	0.8027	0.650725	0.990169
eqtl-a-ENSG00000153395	finn-b-RHEUMA_SEROPOS_STRICT	rheumatoid arthritis	LPCAT1	MR Egger	3	-1.26098	1.0791	0.450617	-3.37601	0.854049	0.283375	0.0341834	2.34914
eqtl-a-ENSG00000153395	finn-b-RHEUMA_SEROPOS_STRICT	rheumatoid arthritis	LPCAT1	Weighted median	3	-0.3731	0.186671	0.0456401	-0.738975	-0.00722532	0.688596	0.477603	0.992801
eqtl-a-ENSG00000153395	finn-b-RHEUMA_SEROPOS_STRICT	rheumatoid arthritis	LPCAT1	Inverse variance weighted	3	-0.368574	0.171501	0.0316265	-0.704716	-0.0324309	0.69172	0.494249	0.968089
eqtl-a-ENSG00000153395	finn-b-RHEUMA_SEROPOS_STRICT	rheumatoid arthritis	LPCAT1	Simple mode	3	-0.0620645	0.304743	0.85746	-0.659361	0.535231	0.939822	0.517182	1.70784
eqtl-a-ENSG00000153395	finn-b-RHEUMA_SEROPOS_STRICT	rheumatoid arthritis	LPCAT1	Weighted mode	3	-0.460346	0.205633	0.154565	-0.863388	-0.0573046	0.631065	0.421731	0.944306
eqtl-a-ENSG00000154814	finn-b-RHEUMA_SEROPOS_STRICT	rheumatoid arthritis	OXNAD1	MR Egger	5	0.138637	0.273019	0.646578	-0.396479	0.673754	1.14871	0.672684	1.96159
eqtl-a-ENSG00000154814	finn-b-RHEUMA_SEROPOS_STRICT	rheumatoid arthritis	OXNAD1	Weighted median	5	0.345405	0.167166	0.0388066	0.0177584	0.673051	1.41256	1.01792	1.96021
eqtl-a-ENSG00000154814	finn-b-RHEUMA_SEROPOS_STRICT	rheumatoid arthritis	OXNAD1	Inverse variance weighted	5	0.430918	0.15334	0.00495094	0.130371	0.731465	1.53867	1.13925	2.07812
eqtl-a-ENSG00000154814	finn-b-RHEUMA_SEROPOS_STRICT	rheumatoid arthritis	OXNAD1	Simple mode	5	0.336865	0.278766	0.293439	-0.209517	0.883247	1.40055	0.810976	2.41874
eqtl-a-ENSG00000154814	finn-b-RHEUMA_SEROPOS_STRICT	rheumatoid arthritis	OXNAD1	Weighted mode	5	0.30866	0.180596	0.162608	-0.0453081	0.662628	1.3616	0.955703	1.93988
eqtl-a-ENSG00000155093	finn-b-RHEUMA_SEROPOS_STRICT	rheumatoid arthritis	PTPRN2	MR Egger	7	0.104823	0.0652527	0.169092	-0.0230725	0.232718	1.11051	0.977192	1.26203
eqtl-a-ENSG00000155093	finn-b-RHEUMA_SEROPOS_STRICT	rheumatoid arthritis	PTPRN2	Weighted median	7	0.0956521	0.0539624	0.0763003	-0.0101143	0.201418	1.10038	0.989937	1.22314
eqtl-a-ENSG00000155093	finn-b-RHEUMA_SEROPOS_STRICT	rheumatoid arthritis	PTPRN2	Inverse variance weighted	7	0.0973559	0.0493307	0.0484345	0.000667766	0.194044	1.10225	1.00067	1.21415
eqtl-a-ENSG00000155093	finn-b-RHEUMA_SEROPOS_STRICT	rheumatoid arthritis	PTPRN2	Simple mode	7	0.157671	0.0862265	0.11722	-0.0113326	0.326675	1.17078	0.988731	1.38635
eqtl-a-ENSG00000155093	finn-b-RHEUMA_SEROPOS_STRICT	rheumatoid arthritis	PTPRN2	Weighted mode	7	0.0965205	0.0488724	0.0956914	0.000730653	0.19231	1.10133	1.00073	1.21205
eqtl-a-ENSG00000155542	finn-b-RHEUMA_SEROPOS_STRICT	rheumatoid arthritis	SETD9	MR Egger	3	0.585272	0.996456	0.661911	-1.36778	2.53832	1.79548	0.254671	12.6584
eqtl-a-ENSG00000155542	finn-b-RHEUMA_SEROPOS_STRICT	rheumatoid arthritis	SETD9	Weighted median	3	0.263979	0.106815	0.0134594	0.0546225	0.473336	1.3021	1.05614	1.60534
eqtl-a-ENSG00000155542	finn-b-RHEUMA_SEROPOS_STRICT	rheumatoid arthritis	SETD9	Inverse variance weighted	3	0.254153	0.105349	0.0158441	0.0476691	0.460637	1.28937	1.04882	1.58508
eqtl-a-ENSG00000155542	finn-b-RHEUMA_SEROPOS_STRICT	rheumatoid arthritis	SETD9	Simple mode	3	0.367995	0.201466	0.209294	-0.0268785	0.762869	1.44484	0.97348	2.14442
eqtl-a-ENSG00000155542	finn-b-RHEUMA_SEROPOS_STRICT	rheumatoid arthritis	SETD9	Weighted mode	3	0.26794	0.112686	0.140529	0.0470758	0.488804	1.30727	1.0482	1.63036
eqtl-a-ENSG00000156738	finn-b-RHEUMA_SEROPOS_STRICT	rheumatoid arthritis	MS4A1	MR Egger	4	-1.07555	2.48307	0.707144	-5.94237	3.79127	0.341111	0.00262581	44.3126
eqtl-a-ENSG00000156738	finn-b-RHEUMA_SEROPOS_STRICT	rheumatoid arthritis	MS4A1	Weighted median	4	-0.574551	0.34336	0.0942642	-1.24754	0.0984341	0.562958	0.287212	1.10344
eqtl-a-ENSG00000156738	finn-b-RHEUMA_SEROPOS_STRICT	rheumatoid arthritis	MS4A1	Inverse variance weighted	4	-0.631548	0.285482	0.0269518	-1.19109	-0.0720029	0.531768	0.303889	0.930528
eqtl-a-ENSG00000156738	finn-b-RHEUMA_SEROPOS_STRICT	rheumatoid arthritis	MS4A1	Simple mode	4	-0.419463	0.453016	0.422776	-1.30737	0.46845	0.6574	0.270529	1.59752
eqtl-a-ENSG00000156738	finn-b-RHEUMA_SEROPOS_STRICT	rheumatoid arthritis	MS4A1	Weighted mode	4	-0.468322	0.495436	0.414256	-1.43938	0.502732	0.626052	0.237076	1.65323
eqtl-a-ENSG00000157426	finn-b-RHEUMA_SEROPOS_STRICT	rheumatoid arthritis	AASDH	MR Egger	6	-0.172123	0.075648	0.0852257	-0.320393	-0.0238532	0.841875	0.725863	0.976429
eqtl-a-ENSG00000157426	finn-b-RHEUMA_SEROPOS_STRICT	rheumatoid arthritis	AASDH	Weighted median	6	-0.0771393	0.0440233	0.0797328	-0.163425	0.00914633	0.925761	0.84923	1.00919
eqtl-a-ENSG00000157426	finn-b-RHEUMA_SEROPOS_STRICT	rheumatoid arthritis	AASDH	Inverse variance weighted	6	-0.0840353	0.0393684	0.0327949	-0.161197	-0.00687313	0.919399	0.851124	0.99315
eqtl-a-ENSG00000157426	finn-b-RHEUMA_SEROPOS_STRICT	rheumatoid arthritis	AASDH	Simple mode	6	-0.110464	0.0612355	0.131093	-0.230486	0.00955716	0.895418	0.794148	1.0096
eqtl-a-ENSG00000157426	finn-b-RHEUMA_SEROPOS_STRICT	rheumatoid arthritis	AASDH	Weighted mode	6	-0.086646	0.0471086	0.125263	-0.178979	0.00568688	0.917002	0.836124	1.0057
eqtl-a-ENSG00000157978	finn-b-RHEUMA_SEROPOS_STRICT	rheumatoid arthritis	LDLRAP1	MR Egger	6	0.020092	0.154647	0.9029	-0.283017	0.323201	1.0203	0.753507	1.38154
eqtl-a-ENSG00000157978	finn-b-RHEUMA_SEROPOS_STRICT	rheumatoid arthritis	LDLRAP1	Weighted median	6	0.185078	0.0886923	0.0369111	0.0112414	0.358915	1.20331	1.0113	1.43178
eqtl-a-ENSG00000157978	finn-b-RHEUMA_SEROPOS_STRICT	rheumatoid arthritis	LDLRAP1	Inverse variance weighted	6	0.169718	0.0819583	0.0383791	0.00907959	0.330356	1.18497	1.00912	1.39146
eqtl-a-ENSG00000157978	finn-b-RHEUMA_SEROPOS_STRICT	rheumatoid arthritis	LDLRAP1	Simple mode	6	0.0854899	0.166566	0.629642	-0.240979	0.411959	1.08925	0.785858	1.50977
eqtl-a-ENSG00000157978	finn-b-RHEUMA_SEROPOS_STRICT	rheumatoid arthritis	LDLRAP1	Weighted mode	6	0.164786	0.0898986	0.126277	-0.0114158	0.340987	1.17914	0.988649	1.40633
eqtl-a-ENSG00000160209	finn-b-RHEUMA_SEROPOS_STRICT	rheumatoid arthritis	PDXK	MR Egger	4	0.348249	0.411427	0.486435	-0.458148	1.15465	1.41659	0.632454	3.1729
eqtl-a-ENSG00000160209	finn-b-RHEUMA_SEROPOS_STRICT	rheumatoid arthritis	PDXK	Weighted median	4	0.500898	0.161299	0.00190019	0.184752	0.817044	1.6502	1.20292	2.2638
eqtl-a-ENSG00000160209	finn-b-RHEUMA_SEROPOS_STRICT	rheumatoid arthritis	PDXK	Inverse variance weighted	4	0.48521	0.154308	0.00166415	0.182766	0.787654	1.62452	1.20053	2.19823
eqtl-a-ENSG00000160209	finn-b-RHEUMA_SEROPOS_STRICT	rheumatoid arthritis	PDXK	Simple mode	4	0.561845	0.257746	0.117367	0.0566632	1.06703	1.75391	1.0583	2.90673
eqtl-a-ENSG00000160209	finn-b-RHEUMA_SEROPOS_STRICT	rheumatoid arthritis	PDXK	Weighted mode	4	0.506168	0.177589	0.0650974	0.158093	0.854243	1.65892	1.17128	2.3496
eqtl-a-ENSG00000160999	finn-b-RHEUMA_SEROPOS_STRICT	rheumatoid arthritis	SH2B2	MR Egger	3	1.65521	0.729462	0.264259	0.225469	3.08496	5.2342	1.25291	21.8666
eqtl-a-ENSG00000160999	finn-b-RHEUMA_SEROPOS_STRICT	rheumatoid arthritis	SH2B2	Weighted median	3	0.546174	0.297941	0.0667782	-0.0377897	1.13014	1.72663	0.962915	3.09608
eqtl-a-ENSG00000160999	finn-b-RHEUMA_SEROPOS_STRICT	rheumatoid arthritis	SH2B2	Inverse variance weighted	3	0.566324	0.277807	0.0414948	0.0218222	1.11083	1.76178	1.02206	3.03686
eqtl-a-ENSG00000160999	finn-b-RHEUMA_SEROPOS_STRICT	rheumatoid arthritis	SH2B2	Simple mode	3	0.127046	0.466832	0.811032	-0.787945	1.04204	1.13547	0.454778	2.83499
eqtl-a-ENSG00000160999	finn-b-RHEUMA_SEROPOS_STRICT	rheumatoid arthritis	SH2B2	Weighted mode	3	0.813891	0.316504	0.123768	0.193544	1.43424	2.25667	1.21354	4.19644
eqtl-a-ENSG00000161395	finn-b-RHEUMA_SEROPOS_STRICT	rheumatoid arthritis	PGAP3	MR Egger	4	-0.327324	0.232047	0.2938	-0.782136	0.127488	0.72085	0.457428	1.13597
eqtl-a-ENSG00000161395	finn-b-RHEUMA_SEROPOS_STRICT	rheumatoid arthritis	PGAP3	Weighted median	4	-0.25386	0.101939	0.0127632	-0.453661	-0.0540594	0.7758	0.635298	0.947376
eqtl-a-ENSG00000161395	finn-b-RHEUMA_SEROPOS_STRICT	rheumatoid arthritis	PGAP3	Inverse variance weighted	4	-0.249715	0.0993742	0.011975	-0.444489	-0.054942	0.779022	0.641152	0.94654
eqtl-a-ENSG00000161395	finn-b-RHEUMA_SEROPOS_STRICT	rheumatoid arthritis	PGAP3	Simple mode	4	-0.331796	0.158445	0.127281	-0.642348	-0.0212441	0.717634	0.526056	0.97898
eqtl-a-ENSG00000161395	finn-b-RHEUMA_SEROPOS_STRICT	rheumatoid arthritis	PGAP3	Weighted mode	4	-0.252874	0.112079	0.109309	-0.47255	-0.0331985	0.776566	0.623411	0.967347
eqtl-a-ENSG00000161911	finn-b-RHEUMA_SEROPOS_STRICT	rheumatoid arthritis	TREML1	MR Egger	15	0.089332	0.116086	0.455333	-0.138196	0.31686	1.09344	0.870928	1.37281
eqtl-a-ENSG00000161911	finn-b-RHEUMA_SEROPOS_STRICT	rheumatoid arthritis	TREML1	Weighted median	15	0.0946253	0.0865399	0.274205	-0.074993	0.264244	1.09925	0.92775	1.30245
eqtl-a-ENSG00000161911	finn-b-RHEUMA_SEROPOS_STRICT	rheumatoid arthritis	TREML1	Inverse variance weighted	15	0.134462	0.0670187	0.0448198	0.00310577	0.265819	1.14392	1.00311	1.3045
eqtl-a-ENSG00000161911	finn-b-RHEUMA_SEROPOS_STRICT	rheumatoid arthritis	TREML1	Simple mode	15	0.135447	0.172039	0.44423	-0.20175	0.472643	1.14505	0.8173	1.60423
eqtl-a-ENSG00000161911	finn-b-RHEUMA_SEROPOS_STRICT	rheumatoid arthritis	TREML1	Weighted mode	15	0.0765307	0.0897242	0.408041	-0.0993289	0.25239	1.07954	0.905445	1.2871
eqtl-a-ENSG00000162078	finn-b-RHEUMA_SEROPOS_STRICT	rheumatoid arthritis	ZG16B	MR Egger	6	0.169209	0.149953	0.322241	-0.124699	0.463117	1.18437	0.882763	1.58902
eqtl-a-ENSG00000162078	finn-b-RHEUMA_SEROPOS_STRICT	rheumatoid arthritis	ZG16B	Weighted median	6	0.191339	0.0855613	0.0253332	0.0236392	0.35904	1.21087	1.02392	1.43195
eqtl-a-ENSG00000162078	finn-b-RHEUMA_SEROPOS_STRICT	rheumatoid arthritis	ZG16B	Inverse variance weighted	6	0.172936	0.0776157	0.0258735	0.0208091	0.325063	1.18879	1.02103	1.38412
eqtl-a-ENSG00000162078	finn-b-RHEUMA_SEROPOS_STRICT	rheumatoid arthritis	ZG16B	Simple mode	6	0.149582	0.127028	0.291966	-0.0993922	0.398557	1.16135	0.905388	1.48967
eqtl-a-ENSG00000162078	finn-b-RHEUMA_SEROPOS_STRICT	rheumatoid arthritis	ZG16B	Weighted mode	6	0.192292	0.0949368	0.0986786	0.00621615	0.378369	1.21202	1.00624	1.4599
eqtl-a-ENSG00000163751	finn-b-RHEUMA_SEROPOS_STRICT	rheumatoid arthritis	CPA3	MR Egger	8	0.416747	0.292959	0.204713	-0.157452	0.990946	1.51702	0.854318	2.69378
eqtl-a-ENSG00000163751	finn-b-RHEUMA_SEROPOS_STRICT	rheumatoid arthritis	CPA3	Weighted median	8	0.311151	0.153473	0.0426221	0.0103433	0.611958	1.36499	1.0104	1.84404
eqtl-a-ENSG00000163751	finn-b-RHEUMA_SEROPOS_STRICT	rheumatoid arthritis	CPA3	Inverse variance weighted	8	0.297536	0.1174	0.0112644	0.0674329	0.52764	1.34654	1.06976	1.69493
eqtl-a-ENSG00000163751	finn-b-RHEUMA_SEROPOS_STRICT	rheumatoid arthritis	CPA3	Simple mode	8	0.462721	0.220093	0.0736112	0.0313386	0.894103	1.58839	1.03183	2.44514
eqtl-a-ENSG00000163751	finn-b-RHEUMA_SEROPOS_STRICT	rheumatoid arthritis	CPA3	Weighted mode	8	0.184194	0.180673	0.341905	-0.169924	0.538313	1.20225	0.843729	1.71311
eqtl-a-ENSG00000164308	finn-b-RHEUMA_SEROPOS_STRICT	rheumatoid arthritis	ERAP2	MR Egger	8	0.0434176	0.167937	0.804634	-0.285739	0.372574	1.04437	0.751459	1.45147
eqtl-a-ENSG00000164308	finn-b-RHEUMA_SEROPOS_STRICT	rheumatoid arthritis	ERAP2	Weighted median	8	0.137442	0.0638692	0.0314035	0.0122579	0.262625	1.14733	1.01233	1.30034
eqtl-a-ENSG00000164308	finn-b-RHEUMA_SEROPOS_STRICT	rheumatoid arthritis	ERAP2	Inverse variance weighted	8	0.153392	0.0533631	0.00404674	0.0488002	0.257983	1.16578	1.05001	1.29432
eqtl-a-ENSG00000164308	finn-b-RHEUMA_SEROPOS_STRICT	rheumatoid arthritis	ERAP2	Simple mode	8	0.181349	0.0901726	0.0842255	0.00461034	0.358087	1.19883	1.00462	1.43059
eqtl-a-ENSG00000164308	finn-b-RHEUMA_SEROPOS_STRICT	rheumatoid arthritis	ERAP2	Weighted mode	8	0.142602	0.06277	0.057323	0.0195733	0.265632	1.15327	1.01977	1.30425
eqtl-a-ENSG00000164512	finn-b-RHEUMA_SEROPOS_STRICT	rheumatoid arthritis	ANKRD55	MR Egger	12	0.555575	0.224062	0.0325675	0.116413	0.994737	1.74294	1.12346	2.70401
eqtl-a-ENSG00000164512	finn-b-RHEUMA_SEROPOS_STRICT	rheumatoid arthritis	ANKRD55	Weighted median	12	0.369967	0.111748	0.000930563	0.150941	0.588994	1.44769	1.16293	1.80217
eqtl-a-ENSG00000164512	finn-b-RHEUMA_SEROPOS_STRICT	rheumatoid arthritis	ANKRD55	Inverse variance weighted	12	0.355315	0.145856	0.014848	0.069437	0.641194	1.42663	1.0719	1.89875
eqtl-a-ENSG00000164512	finn-b-RHEUMA_SEROPOS_STRICT	rheumatoid arthritis	ANKRD55	Simple mode	12	0.226093	0.229353	0.345424	-0.223438	0.675625	1.25369	0.799764	1.96526
eqtl-a-ENSG00000164512	finn-b-RHEUMA_SEROPOS_STRICT	rheumatoid arthritis	ANKRD55	Weighted mode	12	0.382467	0.110117	0.00520973	0.166638	0.598296	1.4659	1.18133	1.81902
eqtl-a-ENSG00000164754	finn-b-RHEUMA_SEROPOS_STRICT	rheumatoid arthritis	RAD21	MR Egger	3	-0.14367	0.175506	0.563289	-0.487661	0.200321	0.866174	0.614061	1.2218
eqtl-a-ENSG00000164754	finn-b-RHEUMA_SEROPOS_STRICT	rheumatoid arthritis	RAD21	Weighted median	3	-0.164936	0.0806031	0.0407288	-0.322918	-0.00695449	0.847948	0.724033	0.99307
eqtl-a-ENSG00000164754	finn-b-RHEUMA_SEROPOS_STRICT	rheumatoid arthritis	RAD21	Inverse variance weighted	3	-0.164113	0.0809566	0.0426446	-0.322788	-0.00543817	0.848646	0.724127	0.994577
eqtl-a-ENSG00000164754	finn-b-RHEUMA_SEROPOS_STRICT	rheumatoid arthritis	RAD21	Simple mode	3	-0.187926	0.143445	0.320414	-0.469077	0.0932258	0.828676	0.625579	1.09771
eqtl-a-ENSG00000164754	finn-b-RHEUMA_SEROPOS_STRICT	rheumatoid arthritis	RAD21	Weighted mode	3	-0.161257	0.0836795	0.1938	-0.325268	0.00275525	0.851074	0.722333	1.00276
eqtl-a-ENSG00000165810	finn-b-RHEUMA_SEROPOS_STRICT	rheumatoid arthritis	BTNL9	MR Egger	3	0.596636	1.64397	0.778366	-2.62554	3.81881	1.816	0.0724004	45.5502
eqtl-a-ENSG00000165810	finn-b-RHEUMA_SEROPOS_STRICT	rheumatoid arthritis	BTNL9	Weighted median	3	0.228687	0.111773	0.0407564	0.00961236	0.447761	1.25695	1.00966	1.5648
eqtl-a-ENSG00000165810	finn-b-RHEUMA_SEROPOS_STRICT	rheumatoid arthritis	BTNL9	Inverse variance weighted	3	0.23148	0.107363	0.0310792	0.0210492	0.441911	1.26046	1.02127	1.55568
eqtl-a-ENSG00000165810	finn-b-RHEUMA_SEROPOS_STRICT	rheumatoid arthritis	BTNL9	Simple mode	3	0.151593	0.205013	0.536656	-0.250233	0.553418	1.16369	0.77862	1.73919
eqtl-a-ENSG00000165810	finn-b-RHEUMA_SEROPOS_STRICT	rheumatoid arthritis	BTNL9	Weighted mode	3	0.217854	0.110838	0.188277	0.000612271	0.435096	1.24341	1.00061	1.54511
eqtl-a-ENSG00000166086	finn-b-RHEUMA_SEROPOS_STRICT	rheumatoid arthritis	JAM3	MR Egger	15	0.0803646	0.0646263	0.235632	-0.046303	0.207032	1.08368	0.954753	1.23002
eqtl-a-ENSG00000166086	finn-b-RHEUMA_SEROPOS_STRICT	rheumatoid arthritis	JAM3	Weighted median	15	0.0859838	0.0533506	0.107033	-0.0185834	0.190551	1.08979	0.981588	1.20992
eqtl-a-ENSG00000166086	finn-b-RHEUMA_SEROPOS_STRICT	rheumatoid arthritis	JAM3	Inverse variance weighted	15	0.102705	0.0451185	0.0228254	0.014273	0.191138	1.10816	1.01438	1.21063
eqtl-a-ENSG00000166086	finn-b-RHEUMA_SEROPOS_STRICT	rheumatoid arthritis	JAM3	Simple mode	15	0.0502111	0.11649	0.673008	-0.17811	0.278532	1.05149	0.83685	1.32119
eqtl-a-ENSG00000166086	finn-b-RHEUMA_SEROPOS_STRICT	rheumatoid arthritis	JAM3	Weighted mode	15	0.0853307	0.0483799	0.0995724	-0.00949396	0.180155	1.08908	0.990551	1.1974
eqtl-a-ENSG00000166164	finn-b-RHEUMA_SEROPOS_STRICT	rheumatoid arthritis	BRD7	MR Egger	4	0.272839	0.261609	0.406477	-0.239914	0.785593	1.31369	0.786696	2.19371
eqtl-a-ENSG00000166164	finn-b-RHEUMA_SEROPOS_STRICT	rheumatoid arthritis	BRD7	Weighted median	4	0.244926	0.103301	0.01774	0.0424566	0.447395	1.27753	1.04337	1.56423
eqtl-a-ENSG00000166164	finn-b-RHEUMA_SEROPOS_STRICT	rheumatoid arthritis	BRD7	Inverse variance weighted	4	0.225598	0.100057	0.0241529	0.0294857	0.42171	1.25307	1.02992	1.52457
eqtl-a-ENSG00000166164	finn-b-RHEUMA_SEROPOS_STRICT	rheumatoid arthritis	BRD7	Simple mode	4	0.229884	0.167319	0.263124	-0.0980619	0.55783	1.25845	0.906593	1.74688
eqtl-a-ENSG00000166164	finn-b-RHEUMA_SEROPOS_STRICT	rheumatoid arthritis	BRD7	Weighted mode	4	0.248172	0.113975	0.117633	0.0247812	0.471564	1.28168	1.02509	1.6025
eqtl-a-ENSG00000166224	finn-b-RHEUMA_SEROPOS_STRICT	rheumatoid arthritis	SGPL1	MR Egger	3	-0.317051	0.155362	0.290065	-0.62156	-0.0125422	0.728294	0.537106	0.987536
eqtl-a-ENSG00000166224	finn-b-RHEUMA_SEROPOS_STRICT	rheumatoid arthritis	SGPL1	Weighted median	3	-0.278292	0.104511	0.0077494	-0.483133	-0.0734501	0.757076	0.616848	0.929183
eqtl-a-ENSG00000166224	finn-b-RHEUMA_SEROPOS_STRICT	rheumatoid arthritis	SGPL1	Inverse variance weighted	3	-0.256484	0.105825	0.0153647	-0.463901	-0.0490675	0.773767	0.628826	0.952117
eqtl-a-ENSG00000166224	finn-b-RHEUMA_SEROPOS_STRICT	rheumatoid arthritis	SGPL1	Simple mode	3	-0.307127	0.161278	0.197168	-0.623232	0.00897761	0.735557	0.536209	1.00902
eqtl-a-ENSG00000166224	finn-b-RHEUMA_SEROPOS_STRICT	rheumatoid arthritis	SGPL1	Weighted mode	3	-0.278028	0.110126	0.127555	-0.493875	-0.0621816	0.757275	0.610257	0.939712
eqtl-a-ENSG00000166435	finn-b-RHEUMA_SEROPOS_STRICT	rheumatoid arthritis	XRRA1	MR Egger	5	-0.137498	0.137072	0.38972	-0.406158	0.131163	0.871537	0.666205	1.14015
eqtl-a-ENSG00000166435	finn-b-RHEUMA_SEROPOS_STRICT	rheumatoid arthritis	XRRA1	Weighted median	5	-0.150325	0.0611641	0.0139817	-0.270207	-0.0304434	0.860428	0.763222	0.970015
eqtl-a-ENSG00000166435	finn-b-RHEUMA_SEROPOS_STRICT	rheumatoid arthritis	XRRA1	Inverse variance weighted	5	-0.147895	0.065038	0.0229673	-0.27537	-0.0204205	0.862522	0.759291	0.979787
eqtl-a-ENSG00000166435	finn-b-RHEUMA_SEROPOS_STRICT	rheumatoid arthritis	XRRA1	Simple mode	5	-0.188795	0.133759	0.23095	-0.450963	0.0733721	0.827956	0.637014	1.07613
eqtl-a-ENSG00000166435	finn-b-RHEUMA_SEROPOS_STRICT	rheumatoid arthritis	XRRA1	Weighted mode	5	-0.153585	0.0670481	0.0837954	-0.284999	-0.0221707	0.857628	0.752015	0.978073
eqtl-a-ENSG00000166478	finn-b-RHEUMA_SEROPOS_STRICT	rheumatoid arthritis	ZNF143	MR Egger	3	-0.266181	0.135133	0.299064	-0.531042	-0.00131924	0.766301	0.587992	0.998682
eqtl-a-ENSG00000166478	finn-b-RHEUMA_SEROPOS_STRICT	rheumatoid arthritis	ZNF143	Weighted median	3	-0.247011	0.0989449	0.0125445	-0.440943	-0.0530786	0.781132	0.64343	0.948305
eqtl-a-ENSG00000166478	finn-b-RHEUMA_SEROPOS_STRICT	rheumatoid arthritis	ZNF143	Inverse variance weighted	3	-0.235302	0.0990627	0.0175355	-0.429465	-0.0411392	0.790332	0.650857	0.959696
eqtl-a-ENSG00000166478	finn-b-RHEUMA_SEROPOS_STRICT	rheumatoid arthritis	ZNF143	Simple mode	3	-0.260838	0.156154	0.236796	-0.5669	0.0452241	0.770406	0.567281	1.04626
eqtl-a-ENSG00000166478	finn-b-RHEUMA_SEROPOS_STRICT	rheumatoid arthritis	ZNF143	Weighted mode	3	-0.247898	0.102167	0.136038	-0.448145	-0.0476503	0.78044	0.638812	0.953467
eqtl-a-ENSG00000166527	finn-b-RHEUMA_SEROPOS_STRICT	rheumatoid arthritis	CLEC4D	MR Egger	5	0.138018	0.144638	0.410364	-0.145472	0.421508	1.148	0.864614	1.52426
eqtl-a-ENSG00000166527	finn-b-RHEUMA_SEROPOS_STRICT	rheumatoid arthritis	CLEC4D	Weighted median	5	0.203676	0.0945146	0.0311641	0.0184276	0.388925	1.2259	1.0186	1.47539
eqtl-a-ENSG00000166527	finn-b-RHEUMA_SEROPOS_STRICT	rheumatoid arthritis	CLEC4D	Inverse variance weighted	5	0.220122	0.0921261	0.0168779	0.039555	0.400689	1.24623	1.04035	1.49285
eqtl-a-ENSG00000166527	finn-b-RHEUMA_SEROPOS_STRICT	rheumatoid arthritis	CLEC4D	Simple mode	5	0.201344	0.195659	0.361607	-0.182147	0.584835	1.22305	0.833479	1.7947
eqtl-a-ENSG00000166527	finn-b-RHEUMA_SEROPOS_STRICT	rheumatoid arthritis	CLEC4D	Weighted mode	5	0.204204	0.0978288	0.105144	0.0124598	0.395949	1.22655	1.01254	1.48579
eqtl-a-ENSG00000167065	finn-b-RHEUMA_SEROPOS_STRICT	rheumatoid arthritis	DUSP18	MR Egger	8	-0.191954	0.127989	0.184338	-0.442811	0.0589041	0.825345	0.642228	1.06067
eqtl-a-ENSG00000167065	finn-b-RHEUMA_SEROPOS_STRICT	rheumatoid arthritis	DUSP18	Weighted median	8	-0.190081	0.0932711	0.0415558	-0.372892	-0.0072697	0.826892	0.688739	0.992757
eqtl-a-ENSG00000167065	finn-b-RHEUMA_SEROPOS_STRICT	rheumatoid arthritis	DUSP18	Inverse variance weighted	8	-0.177981	0.0777225	0.0220242	-0.330317	-0.0256446	0.836959	0.718696	0.974681
eqtl-a-ENSG00000167065	finn-b-RHEUMA_SEROPOS_STRICT	rheumatoid arthritis	DUSP18	Simple mode	8	-0.211747	0.14752	0.194314	-0.500886	0.0773911	0.809169	0.605994	1.08046
eqtl-a-ENSG00000167065	finn-b-RHEUMA_SEROPOS_STRICT	rheumatoid arthritis	DUSP18	Weighted mode	8	-0.161546	0.105305	0.168882	-0.367943	0.0448522	0.850828	0.692156	1.04587
eqtl-a-ENSG00000167261	finn-b-RHEUMA_SEROPOS_STRICT	rheumatoid arthritis	DPEP2	MR Egger	7	-0.3183	0.200171	0.172675	-0.710636	0.0740356	0.727385	0.491332	1.07685
eqtl-a-ENSG00000167261	finn-b-RHEUMA_SEROPOS_STRICT	rheumatoid arthritis	DPEP2	Weighted median	7	-0.204023	0.113654	0.0726345	-0.426785	0.0187392	0.815444	0.652604	1.01892
eqtl-a-ENSG00000167261	finn-b-RHEUMA_SEROPOS_STRICT	rheumatoid arthritis	DPEP2	Inverse variance weighted	7	-0.244496	0.101144	0.0156358	-0.442739	-0.0462539	0.783099	0.642275	0.954799
eqtl-a-ENSG00000167261	finn-b-RHEUMA_SEROPOS_STRICT	rheumatoid arthritis	DPEP2	Simple mode	7	-0.0888873	0.227039	0.708949	-0.533885	0.35611	0.914949	0.586323	1.42776
[truncated: 501 more rows]

## Sheet: supplementary table. 3
GO significantly enriched entries and gene proportions
[truncated: 292 more rows]

[truncated: 4 more sheets: supplementary table. 4, supplementary table. 5, supplementary table. 6, supplementary table. 7]
